# Supplementary material for: Sphingosine Promotes Embryo Biomass in Upland Cotton: A Biochemical and Transcriptomic Analysis
Source: Biomolecules. 2021 Apr 1;11(4):525. doi: 10.3390/biom11040525 (PMC8065874; doi:10.3390/biom11040525)
Supplement: Supplementary file 1 [file biomolecules-11-00525-s001.zip]

Archive with 7 entries (6 files):
- supplementary files/Fig S1.tif
- supplementary files/Table S1.xlsx
- supplementary files/Table S2.xlsx
- supplementary files/Table S3.xlsx
- supplementary files/Table S4.xlsx
- supplementary files/Table S5.xlsx
- supplementary files/
