# Supplementary material for: Sphingosine Promotes Embryo Biomass in Upland Cotton: A Biochemical and Transcriptomic Analysis
Source: Biomolecules. 2021 Apr 1;11(4):525. doi: 10.3390/biom11040525 (PMC8065874; doi:10.3390/biom11040525)
Supplement: Supplementary file 1 [file biomolecules-11-00525-s001.zip › supplementary files/Table S1.xlsx]

## Sheet: Sheet1
Primer name	Primer sequence (5'-3')
GH_D05G0760-F	CTTTCTGAGGGGCGAAGATCGG
GH_D05G0760-R	ATGACGAACTCGGCATGACTGG
GH_A05G1283-F	CTCCCTCCAAGAAGCTGCCAAG
GH_A05G1283-R	AAATATGGAGCACCGTCCACCG
GH_A02G0372-F	CTGCTCCTCCTCCTCCAAAAGC
GH_A02G0372-R	TAAATCCCACCACCCTCCGACT
GH_A05G1875-F	GTTGGGACGAGCTGCAGAAGAT
GH_A05G1875-R	CACGAACATACCGGAGTGACCC
GH_A05G0336-F	ACACCAGCCTTTTCGGCTCAAT
GH_A05G0336-R	TCAGAAGCCCCAGGGTGTGTAT
GH_D10G2693-F	AGTGGGGATGCACGACACAAAA
GH_D10G2693-R	CAGCTTGGGAGGAAGCAAGGAA
GH_A09G1803-F	GAGGGCGTAACTCACAGTGGTC
GH_A09G1803-R	GCATGTCCGCCAAAGGTGTAGA
GH_A10G2589-F	CTCGGCTGTAGGATCGCTCTTG
GH_A10G2589-R	CAGCTTGGGAGGAAGCAAGGAA
GH_D10G0565-F	CATAGCCGACGACGATGACGAC
GH_D10G0565-R	ACTGCCAATGGCCGACAGATTA
Gbp-F	AGCTCGGATACGATTGATAACG
Gbp-R	GAAGACGAAGAACAAGGGGAAG
