# Supplementary material for: Sphingosine Promotes Embryo Biomass in Upland Cotton: A Biochemical and Transcriptomic Analysis
Source: Biomolecules. 2021 Apr 1;11(4):525. doi: 10.3390/biom11040525 (PMC8065874; doi:10.3390/biom11040525)
Supplement: Supplementary file 1 [file biomolecules-11-00525-s001.zip › supplementary files/Table S2.xlsx]

## Sheet: Sheet1
Major categories	Individual sphingolipid	O-0-1	O-0-2	O-0-3	O-5-1	O-5-2	O-5-3	O-10-1	O-10-2	O-10-3	O-15-1	O-15-2	O-15-3	O-20-1	O-20-2	O-20-3
LCB	Sph t18:1	0.00374262	0.00425545	0.00438058	0.00364084	0.00346568	0.00400379	0.00189513	0.00150171	0.00187288	0.00100069	0.00082692	0.000897524	0.000412122	0.000613553	0.000599971
LCB	Sph t18:0	0.00460893	0.00541408	0.00559449	0.00610561	0.00629202	0.00662094	0.00511605	0.00385374	0.00420554	0.00246413	0.00197548	0.00197946	0.000967571	0.00131095	0.00147557
LCB	Sph d18:1	9.55908e-05	8.04907e-05	8.41018e-05	3.96914e-05	5.58612e-05	6.86853e-05	2.57323e-05	1.95422e-05	1.93575e-05	1.74501e-05	1.74765e-05	1.34836e-05	6.50579e-05	8.5511e-05	0.000107326
LCB-1P	S1P t18:1	1.72838e-05	1.1237e-05	1.25339e-05	2.73811e-05	3.31785e-05	4.51977e-05	9.77347e-05	6.55455e-05	6.32395e-05	5.61976e-05	0.000147356	2.8688e-05	2.59764e-05	3.31777e-05	3.16171e-05
LCB-1P	S1P t18:0	5.49208e-06	5.73267e-06	4.87372e-06	9.17357e-06	1.04261e-05	1.52795e-05	3.15939e-05	2.64333e-05	1.64047e-05	1.8559e-05	2.7025e-05	7.63219e-06	1.07169e-05	1.51464e-05	1.87836e-05
LCB-1P	S1P d18:1	6.42904e-07	1.17933e-06	1.24727e-06	9.79445e-07	5.43471e-07	1.80837e-06	3.7381e-07	6.71597e-07	8.85714e-07	7.62689e-07	2.16473e-06	3.02055e-07	1.28576e-06	4.47521e-06	2.93003e-06
LCB-1P	S1P d18:0	9.64356e-07	2.06367e-06	1.42149e-06	7.12235e-07	1.69488e-06	1.53913e-06	1.68299e-06	2.84807e-06	1.50897e-06	1.73916e-06	1.92745e-06	7.24658e-07	8.79542e-07	3.20034e-06	1.00819e-06
Cer	Cer d18:1/16:0	1.15449e-05	1.8912e-05	1.4798e-05	9.54649e-06	7.85884e-06	1.61916e-05	9.56259e-06	1.16097e-05	1.00326e-05	8.94151e-06	1.20067e-05	5.61541e-06	5.89827e-05	8.93872e-05	7.96997e-05
Cer	Cer d18:1/18:0	2.82393e-05	3.74453e-05	2.72817e-05	2.3417e-05	2.81114e-05	4.50235e-05	1.64405e-05	1.65281e-05	1.32316e-05	1.70524e-05	3.06396e-05	1.08781e-05	5.39434e-05	8.91892e-05	8.38304e-05
Cer	Cer d18:1/20:1	4.86601e-05	4.33057e-05	4.06694e-05	2.90904e-05	3.40324e-05	4.22808e-05	2.15344e-05	2.12998e-05	1.99844e-05	3.17388e-05	3.55464e-05	2.03034e-05	4.55866e-05	6.43599e-05	6.68256e-05
Cer	Cer d18:1/20:0	3.99073e-05	4.4192e-05	3.79891e-05	1.72659e-05	2.49131e-05	2.71301e-05	1.10782e-05	1.1115e-05	1.11458e-05	1.49116e-05	2.63577e-05	1.12082e-05	5.41404e-05	8.5711e-05	8.05259e-05
Cer	Cer d18:1/22:1	1.81399e-05	2.13823e-05	1.95597e-05	1.58483e-05	2.06489e-05	2.21842e-05	7.65204e-06	8.18924e-06	9.37807e-06	1.34689e-05	1.47754e-05	9.4226e-06	1.97646e-05	2.94108e-05	2.49901e-05
Cer	Cer d18:1/22:0	3.057e-05	3.69993e-05	3.04311e-05	2.25406e-05	2.70089e-05	2.70657e-05	1.06684e-05	1.09987e-05	1.09791e-05	1.36726e-05	1.68702e-05	9.40068e-06	2.31882e-05	4.07497e-05	3.44201e-05
Cer	Cer d18:1/24:1	1.56812e-05	1.73417e-05	1.55881e-05	1.27481e-05	1.61825e-05	1.63636e-05	8.58401e-06	8.37613e-06	9.39867e-06	1.64692e-05	1.33351e-05	1.07079e-05	2.39047e-05	3.6547e-05	2.77509e-05
Cer	Cer d18:1/24:0	4.20591e-05	4.6841e-05	4.75091e-05	3.33184e-05	3.71147e-05	3.88712e-05	1.81711e-05	1.72249e-05	1.82156e-05	2.03963e-05	1.95331e-05	1.6137e-05	5.55699e-05	9.32779e-05	8.26379e-05
Cer	Cer d18:1/26:1	5.56898e-06	5.6e-06	9.14645e-06	5.07341e-06	6.18314e-06	5.34074e-06	4.29184e-06	5.07697e-06	3.95249e-06	4.21008e-06	5.13245e-06	4.52055e-06	5.60098e-06	7.39393e-06	6.65529e-06
Cer	Cer d18:1/26:0	1.21333e-05	1.06353e-05	1.31765e-05	8.73377e-06	9.69388e-06	7.72979e-06	6.65408e-06	6.78521e-06	5.80299e-06	4.23866e-06	5.37671e-06	3.61644e-06	1.32599e-05	2.08813e-05	1.96935e-05
Cer	Cer d18:0/16:0	4.66667e-06	6.11233e-06	3.26446e-06	2.99445e-06	2.60364e-06	9.51401e-06	2.92619e-06	4.09445e-06	3.19568e-06	3.66252e-06	3.77471e-06	3.45e-06	4.98494e-06	6.97875e-06	4.92901e-06
Cer	Cer d18:0/18:0	8.8363e-06	5.331e-06	7.61752e-06	5.57325e-06	5.46314e-06	2.12667e-05	4.1619e-06	1.03445e-05	8.11794e-06	4.78723e-06	4.96972e-06	4.97295e-06	4.36759e-06	8.22597e-06	8.80137e-06
Cer	Cer d18:0/20:0	8.89802e-06	1.11483e-05	1.1235e-05	5.28189e-06	8.06678e-06	1.44061e-05	3.25102e-06	7.44067e-06	7.04452e-06	4.15261e-06	4.69784e-06	3.68801e-06	5.60131e-06	9.50287e-06	9.21877e-06
Cer	Cer d18:0/22:0	8.27558e-06	8.778e-06	7.2638e-06	7.3615e-06	7.04397e-06	1.3028e-05	3.29456e-06	5.61513e-06	4.7093e-06	3.37378e-06	4.58935e-06	3.02158e-06	6.01244e-06	8.84958e-06	1.11686e-05
Cer	Cer d18:0/24:1	1.86634e-06	1.15767e-06	1.44099e-06	1.74649e-06	9.29587e-07	1.78003e-06	8.88435e-07	1.66118e-06	1.49269e-06	9.22689e-07	1.62928e-06	1.26096e-06	1.07889e-06	6.53288e-07	8.35495e-07
Cer	PhytoCer t18:1/16:0	2.87908e-05	2.8125e-05	2.82764e-05	2.8845e-05	3.29921e-05	3.56441e-05	3.38922e-05	3.0603e-05	2.91425e-05	3.66494e-05	3.17631e-05	2.95935e-05	2.20524e-05	3.23879e-05	3.43024e-05
Cer	PhytoCer t18:1/18:0	4.78492e-05	4.3059e-05	5.20307e-05	4.22923e-05	4.61012e-05	6.04306e-05	2.93344e-05	3.12447e-05	3.1386e-05	6.19593e-05	0.000105285	7.5174e-05	2.38298e-05	3.77794e-05	2.81451e-05
Cer	PhytoCer t18:1/20:0	4.83908e-05	5.04193e-05	5.15706e-05	3.71266e-05	4.57015e-05	5.94383e-05	2.22415e-05	1.82168e-05	1.70458e-05	3.48205e-05	6.12176e-05	3.87377e-05	1.22612e-05	2.50236e-05	1.86969e-05
Cer	PhytoCer t18:1/22:0	0.000559395	0.000556935	0.000575104	0.000345106	0.000387815	0.000423512	0.00015405	0.000161801	0.000140496	0.000185961	0.000172518	0.000161036	7.74867e-05	0.000133882	0.000113653
Cer	PhytoCer t18:1/22:1	0.000107144	8.37263e-05	0.000132705	7.17426e-05	7.72132e-05	7.64287e-05	4.65259e-05	4.69368e-05	4.28548e-05	5.12961e-05	3.49601e-05	3.09644e-05	2.47483e-05	3.07427e-05	3.31232e-05
Cer	PhytoCer t18:1/24:0	0.00120155	0.00124557	0.00122189	0.000732736	0.000856891	0.000942981	0.00029696	0.000347288	0.000324156	0.000244535	0.000219889	0.000211164	0.000188983	0.00030341	0.00026161
Cer	PhytoCer t18:1/24:1	0.00015413	0.000102971	0.00019955	9.1001e-05	0.000114929	9.72277e-05	5.20813e-05	5.04017e-05	5.81262e-05	4.93371e-05	4.13757e-05	3.11332e-05	2.96069e-05	4.32536e-05	3.57962e-05
Cer	PhytoCer t18:1/26:0	0.000213702	0.000198107	0.00020287	0.000215878	0.000267021	0.000228334	6.48078e-05	9.62703e-05	8.34299e-05	4.13936e-05	6.00805e-05	3.00281e-05	3.77044e-05	5.49103e-05	5.29782e-05
Cer	PhytoCer t18:1/28:0	1.37835e-05	1.08243e-05	9.14612e-06	7.46558e-06	9.69421e-06	6.89597e-06	1.20105e-05	1.35267e-05	9.06312e-06	9.02655e-06	1.11354e-05	8.08973e-06	4.05957e-06	4.8398e-06	4.81741e-06
Cer	PhytoCer t18:0/16:0	2.40594e-05	2.78547e-05	2.04469e-05	1.7247e-05	2.05845e-05	3.01353e-05	1.77177e-05	1.76951e-05	1.88276e-05	1.91829e-05	1.53211e-05	1.54226e-05	1.79918e-05	2.3797e-05	1.9473e-05
Cer	PhytoCer t18:0/18:0	0.00010269	0.000109178	0.000112644	9.35677e-05	0.000107334	0.000138119	6.27259e-05	5.58329e-05	5.94442e-05	4.9156e-05	3.97198e-05	4.35887e-05	5.47565e-05	6.31336e-05	6.0584e-05
Cer	PhytoCer t18:0/20:0	0.000102202	9.3744e-05	9.71924e-05	8.67987e-05	8.58873e-05	0.000105795	3.43997e-05	3.03896e-05	3.15525e-05	2.02622e-05	1.60043e-05	1.17349e-05	2.98203e-05	3.82759e-05	4.53683e-05
Cer	PhytoCer t18:0/22:0	0.000861133	0.000946579	0.000837657	0.000660119	0.000826966	0.000795882	0.00028593	0.000307391	0.000268944	0.000252166	0.000212896	0.000179674	0.000211015	0.000322226	0.000341032
Cer	PhytoCer t18:0/22:1	3.60099e-05	3.10823e-05	5.07349e-05	3.00649e-05	5.03385e-05	3.29507e-05	1.71517e-05	1.94965e-05	1.56033e-05	1.96407e-05	1.70013e-05	1.2064e-05	1.05355e-05	1.2027e-05	1.01379e-05
Cer	PhytoCer t18:0/24:0	0.00131106	0.00140476	0.00126352	0.0009044	0.0011488	0.00106305	0.000446259	0.000509344	0.000453432	0.000520156	0.000439224	0.000368074	0.000671732	0.00100272	0.00105796
Cer	PhytoCer t18:0/24:1	5.38472e-05	4.36093e-05	8.11861e-05	3.59051e-05	4.78866e-05	3.3839e-05	2.08119e-05	2.12474e-05	2.07352e-05	2.98245e-05	3.32782e-05	2.32736e-05	4.31208e-05	5.3484e-05	5.0173e-05
Cer	PhytoCer t18:0/26:0	0.000257575	0.000305638	0.000246839	0.000215045	0.000226767	0.000209545	9.35119e-05	0.000105201	8.92934e-05	7.17294e-05	6.91178e-05	4.90305e-05	8.94779e-05	0.000147627	0.000137323
hCer	PhytoCer t18:1/h16:0	4.47954e-06	5.73467e-06	2.41124e-06	2.89005e-06	3.16099e-06	3.58293e-06	4.83333e-06	4.39832e-06	4.73023e-06	4.67126e-06	6.32712e-06	4.25856e-06	3.90507e-06	4.75076e-06	6.37679e-06
hCer	PhytoCer t18:1/h18:0	8.58026e-05	6.93067e-05	5.91074e-05	5.98675e-05	8.5039e-05	8.20196e-05	5.96582e-05	6.07627e-05	6.1902e-05	7.33919e-05	6.56223e-05	5.10199e-05	5.99512e-05	7.00941e-05	7.33529e-05
hCer	PhytoCer t18:1/h20:0	0.000104111	8.7609e-05	8.69808e-05	0.000121596	0.000156801	0.000170421	8.14313e-05	7.96087e-05	8.00262e-05	6.29382e-05	5.33108e-05	4.03192e-05	3.9472e-05	5.06135e-05	4.74109e-05
hCer	PhytoCer t18:1/h21:0	0.000147008	0.000140328	0.00010402	0.00011927	0.000133673	0.000129158	0.000108983	0.000108062	0.000110974	0.000161759	0.000131173	9.095e-05	8.74275e-05	0.000116633	0.00010947
hCer	PhytoCer t18:1/h22:0	0.000930214	0.000813776	0.000737215	0.00075037	0.000927377	0.000909788	0.000398589	0.000409456	0.00037957	0.00027076	0.000200325	0.000197866	0.000114036	0.000190069	0.000172649
hCer	PhytoCer t18:1/h23:0	0.000448973	0.000395133	0.000379634	0.000223432	0.000258541	0.000269646	0.000128118	0.00011626	0.000124565	0.000111034	8.11148e-05	7.86271e-05	6.05424e-05	9.95167e-05	7.74372e-05
hCer	PhytoCer t18:1/h24:1	0.000230415	0.000261621	0.0002476	9.70502e-05	0.000128863	0.000137755	5.29408e-05	5.64e-05	6.33804e-05	4.81903e-05	4.47797e-05	3.68288e-05	4.92766e-05	7.22513e-05	6.45218e-05
hCer	PhytoCer t18:1/h24:0	0.00104949	0.000915706	0.000878421	0.000844827	0.00103018	0.00109658	0.000511413	0.000473604	0.000520675	0.000315257	0.000236155	0.000220502	0.000190702	0.000318984	0.000264472
hCer	PhytoCer t18:1/h25:0	0.000242059	0.000219909	0.000210809	0.000119449	0.000132261	0.000143557	8.85367e-05	7.77005e-05	9.32997e-05	6.5205e-05	5.49541e-05	4.80223e-05	3.65339e-05	5.66911e-05	5.46427e-05
hCer	PhytoCer t18:1/h26:1	2.40264e-05	2.12247e-05	2.40066e-05	9.27569e-06	1.19967e-05	1.36596e-05	7.37041e-06	8.25983e-06	8.11728e-06	6.86353e-06	7.87554e-06	4.87774e-06	5.4982e-06	6.82968e-06	6.43276e-06
hCer	PhytoCer t18:1/h26:0	0.000185505	0.000163674	0.000155846	0.000204522	0.00025285	0.000300513	0.000156217	0.000142473	0.000153212	7.61758e-05	7.62815e-05	6.4411e-05	4.79247e-05	6.30573e-05	5.86034e-05
hCer	PhytoCer t18:0/h22:1	0.000431654	0.000480864	0.000402201	0.000215069	0.000233415	0.000248337	0.000121069	0.000118095	0.000118569	0.000123611	0.000105777	8.93842e-05	7.2671e-05	0.000102719	0.000108451
hCer	PhytoCer t18:0/h22:0	0.000408792	0.000362697	0.000305047	0.000435332	0.000634335	0.000512087	0.000211599	0.000181537	0.000176293	0.000163334	0.000166142	0.000129606	7.51604e-05	0.000121204	0.000106423
hCer	PhytoCer t18:0/h23:0	0.000187723	0.000180987	0.000162507	0.000142842	0.000171117	0.000171902	7.49844e-05	5.88921e-05	5.91701e-05	6.34262e-05	7.08882e-05	5.48264e-05	4.95191e-05	7.39433e-05	7.32447e-05
hCer	PhytoCer t18:0/h24:1	0.000240987	0.000264841	0.000231502	0.000114357	0.000127314	0.000140874	7.76037e-05	7.90763e-05	8.12611e-05	6.87153e-05	6.80013e-05	5.62271e-05	6.75283e-05	0.000102629	9.4972e-05
hCer	PhytoCer t18:0/h24:0	0.00040653	0.000373625	0.000323039	0.000295119	0.000357592	0.00035152	0.000218051	0.000169071	0.000165781	0.000215978	0.000214758	0.000183862	0.00024003	0.00037755	0.000326316
hCer	PhytoCer t18:0/h26:1	2.44323e-05	2.68057e-05	2.67174e-05	9.33703e-06	1.03226e-05	1.02551e-05	8.88844e-06	1.02034e-05	7.67542e-06	1.14793e-05	9.56007e-06	5.52021e-06	6.14108e-06	8.40371e-06	8.71672e-06
hCer	PhytoCer t18:0/h26:0	6.79208e-05	5.59097e-05	5.39567e-05	5.58147e-05	6.86466e-05	6.36396e-05	4.38718e-05	3.73785e-05	3.08229e-05	3.64941e-05	4.11454e-05	2.64195e-05	3.5453e-05	5.75828e-05	5.39502e-05
GluCer	GluCer d18:1/h16:0	3.84508e-05	3.74997e-05	4.62592e-05	2.06976e-05	2.37821e-05	2.61047e-05	2.06463e-05	1.80982e-05	1.59332e-05	7.66454e-05	7.62579e-05	5.21678e-05	4.60301e-05	5.75737e-05	4.91092e-05
GluCer	GluCer d18:1/h18:0	0.00011804	0.000103064	0.000112173	7.54493e-05	9.68202e-05	9.81688e-05	5.19983e-05	4.63045e-05	4.72276e-05	7.68618e-05	8.47494e-05	5.88702e-05	4.71938e-05	6.95568e-05	6.19536e-05
GluCer	GluCer d18:1/h19:0	1.43967e-05	1.397e-05	1.57831e-05	6.64372e-06	7.23967e-06	6.30177e-06	3.77449e-06	3.45109e-06	3.63821e-06	4.10118e-06	4.18236e-06	3.58493e-06	3.29689e-06	4.20304e-06	4.12969e-06
GluCer	GluCer d18:1/h20:0	0.000152587	0.000141487	0.000156034	8.29697e-05	0.000106204	0.000107521	4.99789e-05	4.74424e-05	5.19512e-05	6.72387e-05	7.9024e-05	4.81901e-05	4.86092e-05	7.52911e-05	6.19843e-05
GluCer	GluCer d18:1/h22:0	3.86921e-05	4.03513e-05	3.96334e-05	1.92946e-05	2.22182e-05	2.28039e-05	1.22313e-05	1.24155e-05	1.15266e-05	2.1444e-05	2.38087e-05	1.63305e-05	1.25113e-05	2.85659e-05	1.51253e-05
GluCer	GluCer d18:1/h23:0	7.30561e-06	7.558e-06	8.16529e-06	2.85612e-06	2.89421e-06	4.39098e-06	1.11667e-06	1.85782e-06	1.26545e-06	1.92908e-06	2.28486e-06	1.375e-06	1.11882e-06	5.15481e-06	2.16246e-06
GluCer	GluCer d18:1/h24:1	5.59439e-06	6.565e-06	5.7276e-06	3.6633e-06	3.47174e-06	3.6525e-06	1.6398e-06	1.55025e-06	2.36645e-06	2.19697e-06	2.31647e-06	1.7161e-06	1.74534e-06	4.73187e-06	1.88703e-06
GluCer	GluCer d18:1/h24:0	1.97729e-05	2.10113e-05	2.41881e-05	1.10858e-05	1.34493e-05	1.28425e-05	7.13265e-06	7.36067e-06	7.65581e-06	1.16339e-05	1.6224e-05	8.85479e-06	9.27921e-06	2.3232e-05	1.18116e-05
GluCer	GluCer t18:1/h18:0	1.41056e-05	9.87067e-06	2.05607e-05	1.43432e-05	1.66063e-05	1.72229e-05	1.08956e-05	9.52706e-06	1.02419e-05	7.64706e-06	7.75374e-06	7.11096e-06	5.0707e-06	9.23879e-06	6.36553e-06
GluCer	GluCer t18:1/h20:0	4.71446e-05	4.3502e-05	4.93342e-05	4.49031e-05	5.0074e-05	5.53337e-05	2.87126e-05	2.86333e-05	2.7812e-05	2.12891e-05	1.95348e-05	1.86377e-05	1.04845e-05	1.57022e-05	1.5015e-05
GluCer	GluCer t18:1/h22:0	0.000320494	0.000300363	0.000337121	0.000170332	0.000176269	0.000182862	0.00011099	0.000114127	0.000111411	8.04686e-05	7.91654e-05	6.64103e-05	4.17227e-05	6.62449e-05	6.33304e-05
GluCer	GluCer t18:1/h23:0	0.000114203	0.000101677	0.000121931	4.06473e-05	4.18995e-05	4.32477e-05	2.62313e-05	2.97415e-05	2.88605e-05	2.32988e-05	2.18493e-05	1.66818e-05	1.31722e-05	1.77487e-05	1.6929e-05
GluCer	GluCer t18:1/h24:1	9.42904e-06	8.56867e-06	8.30512e-06	3.33018e-06	3.08595e-06	2.89147e-06	2.33741e-06	2.58824e-06	2.72724e-06	1.87261e-06	2.07321e-06	1.87329e-06	1.27005e-06	2.55143e-06	2.14608e-06
GluCer	GluCer t18:1/h24:0	0.000337353	0.0003097	0.000356101	0.000232971	0.000240289	0.000251241	0.000170394	0.000168038	0.000174284	0.000117913	0.000117301	0.000102651	6.80475e-05	0.000105656	9.47918e-05
GluCer	GluCer t18:1/h25:1	1.02848e-05	1.01977e-05	9.89488e-06	8.48777e-06	7.92264e-06	6.76618e-06	5.97857e-06	5.72639e-06	5.54983e-06	4.09815e-06	4.64459e-06	3.70685e-06	2.61408e-06	3.43474e-06	3.30512e-06
GluCer	GluCer t18:1/h25:0	7.16525e-05	7.05613e-05	8.26833e-05	2.9646e-05	2.96731e-05	3.17842e-05	2.55371e-05	2.41956e-05	2.64648e-05	1.96961e-05	1.83424e-05	1.67575e-05	9.60884e-06	1.7626e-05	1.6759e-05
GluCer	GluCer t18:1/h26:1	4.27921e-06	2.54967e-06	3.1362e-06	1.64241e-06	1.20826e-06	1.32689e-06	9.03741e-07	7.97647e-07	9.1495e-07	8.81008e-07	6.53245e-07	7.96918e-07	7.23404e-07	6.41147e-07	1.15802e-06
GluCer	GluCer t18:1/h26:0	5.92182e-05	5.822e-05	6.64575e-05	7.57977e-05	7.32939e-05	7.95359e-05	5.94446e-05	5.41355e-05	6.04581e-05	3.15657e-05	3.48862e-05	2.63589e-05	1.58543e-05	2.31676e-05	2.07788e-05
GluCer	GluCer t18:1/h28:0	1.08993e-05	8.38867e-06	1.08089e-05	2.87243e-06	2.52694e-06	2.51304e-06	2.76939e-06	2.41143e-06	3.22857e-06	3.08672e-06	3.48053e-06	2.97329e-06	1.55548e-06	2.06071e-06	2.04949e-06
GluCer	GluCer t18:0/h18:0	4.32112e-06	4.05767e-06	5.08628e-06	6.42871e-06	7.19273e-06	8.27794e-06	4.2949e-06	4.03765e-06	3.91628e-06	3.35126e-06	3.71314e-06	3.30445e-06	2.00327e-06	2.85194e-06	2.51502e-06
GIPC	GIPC t18:0/h16:0	0.000124933	2.04253e-05	3.77686e-06	2.44307e-06	5.9886e-05	6.46605e-05	1.83303e-05	1.92047e-05	2.60841e-05	2.82101e-05	3.737e-05	1.10342e-05	1.75722e-05	1.43099e-05	2.86495e-05
GIPC	GIPC t18:0/h18:0	0.000102211	3.14237e-05	1.63666e-05	1.22153e-06	7.64106e-05	9.12853e-05	2.38296e-05	2.61398e-05	4.69515e-05	3.69489e-05	1.71897e-05	1.52531e-05	2.28979e-05	2.08847e-05	3.64625e-05
GIPC	GIPC t18:0/h20:0	1.02211e-05	0	1.51078e-05	0	1.13577e-05	3.80354e-06	6.41565e-06	1.38703e-05	9.85415e-06	1.58921e-05	1.56948e-05	9.73596e-06	8.78658e-06	1.58567e-05	1.53007e-05
GIPC	GIPC t18:0/h26:0	0.000373687	2.04253e-05	1.13309e-05	8.55041e-06	0.000240606	0.000325883	5.77408e-05	0.000160595	0.000208698	5.56235e-06	5.86715e-05	6.48973e-07	3.19476e-06	3.59693e-05	1.20451e-05
GIPC	GIPC t18:1/h16:0	0.000327151	5.65623e-05	9.69464e-05	2.32078e-05	0.000102227	0.000128063	5.68241e-05	3.84094e-05	3.36196e-05	4.56911e-05	3.17647e-05	3.5051e-05	1.51751e-05	1.46965e-05	2.60451e-05
GIPC	GIPC t18:1/h18:0	4.08842e-05	6.28467e-06	1.00717e-05	9.77194e-06	4.13008e-05	3.42319e-05	1.74139e-05	5.17482e-05	1.27522e-05	2.82084e-05	1.60686e-05	2.36911e-05	1.89025e-05	1.89508e-05	1.69283e-05
GIPC	GIPC t18:1/h20:0	6.2462e-05	2.35677e-05	4.91002e-05	1.95436e-05	4.02681e-05	6.46605e-05	3.20782e-05	2.13385e-05	2.14468e-05	2.30434e-05	1.90579e-05	8.76233e-06	1.11817e-05	1.39231e-05	1.53007e-05
GIPC	GIPC t18:1/h22:0	2.49848e-05	3.14233e-06	6.29488e-06	1.22153e-06	2.7878e-05	0	1.19146e-05	4.26756e-06	8.69468e-06	5.56235e-06	6.35275e-06	2.59623e-06	2.66219e-06	3.0941e-06	3.90648e-06
GIPC	GIPC d18:0/h16:0	0.00239678	0.000381859	0.000486143	0.000211349	0.000969142	0.00143903	0.00026861	0.000155275	0.000142046	0.000145446	5.38183e-05	9.41452e-05	0.000109188	0.000112184	0.000173909
GIPC	GIPC d18:0/h18:0	0.000297615	5.81337e-05	6.92489e-05	2.8094e-05	0.000143533	0.000136943	5.13289e-05	6.82877e-05	5.4489e-05	8.3044e-05	5.75537e-05	3.79733e-05	3.8875e-05	5.22162e-05	7.87898e-05
GIPC	GIPC d18:0/h20:0	3.1799e-05	9.427e-06	5.03603e-06	2.44307e-06	2.27154e-05	2.78928e-05	2.29129e-05	1.97382e-05	1.73894e-05	8.7405e-06	1.42e-05	5.51712e-06	6.38953e-06	7.3484e-06	3.58089e-06
GIPC	GIPC d18:0/h20:1	5.33766e-05	3.14233e-06	2.26618e-05	1.09931e-05	2.58129e-05	3.80354e-05	2.65793e-05	1.65375e-05	1.85488e-05	2.02625e-05	6.35275e-06	7.13973e-06	9.85041e-06	2.70725e-06	1.33474e-05
GIPC	GIPC d18:0/h22:0	0.000414603	1.57133e-06	1.25884e-06	2.44307e-06	0.000106353	0.000176252	5.95738e-05	0.000159001	0.00019944	0.000114839	0.000103533	6.39414e-05	6.20426e-05	6.65292e-05	6.25113e-05
GIPC	GIPC d18:0/h22:1	0.000579281	3.14233e-06	2.51802e-06	9.77194e-06	0.00020961	0.000403217	0.000100824	0.000305194	0.000339727	0.000285319	0.00026762	0.000203213	9.34556e-05	0.000170193	0.000163446
GIPC	GIPC d18:0/h24:1	1.8171e-05	3.14233e-06	1.25884e-06	0	2.27154e-05	2.15536e-05	1.28313e-05	1.54706e-05	1.21724e-05	1.03297e-05	1.08369e-05	9.73596e-06	9.05172e-06	4.2543e-06	7.81297e-06
GIPC	GIPC d18:1/h16:0	4.54271e-05	3.14233e-06	0	3.05367e-05	4.9561e-05	3.93034e-05	5.49898e-06	2.29392e-05	1.79691e-05	7.39076e-05	4.85837e-05	2.88849e-05	1.75712e-05	3.28755e-05	2.37648e-05
GIPC	GIPC d18:1/h18:0	1.47637e-05	0	5.03603e-06	3.66427e-06	9.29256e-06	5.0715e-06	8.24864e-06	1.6004e-05	1.4491e-05	2.14541e-05	1.64423e-05	1.10342e-05	1.9435e-05	1.00556e-05	2.53925e-05
GIPC	GIPC d18:1/h20:1	6.35977e-05	7.856e-06	3.77686e-06	7.32887e-06	2.27154e-05	3.54998e-05	7.33231e-06	9.60235e-06	1.33319e-05	1.47002e-05	7.84725e-06	5.19247e-06	4.52602e-06	7.3484e-06	6.83652e-06
