# Supplementary material for: Sphingosine Promotes Embryo Biomass in Upland Cotton: A Biochemical and Transcriptomic Analysis
Source: Biomolecules. 2021 Apr 1;11(4):525. doi: 10.3390/biom11040525 (PMC8065874; doi:10.3390/biom11040525)
Supplement: Supplementary file 1 [file biomolecules-11-00525-s001.zip › supplementary files/Table S3.xlsx]

## Sheet: Sheet1
id	Control-1_count	Control-2_count	Control-3_count	PHS-1_count	PHS-_count	PHS-3_count	Control-1_fpkm	Control-2_fpkm	Control-3_fpkm	PHS-1_fpkm	PHS-2_fpkm	PHS-3_fpkm	Control_mean	PHS_mean	log2(fc)	PValue	FDR	Symbol	Description	KEGG_A_class	KEGG_B_class	Pathway	K_ID	GO Component	GO Function	GO Process
GH_A02G0349	441	470	454	2841	2730	2319	62.15	57.9	62.41	328.07	350.07	326.38	60.82	334.84	2.46085	0	0	YLS3	PREDICTED: non-specific lipid-transfer protein-like protein At2g13820 isoform X2 [Gossypium arboreum]	-	-	-	-	-	-	-
GH_A02G0412	40705	47361	42574	24320	21340	19261	4475.53	4552.33	4571.11	2191.03	2134.9	2115.09	4532.99	2147.01	-1.07814	0	0	--	PREDICTED: repetitive proline-rich cell wall protein 1-like [Gossypium hirsutum]	-	-	-	-	-	-	-
GH_A04G0223	6243	7125	6270	3217	2922	2651	286.44	285.74	280.93	120.92	121.97	121.48	284.37	121.457	-1.22733	0	0	CAD1-C2	PREDICTED: (+)-delta-cadinene synthase isozyme C2-like [Gossypium hirsutum]	Metabolism;Metabolism;Metabolism	Global and overview maps;Global and overview maps;Metabolism of terpenoids and polyketides	ko01100//Metabolic pathways;ko01110//Biosynthesis of secondary metabolites;ko00909//Sesquiterpenoid and triterpenoid biosynthesis	K14183;K14183;K14183	-	-	-
GH_A04G0224	14826	17462	15877	7733	6897	6538	681.44	701.62	712.57	291.23	288.44	300.11	698.543	293.26	-1.25217	0	0	CAD1-C2	PREDICTED: (+)-delta-cadinene synthase isozyme XC1 [Gossypium hirsutum]	Metabolism;Metabolism;Metabolism	Global and overview maps;Global and overview maps;Metabolism of terpenoids and polyketides	ko01100//Metabolic pathways;ko01110//Biosynthesis of secondary metabolites;ko00909//Sesquiterpenoid and triterpenoid biosynthesis	K14183;K14183;K14183	-	-	-
GH_A04G1140	279	266	258	3220	2739	2574	27.8	23.17	25.1	262.9	248.32	256.16	25.3567	255.793	3.33454	0	0	GILT	Gamma-interferon-inducible lysosomal thiol reductase [Gossypium arboreum]	-	-	-	-	-	-	-
GH_A05G0691	191	214	192	3622	3256	2958	9.24	9.05	9.04	143.36	143.14	142.72	9.11	143.073	3.97316	0	0	CYP75B2	PREDICTED: probable (S)-N-methylcoclaurine 3'-hydroxylase isozyme 2 [Gossypium arboreum]	-	-	-	-	-	GO:0016491//oxidoreductase activity;GO:0046906//tetrapyrrole binding;GO:0046914//transition metal ion binding	GO:0044710//single-organism metabolic process
GH_D03G0344	2147	2432	2075	6869	6570	5862	60.45	59.86	57.05	158.46	168.31	164.83	59.12	163.867	1.4708	0	0	GRDP2	PREDICTED: glycine-rich domain-containing protein 2-like isoform X1 [Gossypium hirsutum]	-	-	-	-	-	-	-
GH_D04G1485	480	496	466	4283	3678	3357	47.83	43.21	45.34	349.68	333.45	334.08	45.46	339.07	2.89891	0	0	GILT	PREDICTED: gamma-interferon-inducible lysosomal thiol reductase-like [Gossypium hirsutum]	-	-	-	-	-	-	-
GH_D06G1849	2321	2662	2324	7941	7357	6785	79.8	79.99	78.03	223.68	230.13	232.95	79.2733	228.92	1.52994	0	0	OPT3	PREDICTED: oligopeptide transporter 3 [Gossypium hirsutum]	-	-	-	-	GO:0031224//intrinsic component of membrane	-	GO:0008104//protein localization;GO:0042886//amide transport;GO:0044707//single-multicellular organism process
GH_D08G2477	6264	6994	6251	2240	1951	1756	435.38	424.97	424.28	127.57	123.38	121.9	428.21	124.283	-1.78469	0	0	OMT1	PREDICTED: caffeic acid 3-O-methyltransferase-like [Gossypium hirsutum]	-	-	-	-	-	GO:0016740//transferase activity	-
GH_D02G2124	2869	3100	2951	8230	7468	6679	93.83	88.62	94.24	220.54	222.21	218.15	92.23	220.3	1.25616	2.97582e-303	1.29096e-299	Xyl2	PREDICTED: beta-xylosidase/alpha-L-arabinofuranosidase 2-like [Gossypium hirsutum]	Metabolism;Metabolism	Global and overview maps;Carbohydrate metabolism	ko01100//Metabolic pathways;ko00520//Amino sugar and nucleotide sugar metabolism	K15920;K15920	-	GO:0003824//catalytic activity	GO:0044238//primary metabolic process
GH_A05G2151	2607	2748	2541	7325	6767	6232	147.46	135.87	140.37	339.46	348.23	352.02	141.233	346.57	1.29507	1.0897e-288	4.36367e-285	TUBA	tubulin alpha-4 chain [Gossypium hirsutum]	Cellular Processes	Transport and catabolism	ko04145//Phagosome	K07374	GO:0015630//microtubule cytoskeleton;GO:0032991//macromolecular complex	GO:0005198//structural molecule activity;GO:0017111//nucleoside-triphosphatase activity;GO:0032550//purine ribonucleoside binding	GO:0043623//cellular protein complex assembly;GO:0044763//single-organism cellular process
GH_A01G2208	2851	3353	3084	1056	954	875	264.5	271.9	279.37	80.28	80.49	81.04	271.923	80.6033	-1.75429	9.59256e-288	3.56693e-284	Os04g0179200	PREDICTED: momilactone A synthase-like [Gossypium hirsutum]	-	-	-	-	-	GO:0003824//catalytic activity	GO:0044710//single-organism metabolic process
GH_D04G0634	6723	7697	6705	3798	3236	3052	805.08	805.79	784.18	372.72	352.65	365.03	798.35	363.467	-1.1352	2.01908e-286	7.00728e-283	DHAR2	PREDICTED: glutathione S-transferase DHAR2-like [Gossypium raimondii]	Metabolism;Metabolism;Metabolism	Global and overview maps;Metabolism of other amino acids;Carbohydrate metabolism	ko01100//Metabolic pathways;ko00480//Glutathione metabolism;ko00053//Ascorbate and aldarate metabolism	K21888;K21888;K21888	-	GO:0015038//glutathione disulfide oxidoreductase activity	GO:0044710//single-organism metabolic process
GH_D07G1302	2943	3668	3078	9098	7885	7327	146.91	160.08	150.06	372.12	358.14	365.29	152.35	365.183	1.26123	4.21884e-276	1.37265e-272	CYP75A1	flavonoid 3',5'-hydroxylase 2-like [Gossypium hirsutum]	-	-	-	-	-	GO:0016491//oxidoreductase activity;GO:0046906//tetrapyrrole binding;GO:0046914//transition metal ion binding	GO:0044710//single-organism metabolic process
GH_D10G1333	666	691	630	2917	2751	2505	32.42	29.41	29.95	116.35	121.85	121.79	30.5933	119.997	1.97171	3.09672e-275	9.48288e-272	IQD14	PREDICTED: protein IQ-DOMAIN 14 [Gossypium raimondii]	-	-	-	-	-	-	-
GH_D02G0886	1212	1358	1291	4398	3908	3542	68.42	67	71.16	203.37	200.67	199.66	68.86	201.233	1.54713	1.02315e-274	2.95906e-271	TUBA	PREDICTED: tubulin alpha-1 chain isoform X1 [Gossypium raimondii]	Cellular Processes	Transport and catabolism	ko04145//Phagosome	K07374	GO:0015630//microtubule cytoskeleton;GO:0032991//macromolecular complex	GO:0005198//structural molecule activity;GO:0017111//nucleoside-triphosphatase activity;GO:0032550//purine ribonucleoside binding	GO:0043623//cellular protein complex assembly;GO:0044763//single-organism cellular process
GH_D05G3216	4017	4521	4147	1710	1677	1498	195.92	192.77	197.51	68.34	74.42	72.97	195.4	71.91	-1.44217	1.25237e-267	3.43135e-264	CYP82A3	PREDICTED: cytochrome P450 CYP82D47-like [Gossypium raimondii]	-	-	-	-	-	GO:0016491//oxidoreductase activity;GO:0046906//tetrapyrrole binding;GO:0046914//transition metal ion binding	GO:0044710//single-organism metabolic process
GH_A09G0692	5451	5743	5368	2773	2455	2198	609.85	561.69	586.47	254.2	249.91	245.6	586.003	249.903	-1.22954	3.93473e-241	8.90584e-238	ASP	PREDICTED: 21 kDa seed protein-like [Gossypium hirsutum]	-	-	-	-	-	-	GO:0010466//negative regulation of peptidase activity
GH_A10G1560	622	668	651	2658	2482	2265	30.28	28.43	30.95	106.02	109.93	110.12	29.8867	108.69	1.86265	4.4497e-236	9.65178e-233	IQD14	PREDICTED: protein IQ-DOMAIN 14-like [Gossypium hirsutum]	-	-	-	-	-	-	-
GH_D05G1613	107	139	143	1425	1257	1189	7.42	8.42	9.68	80.93	79.27	82.29	8.50667	80.83	3.24823	7.01933e-236	1.46165e-232	At5g45960	PREDICTED: GDSL esterase/lipase At5g45960-like [Gossypium hirsutum]	-	-	-	-	-	GO:0016787//hydrolase activity	GO:0006629//lipid metabolic process
GH_D01G2290	5058	5575	5364	2622	2343	2183	469.18	452.04	485.85	199.26	197.78	202.22	469.023	199.753	-1.23144	2.92603e-234	5.85858e-231	Os04g0179200	PREDICTED: secoisolariciresinol dehydrogenase-like [Gossypium hirsutum]	-	-	-	-	-	-	-
GH_D05G1936	106	158	120	1372	1337	1118	5.08	6.62	5.61	53.9	58.33	53.54	5.77	55.2567	3.25951	9.32378e-224	1.67372e-220	CKX5	PREDICTED: cytokinin dehydrogenase 5-like [Gossypium raimondii]	Metabolism	Metabolism of terpenoids and polyketides	ko00908//Zeatin biosynthesis	K00279	GO:0044421//extracellular region part	GO:0000166//nucleotide binding;GO:0016616//oxidoreductase activity, acting on the CH-OH group of donors, NAD or NADP as acceptor;GO:0016645//oxidoreductase activity, acting on the CH-NH group of donors	GO:0001101//response to acid chemical;GO:0009690//cytokinin metabolic process;GO:0032787//monocarboxylic acid metabolic process
GH_D04G2020	104	110	123	1268	1158	1067	1.82	1.69	2.1	18.21	18.46	18.69	1.87	18.4533	3.30277	6.63795e-220	1.15186e-216	ABCC3	ABC transporter C family member 3 [Gossypium arboreum]	-	-	-	-	GO:0031224//intrinsic component of membrane	GO:0015405//P-P-bond-hydrolysis-driven transmembrane transporter activity;GO:0017111//nucleoside-triphosphatase activity;GO:0032550//purine ribonucleoside binding	GO:0044763//single-organism cellular process;GO:0051234//establishment of localization
GH_A10G2024	149	162	162	1342	1292	1174	6.49	6.16	6.9	47.95	51.25	51.14	6.51667	50.1133	2.94299	8.04617e-218	1.35119e-214	NPF5.4	PREDICTED: protein NRT1/ PTR FAMILY 5.4-like [Gossypium hirsutum]	-	-	-	-	GO:0031224//intrinsic component of membrane	-	GO:0015833//peptide transport
GH_D09G0584	4312	5098	4113	1982	1683	1691	220.01	227.39	204.88	82.87	78.11	86.15	217.427	82.3767	-1.40022	1.32545e-217	2.15626e-214	CYP750A1	PREDICTED: cytochrome P450 CYP736A12-like [Gossypium hirsutum]	-	-	-	-	-	GO:0016491//oxidoreductase activity;GO:0046872//metal ion binding	-
GH_A10G1543	5612	6552	6207	2999	2658	2611	522.49	533.23	564.29	228.77	225.17	242.76	540.003	232.233	-1.21739	1.83785e-209	2.81396e-206	EP3	PREDICTED: endochitinase EP3-like [Gossypium hirsutum]	Metabolism;Metabolism	Global and overview maps;Carbohydrate metabolism	ko01100//Metabolic pathways;ko00520//Amino sugar and nucleotide sugar metabolism	K01183;K01183	GO:0030312//external encapsulating structure	GO:0016787//hydrolase activity;GO:0097367//carbohydrate derivative binding	GO:0001101//response to acid chemical;GO:0002252//immune effector process;GO:0006026//aminoglycan catabolic process;GO:0006812//cation transport;GO:0010243//response to organonitrogen compound;GO:0015698//inorganic anion transport;GO:0044036//cell wall macromolecule metabolic process;GO:0044238//primary metabolic process;GO:0046942//carboxylic acid transport
GH_A12G0143	3990	4708	4391	2052	1885	1600	303.78	313.37	326.52	128.02	130.62	121.69	314.557	126.777	-1.31103	9.0671e-207	1.34861e-203	PA1024	PREDICTED: nitronate monooxygenase-like [Gossypium hirsutum]	-	-	-	-	GO:0044444//cytoplasmic part	GO:0016703//oxidoreductase activity, acting on single donors with incorporation of molecular oxygen, incorporation of one atom of oxygen (internal monooxygenases or internal mixed function oxidases)	GO:0009072//aromatic amino acid family metabolic process
GH_A01G2316	1588	1797	1718	4800	4211	3946	56.11	55.5	59.28	138.96	135.36	139.22	56.9633	137.847	1.27496	2.51916e-205	3.54439e-202	PAL	phenylalanine ammonia-lyase-like [Gossypium hirsutum]	Metabolism;Metabolism;Metabolism;Metabolism	Global and overview maps;Global and overview maps;Biosynthesis of other secondary metabolites;Amino acid metabolism	ko01100//Metabolic pathways;ko01110//Biosynthesis of secondary metabolites;ko00940//Phenylpropanoid biosynthesis;ko00360//Phenylalanine metabolism	K10775;K10775;K10775;K10775	GO:0044424//intracellular part	GO:0016841//ammonia-lyase activity	GO:0006558//L-phenylalanine metabolic process;GO:0009699//phenylpropanoid biosynthetic process
GH_A07G1318	2804	3105	2938	7033	6383	5758	156.86	151.83	160.47	322.37	324.87	321.71	156.387	322.983	1.04634	4.55108e-205	6.23474e-202	CYP75A1	flavonoid 3',5'-hydroxylase 2-like [Gossypium hirsutum]	-	-	-	-	-	GO:0016491//oxidoreductase activity;GO:0046906//tetrapyrrole binding;GO:0046914//transition metal ion binding	GO:0044710//single-organism metabolic process
GH_D10G1751	144	135	105	1255	1190	1086	5.49	4.5	3.91	39.17	41.24	41.32	4.63333	40.5767	3.13053	6.09684e-205	8.13818e-202	FAO1	PREDICTED: long-chain-alcohol oxidase FAO1-like isoform X1 [Gossypium hirsutum]	-	-	-	-	GO:0031224//intrinsic component of membrane;GO:0043227//membrane-bounded organelle	GO:0000166//nucleotide binding;GO:0016899//oxidoreductase activity, acting on the CH-OH group of donors, oxygen as acceptor	GO:0044710//single-organism metabolic process
GH_D01G1405	3029	3272	3089	7336	6834	6084	100.1	94.52	99.68	198.61	205.45	200.77	98.1	201.61	1.03924	7.92103e-200	1.03088e-196	RFS2	PREDICTED: probable galactinol--sucrose galactosyltransferase 2 [Gossypium hirsutum]	Metabolism	Carbohydrate metabolism	ko00052//Galactose metabolism	K06617	GO:0005911//cell-cell junction	GO:0004557//alpha-galactosidase activity;GO:0016740//transferase activity	GO:0009313//oligosaccharide catabolic process
GH_D13G0413	4983	5759	5520	2778	2530	2239	264.26	266.99	285.86	120.71	122.08	118.59	272.37	120.46	-1.17701	2.47378e-197	3.06619e-194	TOGT1	PREDICTED: scopoletin glucosyltransferase-like [Gossypium raimondii]	-	-	-	-	-	GO:0016757//transferase activity, transferring glycosyl groups	-
GH_A05G1977	2915	3390	3079	1480	1292	1201	165.95	168.72	171.22	69.03	66.95	68.32	168.63	68.1	-1.30813	4.01598e-194	4.75145e-191	CYP82A3	PREDICTED: cytochrome P450 CYP82D47-like [Gossypium hirsutum]	-	-	-	-	-	GO:0016491//oxidoreductase activity;GO:0046906//tetrapyrrole binding;GO:0046914//transition metal ion binding	GO:0044710//single-organism metabolic process
GH_A02G0895	109	98	92	1152	975	910	3.63	2.85	2.99	31.39	29.5	30.23	3.15667	30.3733	3.26633	1.4265e-188	1.61436e-185	SBT1.7	PREDICTED: subtilisin-like protease SBT1.7 isoform X1 [Gossypium hirsutum]	-	-	-	-	-	GO:0070011//peptidase activity, acting on L-amino acid peptides	GO:0019538//protein metabolic process
GH_A05G1585	150	124	118	1252	1072	1046	10.37	7.49	7.97	70.92	67.44	72.24	8.61	70.2	3.02739	1.68688e-187	1.86842e-184	At5g45960	PREDICTED: GDSL esterase/lipase At5g45960-like [Gossypium hirsutum]	-	-	-	-	-	GO:0016787//hydrolase activity	GO:0006629//lipid metabolic process
GH_A09G1953	61	49	62	1100	1061	814	2.87	2.02	2.85	42.42	45.43	38.26	2.58	42.0367	4.02621	3.11526e-185	3.37863e-182	At4g20820	PREDICTED: cannabidiolic acid synthase-like [Gossypium hirsutum]	-	-	-	-	-	GO:0000166//nucleotide binding;GO:0016616//oxidoreductase activity, acting on the CH-OH group of donors, NAD or NADP as acceptor	GO:0044710//single-organism metabolic process
GH_D01G2395	2185	2536	2322	6675	5394	5428	77.19	78.33	80.11	193.22	173.41	191.55	78.5433	186.06	1.24421	6.32978e-182	6.72481e-179	PAL	PREDICTED: phenylalanine ammonia-lyase-like [Gossypium raimondii]	Metabolism;Metabolism;Metabolism;Metabolism	Global and overview maps;Global and overview maps;Biosynthesis of other secondary metabolites;Amino acid metabolism	ko01100//Metabolic pathways;ko01110//Biosynthesis of secondary metabolites;ko00940//Phenylpropanoid biosynthesis;ko00360//Phenylalanine metabolism	K10775;K10775;K10775;K10775	GO:0044424//intracellular part	GO:0016841//ammonia-lyase activity	GO:0006558//L-phenylalanine metabolic process;GO:0009699//phenylpropanoid biosynthetic process
GH_D02G0314	2264	2543	2417	988	880	828	256.68	252	267.58	91.78	90.82	93.75	258.753	92.1167	-1.49004	7.71101e-182	8.0284e-179	HSP26-A	PREDICTED: probable glutathione S-transferase [Gossypium hirsutum]	Metabolism	Metabolism of other amino acids	ko00480//Glutathione metabolism	K00799	-	-	-
GH_D08G1510	595	574	503	2293	2093	1944	28.2	23.78	23.27	89.08	90.27	92.04	25.0833	90.4633	1.8506	5.12751e-181	5.23388e-178	CYP78A9	PREDICTED: cytochrome P450 78A9-like [Gossypium hirsutum]	-	-	-	-	-	GO:0016491//oxidoreductase activity;GO:0046906//tetrapyrrole binding;GO:0046914//transition metal ion binding	GO:0044710//single-organism metabolic process
GH_D08G1860	3089	3585	2956	1436	1342	1269	83.3	84.5	77.84	31.73	32.93	34.17	81.88	32.9433	-1.31352	2.2855e-177	2.28805e-174	CYP88D6	Cytochrome P450 [Corchorus capsularis]	Metabolism;Metabolism;Metabolism	Global and overview maps;Global and overview maps;Metabolism of terpenoids and polyketides	ko01100//Metabolic pathways;ko01110//Biosynthesis of secondary metabolites;ko00904//Diterpenoid biosynthesis	K04123;K04123;K04123	-	GO:0016491//oxidoreductase activity;GO:0046906//tetrapyrrole binding;GO:0046914//transition metal ion binding	GO:0044710//single-organism metabolic process
GH_D01G2288	1920	2371	2053	770	675	676	178.13	192.29	185.98	58.51	57	62.65	185.467	59.3867	-1.64295	3.90836e-176	3.83889e-173	Os04g0179200	PREDICTED: momilactone A synthase-like [Gossypium raimondii]	-	-	-	-	-	-	-
GH_D07G1719	23	15	12	1540	1132	1130	5.29	3.01	2.69	289.98	236.69	259.35	3.66333	262.007	6.1603	5.49329e-173	5.29574e-170	--	hypothetical protein B456_001G188200 [Gossypium raimondii]	-	-	-	-	-	-	-
GH_A10G0415	357	347	369	1705	1557	1436	11.93	10.14	12.04	46.64	47.31	47.89	11.37	47.28	2.056	1.51954e-170	1.43826e-167	KAT1	PREDICTED: potassium channel KAT1 [Gossypium arboreum]	-	-	-	-	GO:0031224//intrinsic component of membrane	GO:0005267//potassium channel activity	GO:0030001//metal ion transport;GO:0034220//ion transmembrane transport
GH_D12G2407	198	231	214	1328	1215	996	36.6	37.33	38.63	201.13	204.34	183.87	37.52	196.447	2.38841	2.82384e-159	2.53454e-156	EARLI1	PREDICTED: 14 kDa proline-rich protein DC2.15-like [Gossypium raimondii]	-	-	-	-	-	-	-
GH_D06G0066	363	387	403	1737	1510	1392	26.28	24.49	28.53	103.15	99.56	100.73	26.4333	101.147	1.93602	2.17918e-158	1.92277e-155	DFR	PREDICTED: dihydroflavonol-4-reductase-like [Gossypium hirsutum]	Metabolism;Metabolism;Metabolism	Global and overview maps;Global and overview maps;Biosynthesis of other secondary metabolites	ko01100//Metabolic pathways;ko01110//Biosynthesis of secondary metabolites;ko00941//Flavonoid biosynthesis	K13082;K13082;K13082	-	GO:0048037//cofactor binding	-
GH_A09G0647	1931	2284	2154	832	646	658	98.88	102.25	107.76	34.9	30.12	33.67	102.963	32.8967	-1.64612	1.19207e-157	1.03428e-154	CYP750A1	PREDICTED: cytochrome P450 CYP736A12-like [Gossypium hirsutum]	-	-	-	-	-	GO:0016491//oxidoreductase activity;GO:0046872//metal ion binding	-
GH_A08G1491	505	530	480	1910	1753	1556	23.96	21.98	22.24	74.21	75.64	73.7	22.7267	74.5167	1.71318	1.26798e-157	1.08211e-154	CYP78A9	PREDICTED: cytochrome P450 78A9-like [Gossypium hirsutum]	-	-	-	-	-	GO:0016491//oxidoreductase activity;GO:0046906//tetrapyrrole binding;GO:0046914//transition metal ion binding	GO:0044710//single-organism metabolic process
GH_A12G2699	131	204	177	1217	1101	972	4.95	6.69	6.5	37.52	37.7	36.54	6.04667	37.2533	2.62316	1.02743e-156	8.6268e-154	PAP14	PREDICTED: probable plastid-lipid-associated protein 14, chloroplastic [Gossypium hirsutum]	-	-	-	-	GO:0009536//plastid	GO:0016740//transferase activity;GO:0032550//purine ribonucleoside binding	GO:0006464//cellular protein modification process
GH_A12G2397	1697	1930	1750	4476	3884	3550	309.2	307.42	311.37	668.24	643.89	646.01	309.33	652.713	1.0773	4.07995e-155	3.37133e-152	EARLI1	PREDICTED: 14 kDa proline-rich protein DC2.15-like [Gossypium hirsutum]	-	-	-	-	-	-	-
GH_A10G1124	100	107	73	923	870	775	3.4	3.2	2.42	25.84	27.04	26.45	3.00667	26.4433	3.13667	1.59848e-154	1.30022e-151	FAO1	PREDICTED: long-chain-alcohol oxidase FAO1-like isoform X1 [Gossypium hirsutum]	-	-	-	-	GO:0031224//intrinsic component of membrane;GO:0043227//membrane-bounded organelle	GO:0000166//nucleotide binding;GO:0016899//oxidoreductase activity, acting on the CH-OH group of donors, oxygen as acceptor	GO:0044710//single-organism metabolic process
GH_A03G0193	2460	2812	2470	1105	1131	935	116.84	116.77	114.56	43.02	48.89	44.37	116.057	45.4267	-1.35322	7.13236e-154	5.71225e-151	CYP75B2	flavonoid 3'-monooxygenase-like [Gossypium arboreum]	-	-	-	-	-	GO:0016491//oxidoreductase activity;GO:0046906//tetrapyrrole binding;GO:0046914//transition metal ion binding	GO:0044710//single-organism metabolic process
GH_A13G1495	132	148	126	1132	899	846	6.5	6.34	6.07	45.58	40.2	41.51	6.30333	42.43	2.7509	2.08605e-151	1.62083e-148	44472	PREDICTED: organic cation/carnitine transporter 3-like [Gossypium arboreum]	-	-	-	-	-	GO:0005215//transporter activity	GO:0044763//single-organism cellular process
GH_D09G1723	3302	3911	3252	1915	1675	1561	372.69	385.9	358.43	177.1	172.02	175.97	372.34	175.03	-1.08902	1.49977e-149	1.14816e-146	GSTU8	PREDICTED: glutathione S-transferase U8-like [Gossypium raimondii]	Metabolism	Metabolism of other amino acids	ko00480//Glutathione metabolism	K00799	-	GO:0003824//catalytic activity	-
GH_D12G1492	164	184	181	1114	1123	907	2.77	2.72	2.98	15.43	17.28	15.32	2.82333	16.01	2.5035	4.59177e-146	3.41483e-143	ABCC4	PREDICTED: ABC transporter C family member 4-like [Gossypium hirsutum]	Environmental Information Processing	Membrane transport	ko02010//ABC transporters	K05666	GO:0031224//intrinsic component of membrane	GO:0015405//P-P-bond-hydrolysis-driven transmembrane transporter activity;GO:0017111//nucleoside-triphosphatase activity;GO:0032550//purine ribonucleoside binding	GO:0044763//single-organism cellular process;GO:0051234//establishment of localization
GH_A11G0503	173	172	164	1047	987	897	14.02	12.16	12.93	69.46	72.7	72.55	13.0367	71.57	2.45678	1.76114e-144	1.29129e-141	IRX15	PREDICTED: protein IRX15-LIKE-like [Gossypium hirsutum]	-	-	-	-	-	-	-
GH_A03G1953	1063	1198	1117	2999	2787	2605	34.75	34.26	35.68	80.35	82.93	85.08	34.8967	82.7867	1.24631	8.46428e-142	6.11991e-139	Xyl2	PREDICTED: beta-xylosidase/alpha-L-arabinofuranosidase 2 [Gossypium arboreum]	Metabolism;Metabolism	Global and overview maps;Carbohydrate metabolism	ko01100//Metabolic pathways;ko00520//Amino sugar and nucleotide sugar metabolism	K15920;K15920	-	GO:0015926//glucosidase activity	GO:0044238//primary metabolic process
GH_D05G3846	3176	3697	2893	1592	1437	1266	145.69	148.27	129.63	59.86	60	58	141.197	59.2867	-1.25193	1.23188e-140	8.78484e-138	CDN1	(+)-delta-cadinene synthase [Gossypium hirsutum]	Metabolism;Metabolism;Metabolism	Global and overview maps;Global and overview maps;Metabolism of terpenoids and polyketides	ko01100//Metabolic pathways;ko01110//Biosynthesis of secondary metabolites;ko00909//Sesquiterpenoid and triterpenoid biosynthesis	K14183;K14183;K14183	-	-	-
GH_D05G0691	30	30	38	750	663	600	1.44	1.26	1.81	29.71	29.13	28.96	1.50333	29.2667	4.28302	7.52227e-138	5.29181e-135	CYP75B2	PREDICTED: probable (S)-N-methylcoclaurine 3'-hydroxylase isozyme 2 [Gossypium hirsutum]	-	-	-	-	-	GO:0016491//oxidoreductase activity;GO:0046906//tetrapyrrole binding;GO:0046914//transition metal ion binding	GO:0044710//single-organism metabolic process
GH_A09G1774	3239	3731	3214	1954	1640	1599	365.58	368.14	354.24	180.71	168.42	180.25	362.653	176.46	-1.03925	1.71555e-136	1.17511e-133	GSTU8	glutathione S-transferase U8-like [Gossypium hirsutum]	Metabolism	Metabolism of other amino acids	ko00480//Glutathione metabolism	K00799	-	GO:0003824//catalytic activity	-
GH_A03G1165	842	966	911	198	208	170	82.66	82.88	87.25	15.88	18.53	16.68	84.2633	17.03	-2.30683	6.69401e-134	4.52567e-131	SBH2	PREDICTED: sphinganine C4-monooxygenase 2-like [Gossypium arboreum]	Metabolism;Metabolism	Global and overview maps;Lipid metabolism	ko01100//Metabolic pathways;ko00600//Sphingolipid metabolism	K04713;K04713	GO:0043231//intracellular membrane-bounded organelle;GO:0044425//membrane part	GO:0016491//oxidoreductase activity	GO:0006694//steroid biosynthetic process;GO:0009639//response to red or far red light;GO:0030148//sphingolipid biosynthetic process;GO:0044281//small molecule metabolic process
GH_A05G0630	165	196	216	1222	1080	904	8.68	9.01	11.05	52.55	51.58	47.4	9.58	50.51	2.39847	6.80371e-134	4.54086e-131	At5g10770	PREDICTED: protein ASPARTIC PROTEASE IN GUARD CELL 2-like [Gossypium raimondii]	-	-	-	-	-	GO:0016787//hydrolase activity	GO:0019538//protein metabolic process
GH_D02G0200	1063	1149	1111	344	299	256	75.75	71.54	77.28	20.11	19.38	18.19	74.8567	19.2267	-1.96102	3.5224e-132	2.32113e-129	At1g30760	PREDICTED: cannabidiolic acid synthase-like 2 [Gossypium hirsutum]	Metabolism;Metabolism;Metabolism	Global and overview maps;Global and overview maps;Biosynthesis of other secondary metabolites	ko01100//Metabolic pathways;ko01110//Biosynthesis of secondary metabolites;ko00940//Phenylpropanoid biosynthesis	K22395;K22395;K22395	-	-	-
GH_D02G0907	141	140	134	897	873	809	4.69	4.07	4.35	24.44	26.42	26.87	4.37	25.91	2.5678	1.04085e-130	6.77307e-128	SBT1.7	PREDICTED: subtilisin-like protease SBT1.7 [Gossypium raimondii]	-	-	-	-	-	GO:0070011//peptidase activity, acting on L-amino acid peptides	GO:0019538//protein metabolic process
GH_D05G3845	3261	3828	3248	1684	1593	1593	149.86	153.79	145.8	63.4	66.63	73.14	149.817	67.7233	-1.14547	1.11291e-130	7.15261e-128	CAD1-C2	(+)-delta-cadinene synthase isozyme C2-like [Gossypium arboreum]	Metabolism;Metabolism;Metabolism	Global and overview maps;Global and overview maps;Metabolism of terpenoids and polyketides	ko01100//Metabolic pathways;ko01110//Biosynthesis of secondary metabolites;ko00909//Sesquiterpenoid and triterpenoid biosynthesis	K14183;K14183;K14183	-	-	-
GH_D13G0443	548	519	550	1995	1732	1661	61.04	50.54	59.83	182.09	175.54	184.79	57.1367	180.807	1.66196	5.02121e-130	3.11183e-127	--	classical arabinogalactan protein 9 precursor [Gossypium hirsutum]	-	-	-	-	-	-	-
GH_D12G0027	114	137	133	865	904	801	4.74	4.98	5.38	29.43	34.16	33.25	5.03333	32.28	2.68105	1.56255e-128	9.45854e-126	NEK2	PREDICTED: serine/threonine-protein kinase Nek2-like [Gossypium hirsutum]	-	-	-	-	-	GO:0004672//protein kinase activity;GO:0032550//purine ribonucleoside binding	GO:0006464//cellular protein modification process;GO:0006796//phosphate-containing compound metabolic process
GH_A13G1441	124	127	105	848	806	719	6.31	5.66	5.24	35.36	37.34	36.57	5.73667	36.4233	2.66658	2.86866e-128	1.71651e-125	SUC2	PREDICTED: sucrose transport protein SUC8-like [Gossypium hirsutum]	-	-	-	-	GO:0031224//intrinsic component of membrane	GO:0015154//disaccharide transmembrane transporter activity	GO:0015766//disaccharide transport;GO:0044763//single-organism cellular process
GH_D13G0128	3027	3148	2969	1643	1509	1351	125.13	113.77	119.86	55.66	56.75	55.8	119.587	56.07	-1.09276	7.88076e-128	4.66201e-125	NPF7.3	PREDICTED: protein NRT1/ PTR FAMILY 7.2-like [Gossypium hirsutum]	-	-	-	-	-	-	GO:0051234//establishment of localization
GH_D11G2755	38	60	40	684	606	590	0.88	1.22	0.9	12.93	12.72	13.59	1	13.08	3.70929	2.87542e-126	1.68189e-123	At5g63930	PREDICTED: probable leucine-rich repeat receptor-like protein kinase At5g63930 [Gossypium hirsutum]	-	-	-	-	GO:0031224//intrinsic component of membrane	GO:0004672//protein kinase activity;GO:0032550//purine ribonucleoside binding	GO:0006464//cellular protein modification process;GO:0006796//phosphate-containing compound metabolic process;GO:0009617//response to bacterium;GO:0009886//post-embryonic morphogenesis;GO:0048437//floral organ development;GO:0050794//regulation of cellular process
GH_D05G1493	162	211	174	1064	1034	823	5.69	6.49	5.97	30.62	33.06	28.88	6.05	30.8533	2.35042	3.10438e-126	1.79564e-123	ERD4	PREDICTED: LOW QUALITY PROTEIN: CSC1-like protein ERD4 [Gossypium hirsutum]	-	-	-	-	GO:0005911//cell-cell junction;GO:0009526//plastid envelope;GO:0031090//organelle membrane	-	-
GH_A06G1606	398	375	401	1654	1412	1291	16.83	13.87	16.57	57.33	54.35	54.54	15.7567	55.4067	1.8141	7.38665e-126	4.22565e-123	NCED3	PREDICTED: probable 9-cis-epoxycarotenoid dioxygenase NCED5, chloroplastic [Gossypium hirsutum]	Metabolism;Metabolism;Metabolism	Global and overview maps;Global and overview maps;Metabolism of terpenoids and polyketides	ko01100//Metabolic pathways;ko01110//Biosynthesis of secondary metabolites;ko00906//Carotenoid biosynthesis	K09840;K09840;K09840	-	-	GO:0044710//single-organism metabolic process
GH_A05G0200	40	59	49	740	614	551	6.04	7.79	7.22	91.52	84.32	83.06	7.01667	86.3	3.6205	8.05053e-126	4.55538e-123	--	PREDICTED: uncharacterized protein LOC107907249 [Gossypium hirsutum]	-	-	-	-	-	-	-
GH_A10G0064	424	456	351	1556	1434	1330	19.9	18.69	16.08	59.8	61.2	62.3	18.2233	61.1	1.74539	3.09604e-122	1.71461e-119	At5g44400	PREDICTED: tetrahydrocannabinolic acid synthase-like [Gossypium hirsutum]	Metabolism;Metabolism;Metabolism	Global and overview maps;Global and overview maps;Biosynthesis of other secondary metabolites	ko01100//Metabolic pathways;ko01110//Biosynthesis of secondary metabolites;ko00940//Phenylpropanoid biosynthesis	K22395;K22395;K22395	-	GO:0000166//nucleotide binding;GO:0016616//oxidoreductase activity, acting on the CH-OH group of donors, NAD or NADP as acceptor;GO:0046993//oxidoreductase activity, acting on X-H and Y-H to form an X-Y bond, with oxygen as acceptor	GO:0044710//single-organism metabolic process
GH_A06G0627	32	34	24	629	565	537	1.59	1.47	1.16	25.48	25.41	26.53	1.40667	25.8067	4.19739	9.63357e-120	5.27899e-117	CYP734A1	PREDICTED: cytochrome P450 734A1-like [Gossypium hirsutum]	Metabolism	Metabolism of terpenoids and polyketides	ko00905//Brassinosteroid biosynthesis	K15639	GO:0031224//intrinsic component of membrane	GO:0004497//monooxygenase activity;GO:0016634//oxidoreductase activity, acting on the CH-CH group of donors, oxygen as acceptor;GO:0046906//tetrapyrrole binding;GO:0046914//transition metal ion binding	GO:0009314//response to radiation;GO:0009725//response to hormone;GO:0016128//phytosteroid metabolic process;GO:0040007//growth
GH_A12G0043	139	158	136	851	871	765	9.3	9.22	8.85	46.57	52.91	51.05	9.12333	50.1767	2.45938	1.3313e-118	7.21925e-116	PLP9	Patatin-16 [Gossypium arboreum]	-	-	-	-	-	GO:0003824//catalytic activity	GO:0006629//lipid metabolic process;GO:0048509//regulation of meristem development
GH_D05G2016	1160	1375	1207	450	442	380	56.6	58.64	57.46	18	19.6	18.49	57.5667	18.6967	-1.62245	3.6512e-117	1.95953e-114	CYP82A3	cytochrome P450 CYP82D47-like [Gossypium hirsutum]	-	-	-	-	-	GO:0016491//oxidoreductase activity;GO:0046906//tetrapyrrole binding;GO:0046914//transition metal ion binding	GO:0044710//single-organism metabolic process
GH_D03G1778	1206	1434	1323	479	449	432	57.3	59.55	61.39	18.64	19.4	20.48	59.4133	19.5067	-1.60682	1.10641e-116	5.81794e-114	CYP75B2	PREDICTED: flavonoid 3'-monooxygenase-like [Gossypium hirsutum]	-	-	-	-	-	GO:0016491//oxidoreductase activity;GO:0046906//tetrapyrrole binding;GO:0046914//transition metal ion binding	GO:0044710//single-organism metabolic process
GH_D08G0857	1325	1421	1255	533	471	391	97.12	91.08	89.82	32.01	31.41	28.62	92.6733	30.68	-1.59486	3.89e-116	2.02505e-113	pod	PREDICTED: peroxidase 15-like [Gossypium raimondii]	Metabolism;Metabolism;Metabolism	Global and overview maps;Global and overview maps;Biosynthesis of other secondary metabolites	ko01100//Metabolic pathways;ko01110//Biosynthesis of secondary metabolites;ko00940//Phenylpropanoid biosynthesis	K00430;K00430;K00430	-	GO:0003824//catalytic activity;GO:0043169//cation binding;GO:0046906//tetrapyrrole binding	GO:0006950//response to stress;GO:0044710//single-organism metabolic process
GH_D11G0048	206	245	189	1010	954	904	4.26	4.42	3.82	17.09	17.92	18.64	4.16667	17.8833	2.10165	8.88948e-114	4.4497e-111	BTS	Zinc finger protein-related isoform 1 [Theobroma cacao]	-	-	-	-	-	GO:0043169//cation binding	-
GH_D07G2240	1665	1988	1862	872	756	668	174.06	181.69	190.09	74.7	71.91	69.75	181.947	72.12	-1.33504	1.66085e-112	8.23434e-110	GSTU8	PREDICTED: glutathione transferase GST 23-like [Gossypium hirsutum]	Metabolism	Metabolism of other amino acids	ko00480//Glutathione metabolism	K00799	-	-	-
GH_D08G0342	174	201	177	926	930	794	8.52	8.62	8.46	37.21	41.51	38.89	8.53333	39.2033	2.1998	2.15482e-112	1.05826e-109	DTX43	PREDICTED: protein DETOXIFICATION 43-like [Gossypium hirsutum]	-	-	-	-	GO:0031224//intrinsic component of membrane	GO:0015142//tricarboxylic acid transmembrane transporter activity;GO:0015291//secondary active transmembrane transporter activity	GO:0000041//transition metal ion transport;GO:0001101//response to acid chemical;GO:0006842//tricarboxylic acid transport;GO:0009267//cellular response to starvation;GO:0015698//inorganic anion transport;GO:0015893//drug transport;GO:0045491//xylan metabolic process;GO:0046916//cellular transition metal ion homeostasis
GH_D09G1220	98	82	87	704	668	617	4.99	3.66	4.33	29.43	31.01	31.43	4.32667	30.6233	2.8233	5.64387e-111	2.74587e-108	At4g32940	PREDICTED: vacuolar-processing enzyme-like [Gossypium hirsutum]	-	-	-	-	-	-	GO:0019538//protein metabolic process
GH_A02G1796	395	441	408	1497	1300	1161	19.97	19.46	20.13	61.94	59.75	58.55	19.8533	60.08	1.5975	5.40626e-110	2.60592e-107	NRAMP3	PREDICTED: metal transporter Nramp3-like [Gossypium hirsutum]	-	-	-	-	-	-	GO:0051234//establishment of localization
GH_D09G0266	2560	2981	2486	1554	1343	1263	125.34	127.59	118.86	62.34	59.83	61.76	123.93	61.31	-1.01533	1.06492e-108	5.03977e-106	AATP1	PREDICTED: AAA-ATPase ASD, mitochondrial-like [Gossypium hirsutum]	-	-	-	-	-	GO:0003824//catalytic activity;GO:0032550//purine ribonucleoside binding	-
GH_D11G3465	2042	2546	2099	1115	971	964	319.56	348.31	320.77	142.97	138.26	150.67	329.547	143.967	-1.19475	8.03398e-108	3.76786e-105	NCS2	PREDICTED: S-norcoclaurine synthase 2-like [Gossypium hirsutum]	-	-	-	-	-	-	GO:0050896//response to stimulus
GH_A07G1434	164	191	151	880	810	738	9.68	9.86	8.7	42.57	43.53	43.53	9.41333	43.21	2.19859	2.02232e-107	9.3998e-105	MYB61	PREDICTED: transcription factor MYB86-like [Gossypium arboreum]	Organismal Systems	Environmental adaptation	ko04626//Plant-pathogen interaction	K09422	-	GO:0005488//binding	-
GH_A03G0398	1683	2002	1896	852	778	745	234.57	243.97	258.09	97.26	98.7	103.65	245.543	99.87	-1.29785	2.94331e-107	1.35596e-104	GLY	PREDICTED: lactoylglutathione lyase-like [Gossypium hirsutum]	Metabolism	Carbohydrate metabolism	ko00620//Pyruvate metabolism	K01759	GO:0009536//plastid	GO:0003824//catalytic activity;GO:0043169//cation binding	GO:0006006//glucose metabolic process;GO:0006090//pyruvate metabolic process;GO:0006970//response to osmotic stress
GH_A11G0246	82	94	82	671	598	592	15.38	15.41	15.02	103.12	102.05	110.9	15.27	105.357	2.78651	2.36932e-106	1.08195e-103	EARLI1	PREDICTED: 14 kDa proline-rich protein DC2.15-like [Gossypium hirsutum]	-	-	-	-	-	-	-
GH_D10G1284	65	60	58	634	572	490	5.15	4.16	4.49	41.15	41.23	38.77	4.6	40.3833	3.13405	3.33986e-106	1.51188e-103	PNC1	PREDICTED: cationic peroxidase 1-like [Gossypium raimondii]	Metabolism;Metabolism;Metabolism	Global and overview maps;Global and overview maps;Biosynthesis of other secondary metabolites	ko01100//Metabolic pathways;ko01110//Biosynthesis of secondary metabolites;ko00940//Phenylpropanoid biosynthesis	K00430;K00430;K00430	-	GO:0003824//catalytic activity;GO:0043169//cation binding;GO:0046906//tetrapyrrole binding	GO:0006950//response to stress;GO:0044710//single-organism metabolic process
GH_D08G1297	85	113	88	730	746	565	8.37	9.72	8.46	58.9	66.81	55.56	8.85	60.4233	2.77136	1.5136e-104	6.73462e-102	SWEET7	PREDICTED: bidirectional sugar transporter SWEET7-like [Gossypium arboreum]	-	-	-	-	-	-	-
GH_A05G2433	617	745	709	1971	1824	1715	27.18	28.7	30.51	71.15	73.11	75.44	28.7967	73.2333	1.3466	2.45567e-104	1.08337e-101	GT-2	PREDICTED: trihelix transcription factor GT-2-like [Gossypium arboreum]	-	-	-	-	-	-	-
GH_A10G2145	1592	1729	1594	785	731	651	113.12	107.4	110.6	45.7	47.26	46.2	110.373	46.3867	-1.25061	1.04258e-103	4.52288e-101	UBP13	PREDICTED: MATH domain and coiled-coil domain-containing protein At3g58270-like [Gossypium hirsutum]	-	-	-	-	-	-	-
GH_D13G0429	2014	2372	2184	1153	948	967	217.72	224.13	230.48	102.13	93.26	104.39	224.11	99.9267	-1.16527	2.73018e-103	1.16498e-100	--	Plant basic secretory protein (BSP) family protein [Theobroma cacao]	-	-	-	-	-	-	-
GH_D09G2230	1712	1931	1784	927	787	772	162.95	160.67	165.82	72.3	68.16	73.39	163.147	71.2833	-1.19453	8.54177e-103	3.61518e-100	EP3	PREDICTED: endochitinase EP3-like [Gossypium hirsutum]	Metabolism;Metabolism	Global and overview maps;Carbohydrate metabolism	ko01100//Metabolic pathways;ko00520//Amino sugar and nucleotide sugar metabolism	K01183;K01183	-	GO:0097367//carbohydrate derivative binding	GO:0006026//aminoglycan catabolic process;GO:0044036//cell wall macromolecule metabolic process;GO:0044238//primary metabolic process
GH_D02G1889	160	180	176	867	783	715	14.22	13.99	15.28	63.14	63.32	63.47	14.4967	63.31	2.12671	2.49829e-101	1.03219e-98	SWEET15	PREDICTED: bidirectional sugar transporter SWEET15-like [Gossypium hirsutum]	-	-	-	-	GO:0016021//integral component of membrane	GO:0015154//disaccharide transmembrane transporter activity	GO:0006970//response to osmotic stress;GO:0015766//disaccharide transport
GH_D12G2010	383	356	342	1397	1185	1105	19.1	15.52	16.68	57.14	53.83	55.08	17.1	55.35	1.69459	1.38927e-100	5.69471e-98	CYP75B2	flavonoid 3'-monooxygenase-like [Gossypium hirsutum]	Metabolism;Metabolism;Metabolism;Metabolism	Global and overview maps;Global and overview maps;Biosynthesis of other secondary metabolites;Biosynthesis of other secondary metabolites	ko01100//Metabolic pathways;ko01110//Biosynthesis of secondary metabolites;ko00941//Flavonoid biosynthesis;ko00944//Flavone and flavonol biosynthesis	K05280;K05280;K05280;K05280	GO:0031090//organelle membrane;GO:0031224//intrinsic component of membrane;GO:0043231//intracellular membrane-bounded organelle	GO:0016709//oxidoreductase activity, acting on paired donors, with incorporation or reduction of molecular oxygen, NAD(P)H as one donor, and incorporation of one atom of oxygen;GO:0046906//tetrapyrrole binding;GO:0046914//transition metal ion binding	GO:0009411//response to UV;GO:0009813//flavonoid biosynthetic process;GO:0034285//response to disaccharide;GO:0044710//single-organism metabolic process
GH_D12G2726	149	167	139	802	735	677	5.59	5.51	5.11	24.72	25.15	25.43	5.40333	25.1	2.21577	2.85642e-100	1.16172e-97	PAP14	PREDICTED: probable plastid-lipid-associated protein 14, chloroplastic [Gossypium hirsutum]	-	-	-	-	GO:0009536//plastid	GO:0016740//transferase activity;GO:0032550//purine ribonucleoside binding	GO:0006464//cellular protein modification process
GH_A02G1719	393	471	361	1385	1267	1178	11.28	11.81	10.12	32.57	33.08	33.77	11.07	33.14	1.58192	3.62578e-100	1.46319e-97	GRDP2	PREDICTED: LOW QUALITY PROTEIN: glycine-rich domain-containing protein 1-like [Gossypium hirsutum]	-	-	-	-	-	-	-
GH_A12G2012	165	130	134	848	775	701	8.25	5.68	6.52	34.69	35.19	34.96	6.81667	34.9467	2.35802	5.23301e-100	2.09554e-97	CYP75B2	PREDICTED: flavonoid 3'-monooxygenase-like [Gossypium hirsutum]	Metabolism;Metabolism;Metabolism;Metabolism	Global and overview maps;Global and overview maps;Biosynthesis of other secondary metabolites;Biosynthesis of other secondary metabolites	ko01100//Metabolic pathways;ko01110//Biosynthesis of secondary metabolites;ko00941//Flavonoid biosynthesis;ko00944//Flavone and flavonol biosynthesis	K05280;K05280;K05280;K05280	GO:0031090//organelle membrane;GO:0031224//intrinsic component of membrane;GO:0043231//intracellular membrane-bounded organelle	GO:0016709//oxidoreductase activity, acting on paired donors, with incorporation or reduction of molecular oxygen, NAD(P)H as one donor, and incorporation of one atom of oxygen;GO:0046906//tetrapyrrole binding;GO:0046914//transition metal ion binding	GO:0009411//response to UV;GO:0009813//flavonoid biosynthetic process;GO:0034285//response to disaccharide;GO:0044710//single-organism metabolic process
GH_D01G2293	913	1181	1085	360	290	294	166.37	188.19	192.97	53.74	48.06	53.5	182.51	51.7667	-1.81788	1.06449e-99	4.23018e-97	Os04g0179200	PREDICTED: momilactone A synthase-like [Gossypium arboreum]	-	-	-	-	-	-	-
GH_A04G1118	1160	1419	1187	2908	2697	2447	35.43	37.91	35.4	72.78	74.96	74.67	36.2467	74.1367	1.03234	2.94296e-99	1.16064e-96	AMPD	PREDICTED: AMP deaminase-like isoform X2 [Gossypium hirsutum]	Metabolism;Metabolism;Metabolism	Global and overview maps;Global and overview maps;Nucleotide metabolism	ko01100//Metabolic pathways;ko01110//Biosynthesis of secondary metabolites;ko00230//Purine metabolism	K01490;K01490;K01490	GO:0031306//intrinsic component of mitochondrial outer membrane	GO:0003824//catalytic activity;GO:0019901//protein kinase binding;GO:0032550//purine ribonucleoside binding;GO:0043169//cation binding	GO:0001101//response to acid chemical;GO:0006188//IMP biosynthetic process;GO:0007059//chromosome segregation;GO:0009409//response to cold;GO:0009639//response to red or far red light;GO:0009756//carbohydrate mediated signaling;GO:0009793//embryo development ending in seed dormancy;GO:0030154//cell differentiation;GO:0032446//protein modification by small protein conjugation;GO:0048507//meristem …
GH_D06G1870	606	621	502	1958	1597	1543	42.24	37.83	34.17	111.8	101.27	107.39	38.08	106.82	1.48808	5.23197e-99	2.03258e-96	TBL38	PREDICTED: protein trichome birefringence-like 38 [Gossypium hirsutum]	-	-	-	-	-	-	-
GH_D10G0979	1600	1911	1762	879	792	719	213.71	223.16	229.83	96.23	96.3	95.86	222.233	96.13	-1.20902	6.60034e-99	2.54519e-96	--	PREDICTED: metallothiol transferase FosB-like [Gossypium hirsutum]	-	-	-	-	-	-	-
GH_D02G2232	612	690	625	1863	1655	1441	27.83	27.42	27.75	69.39	68.47	65.42	27.6667	67.76	1.29229	3.9603e-97	1.50486e-94	rsgI6	PREDICTED: endo-1,4-beta-xylanase A-like [Gossypium hirsutum]	-	-	-	-	-	GO:0016787//hydrolase activity	-
GH_D11G0249	117	127	113	697	654	613	21.94	20.82	20.7	107.12	111.61	114.83	21.1533	111.187	2.39403	7.33892e-97	2.76848e-94	EARLI1	PREDICTED: 14 kDa proline-rich protein DC2.15-like [Gossypium raimondii]	-	-	-	-	-	-	-
GH_A12G1587	1049	1170	1074	2684	2310	2164	109.22	106.5	109.24	229.02	218.79	225.05	108.32	224.287	1.05004	9.82251e-97	3.67871e-94	FLA9	fasciclin-like arabinogalactan protein 9 precursor [Gossypium hirsutum]	-	-	-	-	-	-	-
GH_A12G0388	405	405	379	1319	1215	1132	34.1	29.81	31.16	90.99	93.07	95.18	31.69	93.08	1.55444	1.75467e-95	6.47835e-93	AQP5	aquaporin-like [Gossypium hirsutum]	-	-	-	-	GO:0031224//intrinsic component of membrane	-	GO:0051234//establishment of localization
GH_A06G0081	84	115	114	782	597	644	6.11	7.31	8.06	46.43	39.37	46.63	7.16	44.1433	2.62416	3.19174e-95	1.17011e-92	DFR	PREDICTED: bifunctional dihydroflavonol 4-reductase/flavanone 4-reductase-like [Gossypium arboreum]	Metabolism;Metabolism;Metabolism	Global and overview maps;Global and overview maps;Biosynthesis of other secondary metabolites	ko01100//Metabolic pathways;ko01110//Biosynthesis of secondary metabolites;ko00941//Flavonoid biosynthesis	K13082;K13082;K13082	-	GO:0048037//cofactor binding	-
GH_D12G2460	2222	2506	2407	1268	1218	1125	121.61	119.94	128.64	56.86	60.64	61.51	123.397	59.67	-1.04823	8.15623e-94	2.9082e-91	HMGS	PREDICTED: hydroxymethylglutaryl-CoA synthase-like [Gossypium raimondii]	Metabolism;Metabolism;Metabolism;Metabolism;Metabolism;Metabolism	Global and overview maps;Global and overview maps;Metabolism of terpenoids and polyketides;Amino acid metabolism;Carbohydrate metabolism;Lipid metabolism	ko01100//Metabolic pathways;ko01110//Biosynthesis of secondary metabolites;ko00900//Terpenoid backbone biosynthesis;ko00280//Valine, leucine and isoleucine degradation;ko00650//Butanoate metabolism;ko00072//Synthesis and degradation of ketone bodies	K01641;K01641;K01641;K01641;K01641;K01641	GO:0005911//cell-cell junction;GO:0044444//cytoplasmic part	GO:0046912//transferase activity, transferring acyl groups, acyl groups converted into alkyl on transfer	GO:0006084//acetyl-CoA metabolic process;GO:0006694//steroid biosynthetic process;GO:0006720//isoprenoid metabolic process
GH_A08G0595	285	318	319	1124	1054	935	13.4	13.07	14.66	43.34	45.12	43.96	13.71	44.14	1.68686	4.73136e-93	1.67554e-90	OFUT20	GDP-fucose protein O-fucosyltransferase [Corchorus olitorius]	-	-	-	-	-	GO:0016740//transferase activity	-
GH_A05G1602	1645	1823	1654	892	785	766	169.88	164.58	166.8	75.48	73.76	79.01	167.087	76.0833	-1.13494	3.49032e-92	1.19539e-89	E6	protein E6 precursor [Gossypium hirsutum]	-	-	-	-	-	-	-
GH_D09G2516	656	768	633	1856	1653	1557	12.96	13.27	12.21	30.05	29.72	30.73	12.8133	30.1667	1.23531	3.51687e-92	1.19661e-89	ZFWD4	WD40 domain-containing protein [Cephalotus follicularis]	-	-	-	-	-	-	-
GH_D01G1876	1182	1248	1079	2768	2566	2240	59.24	54.68	52.81	113.65	117.01	112.13	55.5767	114.263	1.03981	2.19201e-91	7.40986e-89	PRP4	PREDICTED: extensin-1-like isoform X1 [Gossypium hirsutum]	-	-	-	-	-	-	-
GH_D03G0263	414	438	392	1333	1218	1066	20.89	19.36	19.33	55.19	55.97	53.8	19.86	54.9867	1.46922	2.26335e-89	7.55293e-87	NRAMP3	PREDICTED: metal transporter Nramp3-like [Gossypium hirsutum]	-	-	-	-	-	-	GO:0051234//establishment of localization
GH_D13G2467	911	1049	909	328	338	308	73.08	73.56	71.2	21.56	24.67	24.68	72.6133	23.6367	-1.61921	2.96632e-89	9.83572e-87	ephA	PREDICTED: bifunctional epoxide hydrolase 2-like [Gossypium hirsutum]	-	-	-	-	-	GO:0003824//catalytic activity	-
GH_A07G1365	309	359	301	1208	1006	931	9.14	9.28	8.69	29.27	27.05	27.48	9.03667	27.9333	1.62813	3.5764e-89	1.17836e-86	--	Alpha-L-arabinofuranosidase B [Corchorus capsularis]	-	-	-	-	-	GO:0004553//hydrolase activity, hydrolyzing O-glycosyl compounds	GO:0019566//arabinose metabolic process
GH_D13G2601	381	372	369	1240	1211	1071	22.19	18.96	20.99	59.16	64.19	62.3	20.7133	61.8833	1.57899	4.6033e-89	1.50716e-86	IRX7	PREDICTED: probable glucuronoxylan glucuronosyltransferase IRX7 [Gossypium hirsutum]	-	-	-	-	GO:0031224//intrinsic component of membrane;GO:0043231//intracellular membrane-bounded organelle	GO:0008194//UDP-glycosyltransferase activity	GO:0009832//plant-type cell wall biogenesis;GO:0010413//glucuronoxylan metabolic process
GH_D13G1380	403	487	462	1389	1269	1173	20.52	21.67	22.95	57.96	58.79	59.64	21.7133	58.7967	1.43715	2.8999e-88	9.4352e-86	SUC2	PREDICTED: sucrose transport protein SUC8-like [Gossypium hirsutum]	-	-	-	-	GO:0031224//intrinsic component of membrane	GO:0015154//disaccharide transmembrane transporter activity	GO:0015766//disaccharide transport;GO:0044763//single-organism cellular process
GH_D04G1514	561	702	525	1727	1571	1524	11.54	12.63	10.56	29.14	29.43	31.33	11.5767	29.9667	1.37214	4.33022e-88	1.3915e-85	BTS	Zinc finger protein-related isoform 1 [Theobroma cacao]	-	-	-	-	-	GO:0043169//cation binding	-
GH_D10G2132	38	46	40	465	450	391	1.66	1.77	1.7	16.61	17.86	17.01	1.71	17.16	3.32698	1.61048e-86	5.08111e-84	NPF5.4	PREDICTED: protein NRT1/ PTR FAMILY 5.4-like [Gossypium raimondii]	-	-	-	-	GO:0031224//intrinsic component of membrane	-	GO:0015833//peptide transport
GH_A03G1723	66	74	62	538	484	446	3.41	3.37	3.16	22.93	22.95	23.19	3.31333	23.0233	2.79674	2.62543e-86	8.18412e-84	DTX12	PREDICTED: protein DETOXIFICATION 12-like isoform X1 [Gossypium hirsutum]	-	-	-	-	GO:0031224//intrinsic component of membrane	GO:0015291//secondary active transmembrane transporter activity	GO:0044763//single-organism cellular process
GH_A08G2617	1099	1219	1044	483	459	379	86.79	84.16	80.51	31.25	32.98	29.89	83.82	31.3733	-1.41776	8.87678e-86	2.75064e-83	PER53	PREDICTED: peroxidase A2-like [Gossypium hirsutum]	Metabolism;Metabolism;Metabolism	Global and overview maps;Global and overview maps;Biosynthesis of other secondary metabolites	ko01100//Metabolic pathways;ko01110//Biosynthesis of secondary metabolites;ko00940//Phenylpropanoid biosynthesis	K00430;K00430;K00430	-	GO:0003824//catalytic activity;GO:0043169//cation binding;GO:0046906//tetrapyrrole binding	GO:0006950//response to stress;GO:0044710//single-organism metabolic process
GH_A07G2429	824	996	805	2145	2124	1966	16.83	17.76	16.05	35.86	39.44	40.06	16.88	38.4533	1.18779	3.14296e-85	9.68143e-83	ABCB19	PREDICTED: ABC transporter B family member 19-like isoform X1 [Gossypium hirsutum]	Environmental Information Processing	Membrane transport	ko02010//ABC transporters	K05658	GO:0031224//intrinsic component of membrane	GO:0015562//efflux transmembrane transporter activity;GO:0032550//purine ribonucleoside binding;GO:0042626//ATPase activity, coupled to transmembrane movement of substances	GO:0003002//regionalization;GO:0005976//polysaccharide metabolic process;GO:0009409//response to cold;GO:0009630//gravitropism;GO:0009639//response to red or far red light;GO:0009826//unidimensional cell growth;GO:0009926//auxin polar transport;GO:0010053//root epidermal cell differentiation;GO:0010928//regulation of auxin mediated signaling pathway;GO:0015893//drug transport;GO:0032535//regulati…
GH_A05G2007	153	148	141	778	648	609	7.52	6.35	6.77	31.34	29	29.88	6.88	30.0733	2.128	8.63036e-85	2.64282e-82	CXP;2-3	PREDICTED: serine carboxypeptidase II-3-like [Gossypium hirsutum]	-	-	-	-	-	GO:0004180//carboxypeptidase activity	GO:0019538//protein metabolic process
GH_A05G2739	1053	1201	1177	498	449	402	90.74	90.48	99.05	35.16	35.21	34.6	93.4233	34.99	-1.41684	8.43822e-84	2.56887e-81	LAC14	PREDICTED: laccase-14-like [Gossypium arboreum]	-	-	-	-	-	GO:0003824//catalytic activity	GO:0044710//single-organism metabolic process
GH_D11G3501	720	835	798	1983	1790	1644	40.99	41.55	44.39	92.52	92.73	93.49	42.31	92.9133	1.13489	1.21572e-83	3.67952e-81	TUBB1	tubulin beta-3 chain [Gossypium hirsutum]	Cellular Processes	Transport and catabolism	ko04145//Phagosome	K07375	GO:0015630//microtubule cytoskeleton;GO:0032991//macromolecular complex	GO:0005198//structural molecule activity;GO:0017111//nucleoside-triphosphatase activity;GO:0032550//purine ribonucleoside binding	GO:0043623//cellular protein complex assembly;GO:0044763//single-organism cellular process
GH_D08G1486	793	937	834	2084	1859	1709	49.46	51.09	50.79	106.5	105.49	106.45	50.4467	106.147	1.07323	4.18906e-83	1.26055e-80	MYB61	PREDICTED: transcription factor MYB86-like [Gossypium raimondii]	Organismal Systems	Environmental adaptation	ko04626//Plant-pathogen interaction	K09422	-	-	-
GH_A07G0523	428	451	388	71	55	53	26.43	24.35	23.4	3.59	3.09	3.27	24.7267	3.31667	-2.89826	1.17683e-82	3.52088e-80	--	Stress up-regulated Nod 19 [Corchorus olitorius]	-	-	-	-	-	-	GO:0009072//aromatic amino acid family metabolic process;GO:0009608//response to symbiont;GO:0009755//hormone-mediated signaling pathway
GH_D02G0390	1607	1885	1731	988	822	749	87.78	90.01	92.33	44.22	40.85	40.86	90.04	41.9767	-1.10098	1.51994e-82	4.52143e-80	APS1	PREDICTED: ATP sulfurylase 1, chloroplastic-like [Gossypium hirsutum]	Metabolism;Metabolism;Metabolism;Metabolism;Metabolism	Global and overview maps;Nucleotide metabolism;Energy metabolism;Metabolism of other amino acids;Biosynthesis of other secondary metabolites	ko01100//Metabolic pathways;ko00230//Purine metabolism;ko00920//Sulfur metabolism;ko00450//Selenocompound metabolism;ko00261//Monobactam biosynthesis	K13811;K13811;K13811;K13811;K13811	-	GO:0004779//sulfate adenylyltransferase activity	-
GH_D03G1576	1159	1379	1193	606	474	419	161.55	168.04	162.39	69.21	60.12	58.33	163.993	62.5533	-1.39048	1.6287e-82	4.81742e-80	GLY	PREDICTED: lactoylglutathione lyase-like [Gossypium raimondii]	Metabolism	Carbohydrate metabolism	ko00620//Pyruvate metabolism	K01759	GO:0009536//plastid	GO:0003824//catalytic activity;GO:0043169//cation binding	GO:0006006//glucose metabolic process;GO:0006090//pyruvate metabolic process;GO:0006970//response to osmotic stress
GH_D05G2278	1226	1388	1270	644	591	503	64.61	63.95	65.36	27.81	28.34	26.48	64.64	27.5433	-1.23072	2.67372e-81	7.68996e-79	UGT85A24	PREDICTED: 7-deoxyloganetin glucosyltransferase [Gossypium raimondii]	Metabolism;Metabolism	Global and overview maps;Global and overview maps	ko01100//Metabolic pathways;ko01110//Biosynthesis of secondary metabolites	K21374;K21374	-	GO:0016757//transferase activity, transferring glycosyl groups	-
GH_D03G1575	977	1119	1098	460	381	318	136.2	136.34	149.44	52.58	48.3	44.34	140.66	48.4067	-1.53893	4.01348e-81	1.14799e-78	GLY	PREDICTED: lactoylglutathione lyase-like isoform X2 [Gossypium raimondii]	Metabolism	Carbohydrate metabolism	ko00620//Pyruvate metabolism	K01759	GO:0009536//plastid	GO:0003824//catalytic activity;GO:0043169//cation binding	GO:0006006//glucose metabolic process;GO:0006090//pyruvate metabolic process;GO:0006970//response to osmotic stress
GH_D05G1323	218	232	202	874	874	706	16.7	15.54	15.11	54.86	60.94	54.05	15.7833	56.6167	1.84282	1.39091e-80	3.95671e-78	IAA27	auxin-responsive protein IAA27-like [Gossypium hirsutum]	Environmental Information Processing	Signal transduction	ko04075//Plant hormone signal transduction	K14484	-	GO:0005515//protein binding	GO:0009755//hormone-mediated signaling pathway;GO:0010468//regulation of gene expression;GO:0034645//cellular macromolecule biosynthetic process
GH_A09G0685	91	114	68	638	556	477	5.04	5.51	3.67	28.93	27.99	26.36	4.74	27.76	2.55005	2.49115e-80	7.04806e-78	eogt	PREDICTED: EGF domain-specific O-linked N-acetylglucosamine transferase-like [Gossypium arboreum]	Metabolism	Glycan biosynthesis and metabolism	ko00514//Other types of O-glycan biosynthesis	K18134	-	GO:0016740//transferase activity	-
GH_D07G0100	374	436	316	1262	1148	976	22.95	23.35	18.93	63.42	64.03	59.79	21.7433	62.4133	1.52128	1.90035e-76	5.23432e-74	--	PREDICTED: protein IQ-DOMAIN 14 [Gossypium raimondii]	-	-	-	-	-	-	-
GH_D12G0043	77	72	83	522	546	435	5.13	4.21	5.43	28.55	33.18	28.98	4.92333	30.2367	2.61859	4.74496e-76	1.30007e-73	PLP9	PREDICTED: probable inactive patatin-like protein 9 [Gossypium hirsutum]	-	-	-	-	-	GO:0003824//catalytic activity	GO:0006629//lipid metabolic process;GO:0048509//regulation of meristem development
GH_A11G1087	623	769	693	1856	1556	1548	42.3	45.61	45.91	103.14	96.05	104.86	44.6067	101.35	1.18401	5.20073e-76	1.41749e-73	DGAT3	Thioredoxin-like protein [Corchorus olitorius]	Metabolism;Metabolism	Global and overview maps;Lipid metabolism	ko01100//Metabolic pathways;ko00561//Glycerolipid metabolism	K22849;K22849	-	-	-
GH_D11G1116	702	766	695	1898	1603	1456	47.22	45.07	45.68	104.64	98.17	97.9	45.99	100.237	1.12402	2.58175e-75	6.92786e-73	DGAT3	Thioredoxin-like protein [Corchorus olitorius]	Metabolism;Metabolism	Global and overview maps;Lipid metabolism	ko01100//Metabolic pathways;ko00561//Glycerolipid metabolism	K22849;K22849	-	-	-
GH_A09G0690	197	226	200	841	700	680	9.92	9.94	9.81	34.68	32.03	34.15	9.89	33.62	1.76528	1.48695e-73	3.90949e-71	BGLU44	PREDICTED: beta-glucosidase 44-like [Gossypium arboreum]	Metabolism;Metabolism;Metabolism;Metabolism;Metabolism	Global and overview maps;Global and overview maps;Biosynthesis of other secondary metabolites;Carbohydrate metabolism;Metabolism of other amino acids	ko01100//Metabolic pathways;ko01110//Biosynthesis of secondary metabolites;ko00940//Phenylpropanoid biosynthesis;ko00500//Starch and sucrose metabolism;ko00460//Cyanoamino acid metabolism	K05350;K05350;K05350;K05350;K05350	-	-	GO:0044238//primary metabolic process
GH_D12G0955	618	722	603	1732	1472	1342	47.63	48.64	45.38	109.37	103.22	103.29	47.2167	105.293	1.15705	2.04554e-73	5.35108e-71	PER51	PREDICTED: peroxidase 51-like [Gossypium raimondii]	Metabolism;Metabolism;Metabolism	Global and overview maps;Global and overview maps;Biosynthesis of other secondary metabolites	ko01100//Metabolic pathways;ko01110//Biosynthesis of secondary metabolites;ko00940//Phenylpropanoid biosynthesis	K00430;K00430;K00430	-	GO:0003824//catalytic activity;GO:0043169//cation binding;GO:0046906//tetrapyrrole binding	GO:0006950//response to stress;GO:0044710//single-organism metabolic process
GH_D13G0067	53	49	61	492	398	381	4.85	3.92	5.45	36.86	33.11	34.75	4.74	34.9067	2.88054	2.0707e-73	5.38982e-71	--	PREDICTED: uncharacterized protein LOC107940461 [Gossypium hirsutum]	-	-	-	-	-	-	-
GH_A05G3194	431	484	440	88	103	73	21.02	20.64	20.96	3.52	4.57	3.56	20.8733	3.88333	-2.42629	3.63279e-73	9.40875e-71	CYP82A3	Cytochrome P450 [Gossypium arboreum]	-	-	-	-	-	GO:0016491//oxidoreductase activity;GO:0046906//tetrapyrrole binding;GO:0046914//transition metal ion binding	GO:0044710//single-organism metabolic process
GH_D06G2300	663	708	650	235	180	198	46.58	43.49	44.63	13.55	11.51	13.9	44.9	12.9867	-1.78968	7.4606e-73	1.92269e-70	At1g29670	PREDICTED: GDSL esterase/lipase At1g29670-like [Gossypium hirsutum]	-	-	-	-	-	-	-
MSTRG.2023	560	612	589	188	155	120	34.06	31.86	34.4	9.08	8.49	7.07	33.44	8.21333	-2.02554	1.42854e-72	3.66339e-70	At4g20820	PREDICTED: cannabidiolic acid synthase-like 2 [Gossypium raimondii]	Metabolism;Metabolism;Metabolism	Global and overview maps;Global and overview maps;Biosynthesis of other secondary metabolites	ko01100//Metabolic pathways;ko01110//Biosynthesis of secondary metabolites;ko00940//Phenylpropanoid biosynthesis	K22395;K22395;K22395	-	GO:0000166//nucleotide binding;GO:0016616//oxidoreductase activity, acting on the CH-OH group of donors, NAD or NADP as acceptor	GO:0044710//single-organism metabolic process
GH_D10G2360	322	389	329	1057	1004	970	29.03	30.65	28.97	78.04	82.34	87.3	29.55	82.56	1.48228	1.57656e-72	4.02318e-70	PIP2-5	PREDICTED: probable aquaporin PIP2-5 [Gossypium raimondii]	-	-	-	-	GO:0031224//intrinsic component of membrane	-	GO:0051234//establishment of localization
GH_D12G1745	11	15	10	412	350	328	0.86	1.02	0.76	26.33	24.84	25.55	0.88	25.5733	4.86099	4.62787e-72	1.15826e-69	PER27	PREDICTED: peroxidase 27-like isoform X1 [Gossypium raimondii]	Metabolism;Metabolism;Metabolism	Global and overview maps;Global and overview maps;Biosynthesis of other secondary metabolites	ko01100//Metabolic pathways;ko01110//Biosynthesis of secondary metabolites;ko00940//Phenylpropanoid biosynthesis	K00430;K00430;K00430	-	GO:0003824//catalytic activity;GO:0043169//cation binding;GO:0046906//tetrapyrrole binding	GO:0006950//response to stress;GO:0044710//single-organism metabolic process
GH_A08G1956	296	341	308	1010	913	832	15.76	15.88	16.02	44.07	44.24	44.25	15.8867	44.1867	1.47579	1.06662e-71	2.65675e-69	At4g16563	PREDICTED: aspartic proteinase nepenthesin-2-like [Gossypium hirsutum]	-	-	-	-	GO:0005618//cell wall	GO:0016787//hydrolase activity	GO:0019538//protein metabolic process
GH_A07G0094	150	196	177	716	669	640	9.21	10.55	10.62	36.05	37.43	39.27	10.1267	37.5833	1.89193	1.21318e-71	3.00741e-69	--	PREDICTED: protein IQ-DOMAIN 31 [Gossypium arboreum]	-	-	-	-	-	-	-
GH_A02G2012	253	311	308	984	907	819	7.87	8.45	9.34	25.05	25.63	25.41	8.55333	25.3633	1.56819	2.25696e-71	5.54211e-69	PLDDELTA	PREDICTED: phospholipase D delta [Gossypium arboreum]	Metabolism;Metabolism;Cellular Processes;Metabolism;Metabolism	Global and overview maps;Global and overview maps;Transport and catabolism;Lipid metabolism;Lipid metabolism	ko01100//Metabolic pathways;ko01110//Biosynthesis of secondary metabolites;ko04144//Endocytosis;ko00564//Glycerophospholipid metabolism;ko00565//Ether lipid metabolism	K01115;K01115;K01115;K01115;K01115	GO:0005911//cell-cell junction;GO:0016020//membrane;GO:0043231//intracellular membrane-bounded organelle	GO:0004620//phospholipase activity;GO:0046872//metal ion binding	GO:0006650//glycerophospholipid metabolic process;GO:0008219//cell death;GO:0009787//regulation of abscisic acid-activated signaling pathway;GO:0010119//regulation of stomatal movement
GH_A04G1504	1707	1953	1925	1021	944	894	107.51	107.54	118.38	52.69	54.1	56.24	111.143	54.3433	-1.03225	2.94256e-71	7.19173e-69	MO2	PREDICTED: FAD-dependent urate hydroxylase-like [Gossypium arboreum]	-	-	-	-	-	GO:0003824//catalytic activity	GO:0044710//single-organism metabolic process
GH_D10G0063	106	117	112	570	552	472	6.55	6.32	6.76	28.85	31.02	29.12	6.54333	29.6633	2.18058	7.25385e-71	1.74825e-68	MUR4	PREDICTED: UDP-arabinose 4-epimerase 1-like [Gossypium hirsutum]	Metabolism;Metabolism	Global and overview maps;Carbohydrate metabolism	ko01100//Metabolic pathways;ko00520//Amino sugar and nucleotide sugar metabolism	K12448;K12448	-	GO:0016857//racemase and epimerase activity, acting on carbohydrates and derivatives;GO:0048037//cofactor binding	GO:0019318//hexose metabolic process
GH_A11G1039	10	12	8	436	372	312	0.47	0.49	0.37	16.84	15.96	14.67	0.443333	15.8233	5.15752	1.05764e-69	2.49134e-67	CYP78A3	PREDICTED: cytochrome P450 78A3-like [Gossypium hirsutum]	-	-	-	-	-	GO:0016491//oxidoreductase activity;GO:0046906//tetrapyrrole binding;GO:0046914//transition metal ion binding	GO:0044710//single-organism metabolic process
GH_A08G2452	452	460	392	1273	1134	1030	31.52	28.02	26.7	72.67	71.91	71.7	28.7467	72.0933	1.32647	2.11531e-69	4.93806e-67	LTL1	PREDICTED: GDSL esterase/lipase LTL1-like [Gossypium arboreum]	-	-	-	-	-	GO:0016787//hydrolase activity	-
MSTRG.49660	1059	1125	889	368	406	322	52.05	48.34	42.67	14.82	18.16	15.81	47.6867	16.2633	-1.55196	2.76958e-69	6.43654e-67	--	reverse transcriptase [Gossypium australe]	-	-	-	-	-	-	-
GH_A01G1845	1768	2100	1787	966	987	934	86.08	89.36	84.94	38.55	43.72	45.41	86.7933	42.56	-1.02809	1.41457e-68	3.2584e-66	AATL1	PREDICTED: lysine histidine transporter-like 8 [Gossypium hirsutum]	-	-	-	-	GO:0031224//intrinsic component of membrane	-	-
GH_D01G2257	601	570	570	1528	1478	1318	32.68	27.12	30.28	68.11	73.14	71.61	30.0267	70.9533	1.24063	3.02445e-68	6.90556e-66	WDL4	PREDICTED: protein WVD2-like 4 isoform X2 [Gossypium hirsutum]	-	-	-	-	-	-	GO:0009664//plant-type cell wall organization;GO:0010383//cell wall polysaccharide metabolic process
GH_A07G0755	269	292	261	894	847	756	6.28	5.95	5.94	17.08	17.97	17.61	6.05667	17.5533	1.53515	3.08112e-68	7.00422e-66	LNG1	PREDICTED: protein LONGIFOLIA 1-like [Gossypium arboreum]	-	-	-	-	-	-	-
GH_A04G1295	302	315	270	973	858	800	32.87	30.03	28.76	86.9	85.13	87.06	30.5533	86.3633	1.49909	4.80282e-68	1.08707e-65	TT16	PREDICTED: protein TRANSPARENT TESTA 16-like [Gossypium arboreum]	-	-	-	-	GO:0043231//intracellular membrane-bounded organelle	GO:0001071//nucleic acid binding transcription factor activity;GO:0005515//protein binding	GO:0009409//response to cold;GO:0009812//flavonoid metabolic process;GO:0010023//proanthocyanidin biosynthetic process;GO:0010468//regulation of gene expression;GO:0022604//regulation of cell morphogenesis;GO:0034645//cellular macromolecule biosynthetic process;GO:0043479//pigment accumulation in tissues in response to UV light;GO:0048437//floral organ development;GO:0080154//regulation of fertil…
GH_A11G0044	205	246	211	789	720	706	4.23	4.44	4.25	13.36	13.53	14.57	4.30667	13.82	1.68211	1.07533e-67	2.41291e-65	BTS	Zinc finger protein-related isoform 1 [Theobroma cacao]	-	-	-	-	-	GO:0043169//cation binding	-
GH_D12G0152	1247	1514	1446	745	582	574	94.99	100.81	107.5	46.48	40.3	43.64	101.1	43.4733	-1.21758	1.1255e-67	2.51464e-65	PA1024	PREDICTED: nitronate monooxygenase-like [Gossypium hirsutum]	-	-	-	-	GO:0044444//cytoplasmic part	GO:0016703//oxidoreductase activity, acting on single donors with incorporation of molecular oxygen, incorporation of one atom of oxygen (internal monooxygenases or internal mixed function oxidases)	GO:0009072//aromatic amino acid family metabolic process
GH_A02G0270	24	41	36	382	342	310	1.58	2.35	2.27	20.46	20.33	20.26	2.06667	20.35	3.29965	1.3092e-67	2.91259e-65	CHS1	PREDICTED: chalcone synthase 1-like [Gossypium hirsutum]	Metabolism;Metabolism;Organismal Systems;Metabolism	Global and overview maps;Global and overview maps;Environmental adaptation;Biosynthesis of other secondary metabolites	ko01100//Metabolic pathways;ko01110//Biosynthesis of secondary metabolites;ko04712//Circadian rhythm - plant;ko00941//Flavonoid biosynthesis	K00660;K00660;K00660;K00660	-	GO:0016746//transferase activity, transferring acyl groups	GO:0008152//metabolic process
GH_D10G0622	37	39	35	385	353	303	2.67	2.46	2.44	22.8	23.21	21.88	2.52333	22.63	3.16483	1.56335e-67	3.46319e-65	MYB26	PREDICTED: transcription factor MYB26-like [Gossypium hirsutum]	Organismal Systems	Environmental adaptation	ko04626//Plant-pathogen interaction	K09422	GO:0043231//intracellular membrane-bounded organelle	GO:0001071//nucleic acid binding transcription factor activity;GO:0005488//binding	GO:0009832//plant-type cell wall biogenesis;GO:0010468//regulation of gene expression
MSTRG.12063	1205	1176	1048	2616	2692	2293	84.28	71.91	71.61	149.94	171.33	160.19	75.9333	160.487	1.07965	4.06454e-67	8.96575e-65	--	reverse transcriptase [Gossypium australe]	-	-	-	-	-	-	-
GH_D01G1602	370	397	377	1152	990	915	26.07	24.46	25.94	66.51	63.47	64.39	25.49	64.79	1.34584	6.15005e-67	1.33958e-64	PAP3	PREDICTED: purple acid phosphatase 8-like [Gossypium hirsutum]	Metabolism;Metabolism	Global and overview maps;Metabolism of cofactors and vitamins	ko01100//Metabolic pathways;ko00740//Riboflavin metabolism	K14379;K14379	-	GO:0003824//catalytic activity	GO:0006796//phosphate-containing compound metabolic process
GH_A04G1249	190	197	176	715	690	594	2.74	2.49	2.48	8.46	9.06	8.56	2.57	8.69333	1.75814	6.75438e-66	1.45297e-63	CALS12	PREDICTED: callose synthase 12-like [Gossypium arboreum]	-	-	-	-	-	GO:0035251//UDP-glucosyltransferase activity	GO:0006074//(1->3)-beta-D-glucan metabolic process
GH_D09G1360	500	543	439	1336	1250	1088	15.78	14.99	13.53	34.56	35.91	34.3	14.7667	34.9233	1.24185	1.10518e-65	2.35793e-63	--	myoH [Gossypium arboreum]	-	-	-	-	-	-	-
GH_D01G2433	87	102	85	499	465	415	3.12	3.17	2.97	14.6	15.09	14.78	3.08667	14.8233	2.26375	1.7159e-65	3.64598e-63	ABCG20	PREDICTED: ABC transporter G family member 20-like [Gossypium hirsutum]	-	-	-	-	-	GO:0017111//nucleoside-triphosphatase activity;GO:0032550//purine ribonucleoside binding	-
GH_A11G3691	564	626	580	1486	1348	1194	57.09	55.39	57.33	123.25	124.15	120.71	56.6033	122.703	1.11622	3.70562e-65	7.71629e-63	TIP1-1	PREDICTED: aquaporin TIP1-1-like [Gossypium arboreum]	-	-	-	-	GO:0031224//intrinsic component of membrane	-	GO:0051234//establishment of localization
GH_A13G1381	893	1083	969	451	434	385	23.97	25.4	25.37	9.91	10.6	10.32	24.9133	10.2767	-1.27755	5.08038e-65	1.05368e-62	Gba2	PREDICTED: non-lysosomal glucosylceramidase-like isoform X1 [Gossypium hirsutum]	Metabolism;Metabolism;Metabolism	Global and overview maps;Lipid metabolism;Glycan biosynthesis and metabolism	ko01100//Metabolic pathways;ko00600//Sphingolipid metabolism;ko00511//Other glycan degradation	K17108;K17108;K17108	GO:0031224//intrinsic component of membrane	GO:0004553//hydrolase activity, hydrolyzing O-glycosyl compounds	GO:0006678//glucosylceramide metabolic process
GH_A11G1097	80	77	72	441	476	420	4.64	3.88	4.07	20.83	24.94	24.18	4.19667	23.3167	2.47405	9.62137e-65	1.97972e-62	MYB61	PREDICTED: transcription factor MYB86-like [Gossypium hirsutum]	Organismal Systems	Environmental adaptation	ko04626//Plant-pathogen interaction	K09422	-	GO:0005488//binding	-
GH_D07G1492	250	278	259	901	816	689	12.48	12.12	12.62	36.85	37.06	34.33	12.4067	36.08	1.54008	9.8303e-65	2.01475e-62	WSD1	PREDICTED: O-acyltransferase WSD1-like isoform X1 [Gossypium raimondii]	-	-	-	-	-	GO:0016740//transferase activity	GO:0008610//lipid biosynthetic process
GH_D08G0593	111	132	126	673	560	452	5.24	5.45	5.8	25.96	23.99	21.23	5.49667	23.7267	2.10988	1.17072e-64	2.39002e-62	OFUT20	GDP-fucose protein O-fucosyltransferase [Corchorus olitorius]	-	-	-	-	-	GO:0016740//transferase activity	-
GH_A11G0501	722	797	730	330	272	249	38.05	36.72	37.57	14.25	13.04	13.1	37.4467	13.4633	-1.4758	3.89153e-64	7.8827e-62	faeA	Lipase [Gossypium arboreum]	-	-	-	-	-	-	-
GH_D02G0339	186	238	197	742	702	706	3.56	4	3.7	11.68	12.27	13.55	3.75333	12.5	1.73568	5.06095e-64	1.01332e-61	MED33A	PREDICTED: mediator of RNA polymerase II transcription subunit 33A [Gossypium raimondii]	-	-	-	-	GO:0043234//protein complex	-	GO:0000904//cell morphogenesis involved in differentiation;GO:0007015//actin filament organization;GO:0009698//phenylpropanoid metabolic process;GO:0010053//root epidermal cell differentiation;GO:0010468//regulation of gene expression;GO:0022610//biological adhesion;GO:0034645//cellular macromolecule biosynthetic process;GO:0045229//external encapsulating structure organization
GH_D02G0313	646	761	658	262	260	214	69.55	71.59	69.16	23.12	25.45	23	70.1	23.8567	-1.55502	1.20343e-63	2.38207e-61	GSTU7	PREDICTED: probable glutathione S-transferase [Gossypium hirsutum]	Metabolism	Metabolism of other amino acids	ko00480//Glutathione metabolism	K00799	-	GO:0003824//catalytic activity	-
GH_A02G0292	857	889	780	333	348	291	97.14	88.12	86.35	30.92	35.91	32.95	90.5367	33.26	-1.44471	2.94605e-63	5.76561e-61	GSTU7	PREDICTED: glutathione S-transferase U7-like [Gossypium hirsutum]	Metabolism	Metabolism of other amino acids	ko00480//Glutathione metabolism	K00799	-	GO:0003824//catalytic activity	-
GH_A12G1755	1177	1295	1138	659	562	552	177.65	170.88	167.73	81.5	77.18	83.21	172.087	80.63	-1.09375	8.08339e-63	1.57605e-60	--	PREDICTED: transmembrane protein 97-like [Gossypium hirsutum]	-	-	-	-	-	-	-
GH_D07G1672	294	362	293	999	897	773	7.41	7.98	7.21	20.63	20.58	19.46	7.53333	20.2233	1.42466	9.76323e-63	1.89647e-60	FTIP1	PREDICTED: protein QUIRKY [Gossypium raimondii]	-	-	-	-	-	-	-
GH_D05G1384	41	27	36	402	358	276	2.83	1.63	2.42	22.71	22.47	19	2.29333	21.3933	3.22164	1.99188e-62	3.8405e-60	MYB26	PREDICTED: transcription factor MYB26 [Gossypium hirsutum]	Organismal Systems	Environmental adaptation	ko04626//Plant-pathogen interaction	K09422	GO:0043231//intracellular membrane-bounded organelle	GO:0001071//nucleic acid binding transcription factor activity;GO:0005488//binding	GO:0009832//plant-type cell wall biogenesis;GO:0010468//regulation of gene expression
GH_A06G0558	731	903	798	364	319	291	70.63	76.27	75.29	28.82	28.04	28.08	74.0633	28.3133	-1.38728	7.13342e-62	1.35037e-59	CHIT1B	PREDICTED: basic endochitinase-like [Gossypium hirsutum]	Metabolism;Environmental Information Processing;Metabolism	Global and overview maps;Signal transduction;Carbohydrate metabolism	ko01100//Metabolic pathways;ko04016//MAPK signaling pathway - plant;ko00520//Amino sugar and nucleotide sugar metabolism	K20547;K20547;K20547	-	-	GO:0006026//aminoglycan catabolic process;GO:0044036//cell wall macromolecule metabolic process;GO:0044238//primary metabolic process
GH_A10G1607	189	212	199	736	668	585	14.97	14.68	15.39	47.77	48.15	46.28	15.0133	47.4	1.65864	8.34973e-62	1.57489e-59	PNC1	PREDICTED: cationic peroxidase 1-like [Gossypium arboreum]	Metabolism;Metabolism;Metabolism	Global and overview maps;Global and overview maps;Biosynthesis of other secondary metabolites	ko01100//Metabolic pathways;ko01110//Biosynthesis of secondary metabolites;ko00940//Phenylpropanoid biosynthesis	K00430;K00430;K00430	-	GO:0003824//catalytic activity;GO:0043169//cation binding;GO:0046906//tetrapyrrole binding	GO:0006950//response to stress;GO:0044710//single-organism metabolic process
GH_A03G2097	1015	1205	1047	531	537	440	56.65	58.8	57.07	24.29	27.27	24.53	57.5067	25.3633	-1.18098	1.11562e-61	2.08909e-59	UGT84A13	PREDICTED: limonoid UDP-glucosyltransferase-like [Gossypium arboreum]	-	-	-	-	-	GO:0035251//UDP-glucosyltransferase activity	-
GH_A04G1209	581	658	650	1521	1409	1309	51.11	50.6	55.79	109.62	112.75	114.99	52.5	112.453	1.09894	2.2542e-61	4.17613e-59	SWEET15	PREDICTED: bidirectional sugar transporter SWEET15 [Gossypium arboreum]	-	-	-	-	GO:0016021//integral component of membrane	GO:0015154//disaccharide transmembrane transporter activity	GO:0006970//response to osmotic stress;GO:0015766//disaccharide transport
GH_A04G1175	711	824	681	1712	1570	1386	14.63	14.81	13.68	28.85	29.38	28.48	14.3733	28.9033	1.00784	2.98762e-61	5.51524e-59	BTS	Zinc finger protein-related isoform 1 [Theobroma cacao]	-	-	-	-	-	GO:0043169//cation binding	-
GH_A05G2579	80	74	66	426	491	390	3.72	3.01	3	16.25	20.8	18.13	3.24333	18.3933	2.50363	2.11588e-60	3.86486e-58	GLOX1	PREDICTED: WSC domain-containing protein ARB_07867-like [Gossypium hirsutum]	-	-	-	-	-	-	-
GH_D06G1092	618	727	609	1502	1472	1335	23.42	24.09	22.54	46.65	50.76	50.54	23.35	49.3167	1.07865	6.61013e-60	1.19899e-57	EBF2	PREDICTED: EIN3-binding F-box protein 1-like isoform X1 [Gossypium hirsutum]	Environmental Information Processing;Environmental Information Processing	Signal transduction;Signal transduction	ko04075//Plant hormone signal transduction;ko04016//MAPK signaling pathway - plant	K14515;K14515	-	-	-
GH_A05G1039	147	175	158	616	594	526	12.95	13.43	13.59	44.38	47.52	46.19	13.3233	46.03	1.78862	8.79526e-60	1.5898e-57	PIP2-2	PREDICTED: probable aquaporin PIP2-2 [Gossypium arboreum]	-	-	-	-	GO:0031224//intrinsic component of membrane	-	GO:0051234//establishment of localization
GH_A05G3656	142	153	167	641	647	510	7.76	7.31	8.91	28.69	32.16	27.82	7.99333	29.5567	1.88661	1.45571e-59	2.62219e-57	UGT76B1	PREDICTED: UDP-glycosyltransferase 76C2-like [Gossypium hirsutum]	-	-	-	-	-	-	-
GH_A04G0039	1107	1238	1141	627	534	546	61.65	60.28	62.04	28.61	27.06	30.36	61.3233	28.6767	-1.09656	1.547e-59	2.77702e-57	UGT76A2	UDP-glucose iridoid glucosyltransferase-like [Gossypium hirsutum]	-	-	-	-	-	-	-
GH_A12G0465	1138	1212	1211	583	488	537	130.76	121.74	135.88	54.89	51.02	61.63	129.46	55.8467	-1.21296	4.02662e-59	7.17869e-57	VQ22	PREDICTED: calmodulin-binding protein 25-like [Gossypium hirsutum]	-	-	-	-	-	-	-
GH_D13G2059	9	10	11	335	288	257	0.99	0.96	1.18	30.05	28.69	28.1	1.04333	28.9467	4.79413	6.33456e-59	1.12548e-56	--	PREDICTED: uncharacterized protein LOC107888374 [Gossypium hirsutum]	-	-	-	-	-	-	-
GH_A12G0028	91	105	95	497	561	405	3.8	3.83	3.89	17.01	21.32	16.87	3.84	18.4	2.26053	7.6458e-59	1.35368e-56	NEK2	PREDICTED: serine/threonine-protein kinase Nek2-like [Gossypium hirsutum]	-	-	-	-	-	GO:0004672//protein kinase activity;GO:0032550//purine ribonucleoside binding	GO:0006464//cellular protein modification process;GO:0006796//phosphate-containing compound metabolic process
GH_D04G1846	505	661	592	187	197	149	31.81	36.39	36.42	9.65	11.29	9.37	34.8733	10.1033	-1.78729	7.67098e-59	1.35368e-56	MO2	PREDICTED: FAD-dependent urate hydroxylase-like [Gossypium hirsutum]	-	-	-	-	-	GO:0003824//catalytic activity	GO:0044710//single-organism metabolic process
GH_D02G0373	331	394	338	999	958	820	46.39	48.27	46.19	114.73	122.16	114.81	46.95	117.233	1.32019	1.13477e-58	1.97572e-56	YLS3	PREDICTED: non-specific lipid-transfer protein-like protein At2g13820 [Gossypium raimondii]	-	-	-	-	-	GO:0005488//binding	-
GH_D06G0196	143	163	163	598	595	537	11.19	11.15	12.45	38.34	42.36	41.97	11.5967	40.89	1.81804	1.49553e-58	2.59514e-56	At3g16150	PREDICTED: probable isoaspartyl peptidase/L-asparaginase 2 [Gossypium raimondii]	-	-	-	-	-	GO:0008242//omega peptidase activity	GO:0019538//protein metabolic process
GH_D08G1382	103	108	87	490	447	409	7.29	6.69	6.02	28.45	28.81	28.94	6.66667	28.7333	2.10769	4.91551e-58	8.47323e-56	TBL43	PREDICTED: protein trichome birefringence-like 43 [Gossypium raimondii]	-	-	-	-	-	-	-
GH_D11G1128	106	92	75	503	495	386	6.15	4.63	4.2	23.76	26	22.22	4.99333	23.9933	2.26456	1.17597e-57	2.01377e-55	MYB61	PREDICTED: transcription factor MYB86-like [Gossypium hirsutum]	Organismal Systems	Environmental adaptation	ko04626//Plant-pathogen interaction	K09422	-	GO:0005488//binding	-
GH_D05G3950	262	269	291	10	4	12	20.44	18.34	22.17	0.64	0.28	0.93	20.3167	0.616667	-5.04203	1.60863e-57	2.72776e-55	SOT18	PREDICTED: flavonol sulfotransferase-like [Gossypium hirsutum]	-	-	-	-	-	-	-
GH_D05G0393	33	40	34	324	326	264	1.62	1.72	1.63	13.02	14.55	12.93	1.65667	13.5	3.0266	5.46795e-57	9.24191e-55	CKX7	PREDICTED: cytokinin dehydrogenase 7-like [Gossypium hirsutum]	Metabolism	Metabolism of terpenoids and polyketides	ko00908//Zeatin biosynthesis	K00279	-	GO:0000166//nucleotide binding;GO:0016616//oxidoreductase activity, acting on the CH-OH group of donors, NAD or NADP as acceptor;GO:0016645//oxidoreductase activity, acting on the CH-NH group of donors	GO:0009690//cytokinin metabolic process;GO:0044710//single-organism metabolic process
GH_D02G0206	221	227	250	822	709	644	19.31	17.34	21.33	58.84	56.35	56.19	19.3267	57.1267	1.56357	5.96283e-57	1.00457e-54	XTH16	PREDICTED: xyloglucan endotransglucosylase/hydrolase 2-like [Gossypium raimondii]	-	-	-	-	GO:0005576//extracellular region;GO:0030312//external encapsulating structure	GO:0016758//transferase activity, transferring hexosyl groups;GO:0016787//hydrolase activity	GO:0044042//glucan metabolic process;GO:0045229//external encapsulating structure organization
GH_D03G1173	210	230	177	709	732	608	14.77	14.17	12.18	40.91	46.94	42.8	13.7067	43.55	1.66779	6.49394e-57	1.09052e-54	CYSEP	PREDICTED: vignain-like [Gossypium hirsutum]	-	-	-	-	-	GO:0070011//peptidase activity, acting on L-amino acid peptides	-
GH_A03G1815	462	568	520	1280	1240	1080	32.2	34.61	35.39	73.1	78.63	75.18	34.0667	75.6367	1.15072	7.25925e-57	1.20735e-54	OMT2	PREDICTED: (R,S)-reticuline 7-O-methyltransferase-like [Gossypium hirsutum]	-	-	-	-	-	GO:0005515//protein binding;GO:0008168//methyltransferase activity	GO:0008152//metabolic process
GH_A13G2325	345	432	372	94	96	70	27.16	29.73	28.6	6.06	6.87	5.5	28.4967	6.14333	-2.2137	1.72323e-56	2.83885e-54	AOP1	PREDICTED: probable 2-oxoglutarate-dependent dioxygenase AOP1 [Gossypium hirsutum]	-	-	-	-	-	-	-
MSTRG.31837	30	35	46	325	327	281	1.04	1.05	1.53	9.14	10.2	9.64	1.20667	9.66	3.001	4.56232e-56	7.46872e-54	LRK10	PREDICTED: rust resistance kinase Lr10-like [Gossypium hirsutum]	-	-	-	-	-	GO:0004672//protein kinase activity;GO:0032550//purine ribonucleoside binding	GO:0006468//protein phosphorylation
GH_D13G1442	38	27	30	344	294	253	1.85	1.18	1.42	13.87	13.15	12.43	1.48333	13.15	3.14815	6.85786e-56	1.11914e-53	44472	PREDICTED: organic cation/carnitine transporter 3-like [Gossypium raimondii]	-	-	-	-	-	GO:0005215//transporter activity	GO:0044763//single-organism cellular process
GH_A13G0068	14	17	17	270	270	249	1.29	1.37	1.53	20.37	22.62	22.94	1.39667	21.9767	3.97591	8.0407e-56	1.30807e-53	--	PREDICTED: uncharacterized protein LOC108462985 [Gossypium arboreum]	-	-	-	-	-	-	-
GH_A13G2498	922	1108	975	544	468	430	65.51	68.84	67.65	31.67	30.26	30.51	67.3333	30.8133	-1.12777	8.1168e-56	1.31634e-53	aifA	PREDICTED: apoptosis-inducing factor homolog A-like [Gossypium hirsutum]	-	-	-	-	-	-	-
GH_A08G1738	449	540	445	1207	1176	994	26.19	27.54	25.37	57.71	62.43	57.95	26.3667	59.3633	1.17086	9.84994e-56	1.59245e-53	PAE7	PREDICTED: pectin acetylesterase 7-like isoform X1 [Gossypium hirsutum]	-	-	-	-	-	-	-
GH_D04G1194	816	986	908	430	417	365	43.09	45.52	46.83	18.61	20.04	19.25	45.1467	19.3	-1.22602	1.99031e-55	3.20779e-53	UGT73C6	PREDICTED: UDP-glycosyltransferase 73C6-like [Gossypium hirsutum]	Metabolism	Metabolism of terpenoids and polyketides	ko00908//Zeatin biosynthesis	K13496	-	GO:0016757//transferase activity, transferring glycosyl groups	-
GH_A05G4066	653	749	643	297	259	254	21.11	21.18	20.3	7.88	7.62	8.2	20.8633	7.9	-1.40105	2.69527e-55	4.304e-53	LECRK3	PREDICTED: G-type lectin S-receptor-like serine/threonine-protein kinase RLK1 [Gossypium hirsutum]	-	-	-	-	-	GO:0004672//protein kinase activity;GO:0032550//purine ribonucleoside binding	GO:0006464//cellular protein modification process;GO:0006796//phosphate-containing compound metabolic process;GO:0008037//cell recognition
GH_D04G1049	40	60	58	381	356	292	4.1	5.37	5.8	31.96	33.17	29.9	5.09	31.6767	2.63768	4.30007e-55	6.76294e-53	GIS	PREDICTED: zinc finger protein 8-like [Gossypium hirsutum]	-	-	-	-	-	-	-
GH_D02G1447	6	4	6	370	401	306	0.43	0.25	0.42	21.72	26.14	21.89	0.366667	23.25	5.98662	7.12124e-55	1.11327e-52	ZIP7	PREDICTED: zinc transporter 7-like [Gossypium hirsutum]	-	-	-	-	GO:0031224//intrinsic component of membrane	GO:0022890//inorganic cation transmembrane transporter activity	GO:0006829//zinc II ion transport;GO:0009267//cellular response to starvation;GO:0009409//response to cold;GO:0042044//fluid transport
GH_D04G1713	509	638	628	226	167	166	38.53	42.24	46.42	14.02	11.5	12.55	42.3967	12.69	-1.74026	8.28767e-55	1.29173e-52	AOX2	PREDICTED: ubiquinol oxidase, mitochondrial [Gossypium raimondii]	-	-	-	-	GO:0019866//organelle inner membrane;GO:0031224//intrinsic component of membrane	GO:0016682//oxidoreductase activity, acting on diphenols and related substances as donors, oxygen as acceptor;GO:0043169//cation binding	GO:0009060//aerobic respiration
GH_A01G2027	198	183	181	656	654	569	7.97	6.43	7.11	21.61	23.94	22.86	7.17	22.8033	1.6692	1.98317e-54	3.07261e-52	BACOVA_02659	PREDICTED: beta-glucosidase BoGH3B-like [Gossypium hirsutum]	Metabolism;Metabolism;Metabolism;Metabolism;Metabolism	Global and overview maps;Global and overview maps;Biosynthesis of other secondary metabolites;Carbohydrate metabolism;Metabolism of other amino acids	ko01100//Metabolic pathways;ko01110//Biosynthesis of secondary metabolites;ko00940//Phenylpropanoid biosynthesis;ko00500//Starch and sucrose metabolism;ko00460//Cyanoamino acid metabolism	K05349;K05349;K05349;K05349;K05349	-	-	-
GH_D03G0773	655	738	610	273	252	249	11.7	11.52	10.64	4	4.09	4.44	11.2867	4.17667	-1.4342	5.52647e-54	8.51175e-52	PDR1	Pleiotropic drug resistance 12 [Theobroma cacao]	-	-	-	-	GO:0031224//intrinsic component of membrane	GO:0017111//nucleoside-triphosphatase activity;GO:0032550//purine ribonucleoside binding	GO:0006605//protein targeting;GO:0006952//defense response;GO:0006972//hyperosmotic response;GO:0009617//response to bacterium;GO:0009620//response to fungus;GO:0009696//salicylic acid metabolic process;GO:0009755//hormone-mediated signaling pathway;GO:0009863//salicylic acid mediated signaling pathway;GO:0010243//response to organonitrogen compound;GO:0015718//monocarboxylic acid transport;GO:00…
GH_A03G1858	351	358	337	970	880	803	14.52	12.95	13.62	32.91	33.15	33.23	13.6967	33.0967	1.27286	1.02766e-53	1.57811e-51	GH3.6	PREDICTED: indole-3-acetic acid-amido synthetase GH3.6-like [Gossypium hirsutum]	Environmental Information Processing	Signal transduction	ko04075//Plant hormone signal transduction	K14487	-	-	-
MSTRG.35213	280	329	281	865	783	713	24.54	25.21	24.04	62.19	62.53	62.49	24.5967	62.4033	1.34316	1.5564e-53	2.38304e-51	--	PREDICTED: extensin-3 [Gossypium raimondii]	-	-	-	-	-	-	GO:0009987//cellular process
GH_A08G2593	124	165	121	597	504	449	6.44	7.46	6.13	25.31	23.72	23.18	6.67667	24.07	1.85004	1.85481e-53	2.83161e-51	CBP1	PREDICTED: serine carboxypeptidase 1-like [Gossypium hirsutum]	-	-	-	-	-	GO:0004180//carboxypeptidase activity	GO:0019538//protein metabolic process
GH_D01G0694	252	290	261	869	709	674	10.48	10.54	10.57	29.58	26.8	27.98	10.53	28.12	1.41709	2.61912e-53	3.98673e-51	GH3.6	PREDICTED: indole-3-acetic acid-amido synthetase GH3.6 [Gossypium raimondii]	Environmental Information Processing	Signal transduction	ko04075//Plant hormone signal transduction	K14487	-	-	-
MSTRG.46373	737	738	676	1596	1608	1414	20.02	17.53	17.93	35.53	39.75	38.36	18.4933	37.88	1.03443	8.27435e-53	1.24134e-50	WAT1	reverse transcriptase [Gossypium australe]	-	-	-	-	-	-	-
GH_A11G3656	200	244	234	728	681	710	5.42	5.8	6.2	16.21	16.83	19.25	5.80667	17.43	1.58579	1.02208e-52	1.52896e-50	XYL1	PREDICTED: alpha-xylosidase 1-like isoform X1 [Gossypium hirsutum]	-	-	-	-	-	GO:0005488//binding;GO:0016798//hydrolase activity, acting on glycosyl bonds	GO:0044238//primary metabolic process
GH_D05G2757	806	876	861	414	307	341	68.53	65.11	71.49	28.84	23.75	28.96	68.3767	27.1833	-1.33078	1.14128e-52	1.70237e-50	LAC14	PREDICTED: laccase-14-like [Gossypium raimondii]	-	-	-	-	-	GO:0003824//catalytic activity	GO:0044710//single-organism metabolic process
GH_A10G2603	353	375	377	1014	918	815	19.14	17.77	19.95	44.98	45.25	44.11	18.9533	44.78	1.2404	1.97442e-52	2.92001e-50	CYP90A1	cytochrome P450 90A1 [Gossypium hirsutum]	Metabolism;Metabolism	Global and overview maps;Metabolism of terpenoids and polyketides	ko01110//Biosynthesis of secondary metabolites;ko00905//Brassinosteroid biosynthesis	K09588;K09588	GO:0031224//intrinsic component of membrane	GO:0016491//oxidoreductase activity;GO:0043169//cation binding;GO:0046906//tetrapyrrole binding	GO:0005976//polysaccharide metabolic process;GO:0009826//unidimensional cell growth;GO:0009909//regulation of flower development;GO:0010208//pollen wall assembly;GO:0016129//phytosteroid biosynthetic process;GO:0043479//pigment accumulation in tissues in response to UV light;GO:0048588//developmental cell growth;GO:0065008//regulation of biological quality
GH_D04G1642	261	334	277	882	742	777	28.5	31.82	29.47	78.79	73.57	84.64	29.93	79	1.40026	1.47977e-51	2.16387e-49	TT16	PREDICTED: protein TRANSPARENT TESTA 16-like [Gossypium raimondii]	-	-	-	-	GO:0043231//intracellular membrane-bounded organelle	GO:0001071//nucleic acid binding transcription factor activity;GO:0005515//protein binding	GO:0009409//response to cold;GO:0009812//flavonoid metabolic process;GO:0010023//proanthocyanidin biosynthetic process;GO:0010468//regulation of gene expression;GO:0022604//regulation of cell morphogenesis;GO:0034645//cellular macromolecule biosynthetic process;GO:0043479//pigment accumulation in tissues in response to UV light;GO:0048437//floral organ development;GO:0080154//regulation of fertil…
GH_A05G1899	16	10	16	242	264	243	0.77	0.42	0.75	9.51	11.52	11.64	0.646667	10.89	4.07384	1.5321e-51	2.23412e-49	CKX5	PREDICTED: cytokinin dehydrogenase 5-like [Gossypium hirsutum]	Metabolism	Metabolism of terpenoids and polyketides	ko00908//Zeatin biosynthesis	K00279	GO:0044421//extracellular region part	GO:0000166//nucleotide binding;GO:0016616//oxidoreductase activity, acting on the CH-OH group of donors, NAD or NADP as acceptor;GO:0016645//oxidoreductase activity, acting on the CH-NH group of donors	GO:0001101//response to acid chemical;GO:0009690//cytokinin metabolic process;GO:0032787//monocarboxylic acid metabolic process
GH_D11G0897	54	57	57	357	344	283	5.67	5.19	5.86	30.61	32.68	29.54	5.57333	30.9433	2.47302	2.13788e-51	3.10876e-49	AGL6	PREDICTED: agamous-like MADS-box protein AGL6 isoform X2 [Gossypium hirsutum]	-	-	-	-	GO:0043231//intracellular membrane-bounded organelle	GO:0001071//nucleic acid binding transcription factor activity;GO:0005515//protein binding;GO:0016628//oxidoreductase activity, acting on the CH-CH group of donors, NAD or NADP as acceptor	GO:0010468//regulation of gene expression;GO:0034645//cellular macromolecule biosynthetic process;GO:0044710//single-organism metabolic process
GH_A09G1801	162	181	160	571	608	530	8.25	8.06	7.96	23.82	28.14	26.95	8.09	26.3033	1.70103	5.65618e-51	8.13396e-49	GPAT6	PREDICTED: glycerol-3-phosphate 2-O-acyltransferase 6-like [Gossypium hirsutum]	Metabolism;Metabolism;Metabolism;Metabolism	Global and overview maps;Global and overview maps;Lipid metabolism;Lipid metabolism	ko01100//Metabolic pathways;ko01110//Biosynthesis of secondary metabolites;ko00564//Glycerophospholipid metabolism;ko00561//Glycerolipid metabolism	K13508;K13508;K13508;K13508	GO:0031224//intrinsic component of membrane	GO:0008374//O-acyltransferase activity;GO:0042578//phosphoric ester hydrolase activity	GO:0009059//macromolecule biosynthetic process;GO:0046471//phosphatidylglycerol metabolic process;GO:0090567//reproductive shoot system development
GH_A04G1441	1034	1128	1031	602	526	518	105.95	101.03	103.11	50.56	49.06	52.97	103.363	50.8633	-1.02303	8.86183e-51	1.26392e-48	CCOAOMT1	PREDICTED: caffeoyl-CoA O-methyltransferase 5 [Gossypium arboreum]	Metabolism;Metabolism;Metabolism;Metabolism;Metabolism;Metabolism	Global and overview maps;Global and overview maps;Biosynthesis of other secondary metabolites;Amino acid metabolism;Biosynthesis of other secondary metabolites;Biosynthesis of other secondary metabolites	ko01100//Metabolic pathways;ko01110//Biosynthesis of secondary metabolites;ko00940//Phenylpropanoid biosynthesis;ko00360//Phenylalanine metabolism;ko00941//Flavonoid biosynthesis;ko00945//Stilbenoid, diarylheptanoid and gingerol biosynthesis	K00588;K00588;K00588;K00588;K00588;K00588	-	GO:0008171//O-methyltransferase activity;GO:0043169//cation binding	GO:0000097//sulfur amino acid biosynthetic process;GO:0006575//cellular modified amino acid metabolic process;GO:0006950//response to stress;GO:0009699//phenylpropanoid biosynthetic process;GO:0009891//positive regulation of biosynthetic process
GH_A02G0360	278	297	279	825	795	669	14.85	13.89	14.56	36.16	38.7	35.71	14.4333	36.8567	1.35252	1.43131e-50	2.03028e-48	VAB	PREDICTED: VAN3-binding protein-like [Gossypium hirsutum]	-	-	-	-	-	-	-
GH_D11G0524	60	99	47	411	388	388	4.85	7.02	3.75	27.28	28.61	31.37	5.20667	29.0867	2.48193	2.42484e-50	3.42093e-48	IRX15	PREDICTED: protein IRX15-LIKE-like [Gossypium raimondii]	-	-	-	-	-	-	-
GH_A13G0203	980	1181	1082	624	541	502	88.29	93.05	95.21	46.12	44.35	45.21	92.1833	45.2267	-1.02733	3.64941e-50	5.13462e-48	EXPA4	PREDICTED: expansin-A4-like [Gossypium arboreum]	-	-	-	-	GO:0030312//external encapsulating structure	-	GO:0071555//cell wall organization
GH_A03G0422	295	301	299	839	803	713	11.96	10.66	11.84	27.87	29.61	28.87	11.4867	28.7833	1.32527	5.80676e-50	8.14794e-48	NCRK	PREDICTED: receptor-like serine/threonine-protein kinase NCRK [Gossypium arboreum]	-	-	-	-	GO:0010008//endosome membrane;GO:0031224//intrinsic component of membrane	GO:0004672//protein kinase activity;GO:0019899//enzyme binding;GO:0032550//purine ribonucleoside binding	GO:0000904//cell morphogenesis involved in differentiation;GO:0006464//cellular protein modification process;GO:0006796//phosphate-containing compound metabolic process;GO:0007015//actin filament organization;GO:0009933//meristem structural organization;GO:0010053//root epidermal cell differentiation;GO:0010087//phloem or xylem histogenesis;GO:0022610//biological adhesion;GO:0045229//external enc…
GH_A08G1254	14	18	17	235	238	239	1.38	1.56	1.63	18.98	21.37	23.53	1.52333	21.2933	3.8051	1.75162e-49	2.42515e-47	SWEET7	PREDICTED: bidirectional sugar transporter SWEET7-like [Gossypium hirsutum]	-	-	-	-	-	-	-
GH_A03G0769	139	134	123	566	511	407	9.82	8.25	8.46	32.7	32.75	28.63	8.84333	31.36	1.82626	2.04283e-49	2.81338e-47	CYSEP	PREDICTED: vignain-like [Gossypium hirsutum]	-	-	-	-	-	GO:0070011//peptidase activity, acting on L-amino acid peptides	-
GH_A07G1508	63	59	51	347	316	308	2.73	2.23	2.17	12.37	12.5	13.4	2.37667	12.7567	2.42424	2.78459e-49	3.80473e-47	GH3.5	PREDICTED: jasmonic acid-amido synthetase JAR1-like [Gossypium hirsutum]	Environmental Information Processing	Signal transduction	ko04075//Plant hormone signal transduction	K14506	-	GO:0003824//catalytic activity;GO:0005515//protein binding	GO:0002218//activation of innate immune response;GO:0009411//response to UV;GO:0009636//response to toxic substance;GO:0009639//response to red or far red light
GH_D12G0479	1000	1109	1098	596	551	498	115.95	112.41	124.32	56.62	58.13	57.67	117.56	57.4733	-1.03243	1.58646e-48	2.15634e-46	VQ22	PREDICTED: calmodulin-binding protein 25-like [Gossypium hirsutum]	-	-	-	-	-	-	-
GH_A08G1456	64	57	55	350	311	312	3.49	2.72	2.92	15.67	15.47	17.02	3.04333	16.0533	2.39915	1.62435e-48	2.2021e-46	GSVIVT00026920001	PREDICTED: probable polygalacturonase isoform X2 [Gossypium arboreum]	-	-	-	-	GO:0043231//intracellular membrane-bounded organelle	GO:0016787//hydrolase activity	GO:0044238//primary metabolic process;GO:0045229//external encapsulating structure organization
GH_D01G1132	21	30	31	275	252	220	1.26	1.57	1.81	13.46	13.72	13.15	1.54667	13.4433	3.11966	3.3497e-48	4.52932e-46	--	C2H2-like zinc finger protein [Theobroma cacao]	-	-	-	-	-	GO:0016763//transferase activity, transferring pentosyl groups;GO:0043169//cation binding	GO:0010468//regulation of gene expression
GH_A08G0558	474	559	486	204	158	170	45.8	47.22	45.86	16.15	13.89	16.41	46.2933	15.4833	-1.58009	4.97633e-48	6.69401e-46	FLA7	fasciclin-like arabinogalactan protein 7 precursor [Gossypium hirsutum]	-	-	-	-	GO:0031225//anchored component of membrane	-	GO:0006637//acyl-CoA metabolic process;GO:0016129//phytosteroid biosynthetic process;GO:0042546//cell wall biogenesis;GO:0048509//regulation of meristem development;GO:0071555//cell wall organization
GH_D11G0652	1060	1157	994	606	489	525	91.65	87.46	83.95	42.93	38.5	45.33	87.6867	42.2533	-1.05329	1.00924e-47	1.33688e-45	XTHB	PREDICTED: probable xyloglucan endotransglucosylase/hydrolase protein B [Gossypium hirsutum]	-	-	-	-	GO:0005576//extracellular region;GO:0030312//external encapsulating structure	GO:0016758//transferase activity, transferring hexosyl groups;GO:0016787//hydrolase activity	GO:0044042//glucan metabolic process;GO:0045229//external encapsulating structure organization
GH_D02G1883	21	24	25	259	247	206	1.12	1.09	1.26	11.04	11.65	10.69	1.15667	11.1267	3.26598	1.08871e-47	1.43848e-45	DTX12	PREDICTED: protein DETOXIFICATION 12-like isoform X1 [Gossypium hirsutum]	-	-	-	-	GO:0031224//intrinsic component of membrane	GO:0015291//secondary active transmembrane transporter activity	GO:0044763//single-organism cellular process
GH_D13G0200	924	1060	931	518	512	457	91.05	91.27	89.57	41.77	45.9	44.93	90.63	44.2	-1.03594	2.24494e-47	2.93636e-45	EXPA4	PREDICTED: expansin-A4-like [Gossypium hirsutum]	-	-	-	-	-	-	-
GH_D08G2791	207	237	235	765	668	551	6.9	6.91	7.65	20.9	20.27	18.35	7.15333	19.84	1.47172	2.32622e-47	3.03505e-45	SBT1.8	PREDICTED: subtilisin-like protease SBT1.8 [Gossypium hirsutum]	-	-	-	-	GO:0005618//cell wall;GO:0005911//cell-cell junction;GO:0043231//intracellular membrane-bounded organelle	GO:0004175//endopeptidase activity;GO:0005515//protein binding	GO:0000097//sulfur amino acid biosynthetic process;GO:0003006//developmental process involved in reproduction;GO:0009892//negative regulation of metabolic process;GO:0019538//protein metabolic process;GO:0042546//cell wall biogenesis;GO:0048509//regulation of meristem development;GO:0071555//cell wall organization
GH_D05G2599	61	74	72	373	323	321	1.4	1.5	1.63	7.05	6.78	7.41	1.51	7.08	2.2292	2.51797e-47	3.27701e-45	XRN3	PREDICTED: 5'-3' exoribonuclease 3-like isoform X1 [Gossypium hirsutum]	Genetic Information Processing;Genetic Information Processing	Folding, sorting and degradation;Translation	ko03018//RNA degradation;ko03008//Ribosome biogenesis in eukaryotes	K12619;K12619	GO:0043231//intracellular membrane-bounded organelle	GO:0008409//5'-3' exonuclease activity;GO:0046914//transition metal ion binding	GO:0090501//RNA phosphodiester bond hydrolysis
GH_D12G2504	40	39	37	317	283	224	1.93	1.65	1.75	12.55	12.44	10.81	1.77667	11.9333	2.74775	4.74179e-47	6.1405e-45	CYP86A22	PREDICTED: cytochrome P450 86A22-like [Gossypium hirsutum]	Metabolism;Metabolism	Global and overview maps;Lipid metabolism	ko01100//Metabolic pathways;ko00073//Cutin, suberine and wax biosynthesis	K15398;K15398	-	GO:0016713//oxidoreductase activity, acting on paired donors, with incorporation or reduction of molecular oxygen, reduced iron-sulfur protein as one donor, and incorporation of one atom of oxygen;GO:0046906//tetrapyrrole binding;GO:0046914//transition metal ion binding	GO:0032787//monocarboxylic acid metabolic process
GH_D05G3990	194	267	211	32	26	14	4.78	5.73	5.07	0.64	0.57	0.36	5.19333	0.523333	-3.31086	6.66692e-47	8.61208e-45	RLP35	PREDICTED: receptor-like protein 12 [Gossypium hirsutum]	-	-	-	-	-	-	-
GH_D04G0792	326	325	305	863	815	721	7.38	6.42	6.73	16	16.77	16.29	6.84333	16.3533	1.25681	6.72828e-47	8.66982e-45	--	slc44a2 [Gossypium arboreum]	-	-	-	-	-	-	-
GH_A11G0860	49	59	48	381	280	268	5.1	5.41	4.86	32.61	26.67	27.99	5.12333	29.09	2.50537	1.23434e-46	1.57881e-44	AGL6	agamous-like MADS-box protein AGL6 [Gossypium hirsutum]	-	-	-	-	GO:0043231//intracellular membrane-bounded organelle	GO:0001071//nucleic acid binding transcription factor activity;GO:0005515//protein binding;GO:0016628//oxidoreductase activity, acting on the CH-CH group of donors, NAD or NADP as acceptor	GO:0010468//regulation of gene expression;GO:0034645//cellular macromolecule biosynthetic process;GO:0044710//single-organism metabolic process
GH_D06G0633	527	606	518	195	225	182	26.99	27.16	25.9	8.2	10.51	9.29	26.6833	9.33333	-1.51547	2.51125e-46	3.20418e-44	ALDH2C4	PREDICTED: aldehyde dehydrogenase family 2 member C4 [Gossypium raimondii]	-	-	-	-	GO:0044444//cytoplasmic part	GO:0004030//aldehyde dehydrogenase [NAD(P)+] activity	GO:0001101//response to acid chemical;GO:0009698//phenylpropanoid metabolic process;GO:0009814//defense response, incompatible interaction;GO:0015698//inorganic anion transport;GO:0033554//cellular response to stress
GH_A12G1259	52	67	61	331	315	295	4.47	5.03	5.12	23.29	24.62	25.3	4.87333	24.4033	2.3241	3.78266e-46	4.79119e-44	ABIL1	PREDICTED: protein ABIL1-like isoform X2 [Gossypium hirsutum]	-	-	-	-	GO:0043234//protein complex	-	GO:0007015//actin filament organization
GH_D10G1236	419	507	433	1077	1053	904	11.96	12.64	12.05	25.18	27.34	25.77	12.2167	26.0967	1.09501	3.87881e-46	4.90104e-44	FER	PREDICTED: receptor-like protein kinase FERONIA [Gossypium hirsutum]	-	-	-	-	GO:0005911//cell-cell junction;GO:0031224//intrinsic component of membrane;GO:0044426//cell wall part	GO:0004672//protein kinase activity;GO:0032550//purine ribonucleoside binding	GO:0000302//response to reactive oxygen species;GO:0006006//glucose metabolic process;GO:0006090//pyruvate metabolic process;GO:0006468//protein phosphorylation;GO:0006970//response to osmotic stress;GO:0006996//organelle organization;GO:0009566//fertilization;GO:0009620//response to fungus;GO:0009856//pollination;GO:0010038//response to metal ion;GO:0016192//vesicle-mediated transport;GO:0030243…
GH_D10G1269	282	268	286	53	57	49	27.81	23.06	27.55	4.28	5.11	4.85	26.14	4.74667	-2.46127	3.92038e-46	4.94157e-44	EXPA8	expansin-A4-like precursor [Gossypium hirsutum]	-	-	-	-	-	-	-
GH_A05G0528	53	55	57	335	327	259	2.69	2.44	2.83	13.94	15.12	13.14	2.65333	14.0667	2.4064	4.34892e-46	5.4685e-44	PRCP	PREDICTED: lysosomal Pro-X carboxypeptidase-like isoform X1 [Gossypium hirsutum]	-	-	-	-	-	GO:0070011//peptidase activity, acting on L-amino acid peptides	GO:0019538//protein metabolic process;GO:0019758//glycosinolate biosynthetic process
MSTRG.43730	26	38	26	274	234	231	0.74	0.94	0.72	6.38	6.05	6.55	0.8	6.32667	2.98337	4.41462e-46	5.53774e-44	--	hypothetical protein ES288_D09G260500v1 [Gossypium darwinii]	-	-	-	-	-	-	-
GH_D13G0327	20	25	24	229	247	227	1.14	1.27	1.36	10.92	13.08	13.2	1.25667	12.4	3.30267	4.64904e-46	5.81778e-44	BHLH49	PREDICTED: transcription factor HBI1-like [Gossypium raimondii]	-	-	-	-	GO:0043231//intracellular membrane-bounded organelle	GO:0001071//nucleic acid binding transcription factor activity;GO:0003676//nucleic acid binding	GO:0009909//regulation of flower development;GO:0010468//regulation of gene expression;GO:0034645//cellular macromolecule biosynthetic process
GH_A05G2746	253	260	231	790	626	652	3.83	3.44	3.41	9.79	8.61	9.84	3.56	9.41333	1.40283	1.71801e-45	2.12944e-43	CCR4	PREDICTED: receptor-like protein kinase HAIKU2 [Gossypium arboreum]	-	-	-	-	GO:0031224//intrinsic component of membrane	GO:0004672//protein kinase activity;GO:0032550//purine ribonucleoside binding	GO:0006464//cellular protein modification process;GO:0006796//phosphate-containing compound metabolic process;GO:0009617//response to bacterium;GO:0009886//post-embryonic morphogenesis;GO:0048437//floral organ development;GO:0050794//regulation of cellular process
GH_A04G1556	77	62	56	375	319	297	3.66	2.57	2.6	14.58	13.79	14.08	2.94333	14.15	2.26528	6.11638e-45	7.52735e-43	SQE3	PREDICTED: squalene monooxygenase-like [Gossypium hirsutum]	Metabolism;Metabolism;Metabolism;Metabolism	Global and overview maps;Global and overview maps;Lipid metabolism;Metabolism of terpenoids and polyketides	ko01100//Metabolic pathways;ko01110//Biosynthesis of secondary metabolites;ko00100//Steroid biosynthesis;ko00909//Sesquiterpenoid and triterpenoid biosynthesis	K00511;K00511;K00511;K00511	-	-	-
GH_D10G2347	549	573	585	1349	1184	1061	19.68	17.96	20.51	39.67	38.66	38.01	19.3833	38.78	1.0005	7.42528e-45	9.11663e-43	TPA1	PREDICTED: phenylalanine ammonia-lyase G4-like [Gossypium hirsutum]	Metabolism;Metabolism;Metabolism;Metabolism	Global and overview maps;Global and overview maps;Biosynthesis of other secondary metabolites;Amino acid metabolism	ko01100//Metabolic pathways;ko01110//Biosynthesis of secondary metabolites;ko00940//Phenylpropanoid biosynthesis;ko00360//Phenylalanine metabolism	K10775;K10775;K10775;K10775	GO:0044424//intracellular part	GO:0016841//ammonia-lyase activity	GO:0006558//L-phenylalanine metabolic process;GO:0009699//phenylpropanoid biosynthetic process
GH_D07G0269	736	930	864	423	409	349	30.59	33.77	35.05	14.41	15.44	14.49	33.1367	14.78	-1.16478	1.15003e-44	1.39554e-42	ME1	PREDICTED: NADP-dependent malic enzyme-like [Gossypium hirsutum]	Metabolism;Metabolism;Metabolism;Metabolism	Global and overview maps;Global and overview maps;Carbohydrate metabolism;Energy metabolism	ko01100//Metabolic pathways;ko01200//Carbon metabolism;ko00620//Pyruvate metabolism;ko00710//Carbon fixation in photosynthetic organisms	K00029;K00029;K00029;K00029	-	GO:0000166//nucleotide binding;GO:0004470//malic enzyme activity;GO:0043169//cation binding	GO:0043648//dicarboxylic acid metabolic process
GH_A04G0874	791	856	895	423	408	349	41.78	39.52	46.16	18.3	19.61	18.41	42.4867	18.7733	-1.17833	1.2582e-44	1.52325e-42	UGT73C6	UDP-glycosyltransferase 73C6-like [Gossypium hirsutum]	Metabolism	Metabolism of terpenoids and polyketides	ko00908//Zeatin biosynthesis	K13496	-	GO:0016757//transferase activity, transferring glycosyl groups	-
GH_D04G0566	383	394	377	979	858	838	30.34	27.29	29.16	63.55	61.84	66.3	28.93	63.8967	1.14317	1.3772e-44	1.66344e-42	EO	PREDICTED: 2-methylene-furan-3-one reductase-like [Gossypium raimondii]	-	-	-	-	-	GO:0003824//catalytic activity	GO:0044710//single-organism metabolic process
GH_A13G0419	624	762	697	302	322	271	33.09	35.33	36.1	13.12	15.54	14.35	34.84	14.3367	-1.28103	1.99765e-44	2.40727e-42	TOGT1	PREDICTED: scopoletin glucosyltransferase-like [Gossypium hirsutum]	-	-	-	-	-	GO:0016757//transferase activity, transferring glycosyl groups	-
GH_D03G0017	183	227	200	661	546	568	5.33	5.79	5.7	15.79	14.49	16.53	5.60667	15.6033	1.47664	4.42616e-44	5.28479e-42	--	PREDICTED: uncharacterized protein LOC107937841 [Gossypium hirsutum]	-	-	-	-	-	-	-
GH_D03G0889	370	375	313	997	801	822	10.13	8.99	8.39	22.4	19.99	22.53	9.17	21.64	1.23871	6.00767e-44	7.14035e-42	RBOHA	PREDICTED: respiratory burst oxidase homolog protein A-like [Gossypium hirsutum]	Organismal Systems;Environmental Information Processing	Environmental adaptation;Signal transduction	ko04626//Plant-pathogen interaction;ko04016//MAPK signaling pathway - plant	K13447;K13447	GO:0031224//intrinsic component of membrane	GO:0016651//oxidoreductase activity, acting on NAD(P)H;GO:0046872//metal ion binding	GO:0044710//single-organism metabolic process
GH_A01G0852	874	997	789	499	425	385	41.98	41.87	37.01	19.64	18.58	18.47	40.2867	18.8967	-1.09217	7.52124e-44	8.91892e-42	CYP71D55	PREDICTED: cytochrome P450 71D9-like [Gossypium hirsutum]	Metabolism	Global and overview maps	ko01100//Metabolic pathways	K00512	-	-	-
GH_A13G2053	25	26	26	243	228	203	1.69	1.55	1.7	13.56	14.14	13.81	1.64667	13.8367	3.07088	9.25814e-44	1.09288e-41	At1g09380	WAT1-related protein At1g09380-like [Gossypium hirsutum]	-	-	-	-	GO:0031224//intrinsic component of membrane	GO:0005215//transporter activity	GO:0044763//single-organism cellular process
GH_A01G2061	65	62	49	336	335	261	3.49	2.88	2.54	14.67	16.27	13.93	2.97	14.9567	2.33225	9.98743e-44	1.1763e-41	AAP3	PREDICTED: amino acid permease 3-like [Gossypium hirsutum]	-	-	-	-	GO:0031224//intrinsic component of membrane	-	-
GH_A05G1471	249	319	266	840	731	608	8.75	9.79	9.13	24.19	23.37	21.33	9.22333	22.9633	1.31597	2.00051e-43	2.32981e-41	ERD4	PREDICTED: CSC1-like protein ERD4 [Gossypium arboreum]	-	-	-	-	GO:0005911//cell-cell junction;GO:0009526//plastid envelope;GO:0031090//organelle membrane	-	-
GH_A13G2658	891	941	921	528	440	433	62.78	57.97	63.37	30.49	28.21	30.47	61.3733	29.7233	-1.04602	2.3481e-43	2.72244e-41	At2g25060	PREDICTED: blue copper protein-like [Gossypium arboreum]	-	-	-	-	-	-	-
GH_A04G0617	19	15	20	221	214	192	1.95	1.34	2	18.57	19.96	19.62	1.76333	19.3833	3.45844	2.84184e-43	3.28757e-41	GIS	PREDICTED: zinc finger protein 8-like [Gossypium arboreum]	-	-	-	-	-	-	-
GH_D13G2027	41	48	19	279	262	275	2.78	2.84	1.28	15.46	16.1	18.57	2.3	16.71	2.86101	8.01298e-43	9.20839e-41	At1g09380	PREDICTED: WAT1-related protein At1g09380-like [Gossypium hirsutum]	-	-	-	-	GO:0031224//intrinsic component of membrane	GO:0005215//transporter activity	GO:0044763//single-organism cellular process
GH_A05G3542	298	320	266	764	819	723	6.64	6.24	5.79	13.95	16.61	16.1	6.22333	15.5533	1.32146	1.21101e-42	1.38555e-40	--	slc44a2 [Gossypium arboreum]	-	-	-	-	-	-	-
GH_D12G1345	42	31	41	271	272	229	2.13	1.36	2.03	11.28	12.57	11.62	1.84	11.8233	2.68386	1.44905e-42	1.65064e-40	IQD1	PREDICTED: protein IQ-DOMAIN 1-like isoform X1 [Gossypium raimondii]	-	-	-	-	-	-	-
GH_D10G0098	5	6	11	287	185	188	0.46	0.49	1	21.81	15.61	17.42	0.65	18.28	4.81368	3.47032e-42	3.9359e-40	--	Phosphoenolpyruvate carboxylase [Gossypium arboreum]	-	-	-	-	-	-	-
GH_A12G0164	139	126	144	532	456	408	5.83	4.6	5.88	18.27	17.39	17.07	5.43667	17.5767	1.69287	3.60694e-42	4.08196e-40	FAAH	PREDICTED: fatty acid amide hydrolase-like [Gossypium hirsutum]	-	-	-	-	GO:0031090//organelle membrane;GO:0031224//intrinsic component of membrane;GO:0043231//intracellular membrane-bounded organelle	GO:0016811//hydrolase activity, acting on carbon-nitrogen (but not peptide) bonds, in linear amides;GO:0016879//ligase activity, forming carbon-nitrogen bonds	GO:0009617//response to bacterium;GO:0042439//ethanolamine-containing compound metabolic process
GH_A12G2615	940	1006	966	593	507	433	66.05	61.79	66.29	34.14	32.42	30.39	64.71	32.3167	-1.00171	4.04084e-42	4.56308e-40	COMT1	PREDICTED: caffeic acid 3-O-methyltransferase-like [Gossypium hirsutum]	-	-	-	-	-	GO:0005515//protein binding;GO:0008168//methyltransferase activity	GO:0008152//metabolic process
GH_D01G0417	408	470	421	996	978	859	11.13	11.2	11.2	22.24	24.25	23.38	11.1767	23.29	1.05922	8.36407e-42	9.38398e-40	TPS1	PREDICTED: alpha,alpha-trehalose-phosphate synthase [UDP-forming] 1-like isoform X2 [Gossypium hirsutum]	Metabolism;Metabolism	Global and overview maps;Carbohydrate metabolism	ko01100//Metabolic pathways;ko00500//Starch and sucrose metabolism	K16055;K16055	-	GO:0035251//UDP-glucosyltransferase activity	GO:0005991//trehalose metabolic process
GH_A08G0685	10	16	4	209	202	182	0.48	0.69	0.19	8.49	9.12	9	0.453333	8.87	4.29029	1.01749e-41	1.13667e-39	At1g06800	PREDICTED: phospholipase A1-Igamma2, chloroplastic-like [Gossypium hirsutum]	-	-	-	-	-	GO:0003824//catalytic activity	-
GH_A02G1800	278	307	297	810	716	633	9.26	8.95	9.65	22.09	21.69	21.06	9.28667	21.6133	1.21869	1.48904e-41	1.65633e-39	At4g37250	PREDICTED: probable LRR receptor-like serine/threonine-protein kinase At4g37250 [Gossypium hirsutum]	-	-	-	-	GO:0031224//intrinsic component of membrane	GO:0016491//oxidoreductase activity;GO:0016772//transferase activity, transferring phosphorus-containing groups;GO:0032550//purine ribonucleoside binding	GO:0006464//cellular protein modification process;GO:0006796//phosphate-containing compound metabolic process
GH_A03G0432	253	263	263	740	640	620	9.4	8.52	9.52	22.51	21.63	22.98	9.14667	22.3733	1.29046	1.51127e-41	1.67748e-39	ARF10	PREDICTED: auxin response factor 10-like isoform X1 [Gossypium arboreum]	-	-	-	-	GO:0043231//intracellular membrane-bounded organelle	GO:0001071//nucleic acid binding transcription factor activity;GO:0003723//RNA binding;GO:0005515//protein binding	GO:0009718//anthocyanin-containing compound biosynthetic process;GO:0009755//hormone-mediated signaling pathway;GO:0010468//regulation of gene expression;GO:0034645//cellular macromolecule biosynthetic process;GO:0040007//growth;GO:0048437//floral organ development;GO:0048827//phyllome development
GH_D03G0710	410	421	373	996	863	833	13.47	12.09	11.94	26.8	25.77	27.31	12.5	26.6267	1.09094	1.76605e-41	1.9561e-39	ALE2	PREDICTED: probable receptor-like serine/threonine-protein kinase At5g57670 isoform X2 [Gossypium hirsutum]	-	-	-	-	-	GO:0004672//protein kinase activity;GO:0032550//purine ribonucleoside binding	GO:0006464//cellular protein modification process;GO:0006796//phosphate-containing compound metabolic process;GO:0050896//response to stimulus
GH_A10G1626	266	362	261	52	75	56	26.16	31.18	25.06	4.19	6.72	5.47	27.4667	5.46	-2.33071	1.99071e-41	2.20026e-39	EXPA4	expansin-A4-like precursor [Gossypium hirsutum]	-	-	-	-	-	-	-
GH_D01G0923	15	26	22	224	202	195	0.32	0.49	0.46	3.93	3.94	4.17	0.423333	4.01333	3.24493	2.37394e-41	2.61274e-39	KIN14F	PREDICTED: kinesin KP1-like isoform X1 [Gossypium hirsutum]	-	-	-	-	GO:0005875//microtubule associated complex;GO:0043231//intracellular membrane-bounded organelle	GO:0003774//motor activity;GO:0015631//tubulin binding;GO:0032550//purine ribonucleoside binding	GO:0007017//microtubule-based process;GO:0045333//cellular respiration
GH_D13G1894	389	367	326	961	830	780	21.95	18.11	17.97	44.44	42.62	43.96	19.3433	43.6733	1.17492	2.65763e-41	2.9188e-39	At5g39110	Germin-like protein subfamily 1 member 18 [Theobroma cacao]	-	-	-	-	-	GO:0046914//transition metal ion binding	-
GH_A07G0260	875	933	918	473	482	431	36.34	33.89	37.24	16.09	18.24	17.87	35.8233	17.4	-1.04181	4.38102e-41	4.79133e-39	ME1	PREDICTED: NADP-dependent malic enzyme-like [Gossypium arboreum]	Metabolism;Metabolism;Metabolism;Metabolism	Global and overview maps;Global and overview maps;Carbohydrate metabolism;Energy metabolism	ko01100//Metabolic pathways;ko01200//Carbon metabolism;ko00620//Pyruvate metabolism;ko00710//Carbon fixation in photosynthetic organisms	K00029;K00029;K00029;K00029	-	GO:0000166//nucleotide binding;GO:0004470//malic enzyme activity;GO:0043169//cation binding	GO:0043648//dicarboxylic acid metabolic process
GH_D09G2384	389	366	295	974	833	809	13.41	11.02	9.93	27.51	26.13	27.85	11.4533	27.1633	1.24589	4.78141e-41	5.20734e-39	CSLG2	PREDICTED: cellulose synthase-like protein G2 isoform X1 [Gossypium hirsutum]	-	-	-	-	GO:0031224//intrinsic component of membrane	GO:0016759//cellulose synthase activity	GO:0030243//cellulose metabolic process
GH_A11G2862	689	846	786	398	390	327	42.76	45.9	47.64	20.24	22.02	20.27	45.4333	20.8433	-1.12417	9.6179e-41	1.03877e-38	ODC	PREDICTED: ornithine decarboxylase-like [Gossypium hirsutum]	Metabolism;Metabolism;Metabolism;Metabolism	Global and overview maps;Global and overview maps;Metabolism of other amino acids;Amino acid metabolism	ko01100//Metabolic pathways;ko01110//Biosynthesis of secondary metabolites;ko00480//Glutathione metabolism;ko00330//Arginine and proline metabolism	K01581;K01581;K01581;K01581	-	-	GO:0006595//polyamine metabolic process
GH_D05G0505	614	714	636	327	315	235	46.65	47.41	47.13	20.32	21.76	17.82	47.0633	19.9667	-1.23701	1.0605e-40	1.14302e-38	RD22	dehydration-induced protein RD22-like protein [Gossypium hirsutum]	-	-	-	-	-	-	-
GH_A13G2079	9	14	6	241	179	165	0.99	1.34	0.64	21.62	17.83	18.04	0.99	19.1633	4.27478	1.399e-40	1.50163e-38	--	PREDICTED: uncharacterized protein LOC107893486 [Gossypium hirsutum]	-	-	-	-	-	-	-
GH_A12G0337	822	824	863	444	418	329	71.78	62.92	73.64	31.75	33.24	28.67	69.4467	31.22	-1.15343	1.6579e-40	1.77586e-38	NAC022	NAC protein 11 [Gossypium hirsutum]	-	-	-	-	-	-	-
GH_A12G1083	664	816	789	341	361	239	29.72	31.94	34.48	12.49	14.69	10.67	32.0467	12.6167	-1.34484	2.2096e-40	2.34749e-38	AAO	PREDICTED: L-ascorbate oxidase-like [Gossypium hirsutum]	-	-	-	-	-	GO:0003824//catalytic activity;GO:0043169//cation binding	GO:0044710//single-organism metabolic process
GH_D10G0437	10	8	11	203	199	163	0.32	0.22	0.35	5.56	6.03	5.43	0.296667	5.67333	4.25728	2.23595e-40	2.36584e-38	KAT1	PREDICTED: potassium channel KAT1-like [Gossypium hirsutum]	-	-	-	-	GO:0031224//intrinsic component of membrane	GO:0005267//potassium channel activity	GO:0030001//metal ion transport;GO:0034220//ion transmembrane transport
GH_A06G2215	671	850	723	331	348	336	25.39	28.12	26.72	10.26	11.98	12.7	26.7433	11.6467	-1.19926	2.50517e-40	2.64532e-38	PDAT1	PREDICTED: phospholipid:diacylglycerol acyltransferase 1-like [Gossypium arboreum]	Metabolism;Metabolism	Global and overview maps;Lipid metabolism	ko01100//Metabolic pathways;ko00561//Glycerolipid metabolism	K00679;K00679	GO:0031224//intrinsic component of membrane;GO:0043231//intracellular membrane-bounded organelle	GO:0008080//N-acetyltransferase activity	GO:0006641//triglyceride metabolic process;GO:0019400//alditol metabolic process
GH_D01G0861	262	261	266	50	68	44	13.29	11.57	13.17	2.08	3.14	2.23	12.6767	2.48333	-2.35183	3.9804e-40	4.1861e-38	CYP71D11	PREDICTED: cytochrome P450 71D11-like [Gossypium hirsutum]	-	-	-	-	-	GO:0016491//oxidoreductase activity;GO:0046906//tetrapyrrole binding;GO:0046914//transition metal ion binding	GO:0044710//single-organism metabolic process
GH_D11G3728	383	401	421	1062	851	882	13.59	12.44	14.59	30.87	27.46	31.25	13.54	29.86	1.14099	4.0755e-40	4.27747e-38	PAL	PREDICTED: phenylalanine ammonia-lyase-like [Gossypium raimondii]	Metabolism;Metabolism;Metabolism;Metabolism	Global and overview maps;Global and overview maps;Biosynthesis of other secondary metabolites;Amino acid metabolism	ko01100//Metabolic pathways;ko01110//Biosynthesis of secondary metabolites;ko00940//Phenylpropanoid biosynthesis;ko00360//Phenylalanine metabolism	K10775;K10775;K10775;K10775	GO:0044424//intracellular part	GO:0016841//ammonia-lyase activity	GO:0006558//L-phenylalanine metabolic process;GO:0009699//phenylpropanoid biosynthetic process
GH_D10G1349	398	479	487	177	165	142	37.32	39.27	44.6	13.6	14.08	13.3	40.3967	13.66	-1.56428	4.41554e-40	4.61574e-38	EP3	PREDICTED: endochitinase EP3-like [Gossypium hirsutum]	Metabolism;Metabolism	Global and overview maps;Carbohydrate metabolism	ko01100//Metabolic pathways;ko00520//Amino sugar and nucleotide sugar metabolism	K01183;K01183	-	GO:0097367//carbohydrate derivative binding	GO:0006026//aminoglycan catabolic process;GO:0044036//cell wall macromolecule metabolic process;GO:0044238//primary metabolic process
GH_A13G0433	728	870	790	413	369	388	82.14	85.84	87.12	38.18	37.86	43.74	85.0333	39.9267	-1.09068	5.05325e-40	5.26124e-38	--	Plant basic secretory protein (BSP) family protein [Theobroma cacao]	-	-	-	-	-	-	-
GH_A05G1061	529	630	568	285	252	219	49.05	51.05	51.43	21.69	21.29	20.29	50.51	21.09	-1.26001	6.58239e-40	6.81244e-38	ACA7	PREDICTED: alpha carbonic anhydrase 7-like [Gossypium arboreum]	Metabolism	Energy metabolism	ko00910//Nitrogen metabolism	K01674	-	GO:0046914//transition metal ion binding	GO:0044237//cellular metabolic process
MSTRG.18520	28	13	31	242	241	192	2.04	0.83	2.22	14.43	15.97	14.01	1.69667	14.8033	3.12515	9.15287e-40	9.43524e-38	FAO1	PREDICTED: long-chain-alcohol oxidase FAO1-like isoform X1 [Gossypium hirsutum]	-	-	-	-	GO:0016020//membrane;GO:0043227//membrane-bounded organelle	GO:0016899//oxidoreductase activity, acting on the CH-OH group of donors, oxygen as acceptor	GO:0006950//response to stress;GO:0044281//small molecule metabolic process
GH_D02G1844	570	666	648	306	293	221	44.33	45.28	49.21	19.5	20.73	17.17	46.2733	19.1333	-1.27409	3.4064e-39	3.45674e-37	HMT1	PREDICTED: homocysteine S-methyltransferase 1-like [Gossypium hirsutum]	Metabolism;Metabolism;Metabolism	Global and overview maps;Global and overview maps;Amino acid metabolism	ko01100//Metabolic pathways;ko01110//Biosynthesis of secondary metabolites;ko00270//Cysteine and methionine metabolism	K00547;K00547;K00547	-	GO:0008172//S-methyltransferase activity;GO:0043169//cation binding	GO:0000097//sulfur amino acid biosynthetic process
GH_A10G0588	33	40	33	228	241	234	2.38	2.53	2.36	13.5	15.85	16.88	2.42333	15.41	2.6688	5.48774e-39	5.52574e-37	MYB26	MYB7 [Gossypium hirsutum]	Organismal Systems	Environmental adaptation	ko04626//Plant-pathogen interaction	K09422	GO:0043231//intracellular membrane-bounded organelle	GO:0001071//nucleic acid binding transcription factor activity;GO:0005488//binding	GO:0009832//plant-type cell wall biogenesis;GO:0010468//regulation of gene expression
GH_D05G4035	748	892	765	472	364	372	41.85	43.61	41.81	21.64	18.52	20.79	42.4233	20.3167	-1.06219	6.30378e-39	6.33518e-37	UGT76A2	PREDICTED: UDP-glucose iridoid glucosyltransferase-like [Gossypium raimondii]	-	-	-	-	-	-	-
GH_D07G1512	145	207	156	547	514	451	6.33	7.89	6.63	19.52	20.38	19.6	6.95	19.8333	1.51284	7.00104e-39	7.02235e-37	GH3.5	PREDICTED: jasmonic acid-amido synthetase JAR1-like [Gossypium hirsutum]	Environmental Information Processing	Signal transduction	ko04075//Plant hormone signal transduction	K14506	-	GO:0003824//catalytic activity;GO:0005515//protein binding	GO:0002218//activation of innate immune response;GO:0009411//response to UV;GO:0009636//response to toxic substance;GO:0009639//response to red or far red light
GH_A07G0419	446	560	487	234	193	169	17.72	19.45	18.9	7.61	6.98	6.71	18.69	7.1	-1.39638	7.63017e-39	7.63868e-37	EBF2	PREDICTED: EIN3-binding F-box protein 1-like [Gossypium hirsutum]	Environmental Information Processing;Environmental Information Processing	Signal transduction;Signal transduction	ko04075//Plant hormone signal transduction;ko04016//MAPK signaling pathway - plant	K14515;K14515	-	-	-
GH_D11G2586	618	759	606	330	288	297	41.81	44.89	40.04	18.29	17.73	20.07	42.2467	18.6967	-1.17606	2.31291e-38	2.28907e-36	SOT15	PREDICTED: cytosolic sulfotransferase 14-like [Gossypium hirsutum]	-	-	-	-	-	-	-
GH_A10G2168	10	14	9	213	164	160	0.43	0.53	0.38	7.6	6.47	6.93	0.446667	7	3.97008	2.6571e-38	2.62474e-36	CAT7	PREDICTED: cationic amino acid transporter 7, chloroplastic-like [Gossypium arboreum]	-	-	-	-	GO:0031224//intrinsic component of membrane	GO:0046943//carboxylic acid transmembrane transporter activity	-
GH_A13G1674	223	300	245	49	54	60	10.23	12.03	10.98	1.84	2.25	2.75	11.08	2.28	-2.28085	3.2503e-38	3.20462e-36	CAD1-A	PREDICTED: (+)-delta-cadinene synthase isozyme A-like [Gossypium hirsutum]	Metabolism;Metabolism;Metabolism	Global and overview maps;Global and overview maps;Metabolism of terpenoids and polyketides	ko01100//Metabolic pathways;ko01110//Biosynthesis of secondary metabolites;ko00909//Sesquiterpenoid and triterpenoid biosynthesis	K14183;K14183;K14183	-	-	-
GH_D10G2782	59	98	92	386	373	296	3.77	5.48	5.74	20.22	21.7	18.9	4.99667	20.2733	2.02055	3.39101e-38	3.33704e-36	IQD14	PREDICTED: protein IQ-DOMAIN 14-like [Gossypium hirsutum]	-	-	-	-	-	-	-
GH_D12G2325	245	254	215	711	600	536	9.88	8.98	8.5	23.54	22.07	21.64	9.12	22.4167	1.29747	4.29518e-38	4.21884e-36	IP5P2	PREDICTED: type I inositol polyphosphate 5-phosphatase 2-like [Gossypium hirsutum]	-	-	-	-	-	GO:0046030//inositol trisphosphate phosphatase activity;GO:0052743//inositol tetrakisphosphate phosphatase activity	GO:0001101//response to acid chemical;GO:0006952//defense response;GO:0006972//hyperosmotic response;GO:0009755//hormone-mediated signaling pathway;GO:0043647//inositol phosphate metabolic process;GO:0044707//single-multicellular organism process;GO:0044723//single-organism carbohydrate metabolic process;GO:0046488//phosphatidylinositol metabolic process
GH_D11G2064	60	54	57	300	317	237	3.08	2.43	2.88	12.71	14.91	12.23	2.79667	13.2833	2.24784	5.47087e-38	5.36351e-36	At1g01540	PREDICTED: probable serine/threonine-protein kinase At1g01540 [Gossypium hirsutum]	-	-	-	-	GO:0016020//membrane	GO:0004713//protein tyrosine kinase activity;GO:0032550//purine ribonucleoside binding	GO:0006468//protein phosphorylation;GO:0044085//cellular component biogenesis
GH_A08G1991	290	352	264	875	676	693	15.31	16.24	13.6	37.86	32.48	36.55	15.05	35.63	1.24333	6.12766e-38	5.99612e-36	IRKI	PREDICTED: IRK-interacting protein-like [Gossypium hirsutum]	-	-	-	-	-	-	-
GH_A12G1852	68	88	65	370	337	255	5.05	5.71	4.67	22.42	22.66	18.83	5.14333	21.3033	2.0503	6.59388e-38	6.44023e-36	TCP15	PREDICTED: transcription factor TCP15-like [Gossypium hirsutum]	-	-	-	-	GO:0043231//intracellular membrane-bounded organelle	GO:0001071//nucleic acid binding transcription factor activity;GO:0003676//nucleic acid binding	GO:0006355//regulation of transcription, DNA-templated;GO:0006605//protein targeting;GO:0006952//defense response;GO:0009755//hormone-mediated signaling pathway;GO:0009863//salicylic acid mediated signaling pathway;GO:0009887//organ morphogenesis;GO:0031399//regulation of protein modification process;GO:0042743//hydrogen peroxide metabolic process;GO:0043067//regulation of programmed cell death;G…
GH_D08G0283	192	212	194	614	547	462	17.39	16.82	17.17	45.69	45.14	41.92	17.1267	44.25	1.36943	8.31712e-38	8.09295e-36	XTH22	PREDICTED: xyloglucan endotransglucosylase/hydrolase protein 22-like [Gossypium arboreum]	Environmental Information Processing	Signal transduction	ko04075//Plant hormone signal transduction	K14504	GO:0005576//extracellular region;GO:0030312//external encapsulating structure	GO:0016758//transferase activity, transferring hexosyl groups;GO:0016787//hydrolase activity	GO:0044042//glucan metabolic process;GO:0045229//external encapsulating structure organization
GH_D05G0311	575	606	590	279	279	240	26.96	24.84	27.02	10.72	11.9	11.24	26.2733	11.2867	-1.21898	1.4479e-37	1.39325e-35	IQM5	PREDICTED: IQ domain-containing protein IQM1-like [Gossypium hirsutum]	-	-	-	-	-	-	-
GH_A07G0367	473	483	425	1109	931	867	27	24.09	23.67	51.86	48.34	49.43	24.92	49.8767	1.00106	1.62175e-37	1.55766e-35	CIPK25	CBL-interacting serine/threonine-protein kinase 5-like [Gossypium hirsutum]	-	-	-	-	-	-	-
GH_D05G2692	659	735	718	366	361	307	23.41	22.83	24.9	10.66	11.67	10.91	23.7133	11.08	-1.09774	2.96629e-37	2.84381e-35	PPOX1	PREDICTED: pyridoxine/pyridoxamine 5'-phosphate oxidase 1, chloroplastic-like isoform X1 [Gossypium hirsutum]	Metabolism;Metabolism	Global and overview maps;Metabolism of cofactors and vitamins	ko01100//Metabolic pathways;ko00750//Vitamin B6 metabolism	K00275;K00275	GO:0009536//plastid	GO:0016491//oxidoreductase activity;GO:0016854//racemase and epimerase activity;GO:0032553//ribonucleotide binding;GO:0043169//cation binding	GO:0006081//cellular aldehyde metabolic process;GO:0008614//pyridoxine metabolic process;GO:0009108//coenzyme biosynthetic process;GO:0019758//glycosinolate biosynthetic process
GH_D12G2848	784	876	850	440	429	422	58.48	57.12	61.91	26.89	29.11	31.44	59.17	29.1467	-1.02153	5.93936e-37	5.67323e-35	CXE20	PREDICTED: probable carboxylesterase 120 [Gossypium hirsutum]	-	-	-	-	-	GO:0003824//catalytic activity	-
GH_A12G1325	10	12	6	191	163	158	0.51	0.55	0.3	7.97	7.55	8.04	0.453333	7.85333	4.11466	6.11191e-37	5.82736e-35	IQD1	PREDICTED: protein IQ-DOMAIN 1-like isoform X1 [Gossypium hirsutum]	-	-	-	-	-	-	-
GH_D01G0087	595	752	739	366	315	267	64.31	71.06	78	32.41	30.98	28.82	71.1233	30.7367	-1.21036	7.31817e-37	6.95199e-35	--	BSP domain-containing protein [Cephalotus follicularis]	-	-	-	-	-	-	-
GH_A03G1811	38	31	47	245	252	217	2.72	1.94	3.29	14.38	16.43	15.53	2.65	15.4467	2.54323	9.24787e-37	8.75319e-35	7OMT	PREDICTED: (R,S)-reticuline 7-O-methyltransferase-like [Gossypium hirsutum]	-	-	-	-	-	-	-
GH_A13G1937	133	112	128	469	401	378	9.22	6.79	8.66	26.64	25.29	26.17	8.22333	26.0333	1.66256	9.58726e-37	9.05796e-35	At5g33370	GDSL esterase/lipase At5g18430-like precursor [Gossypium hirsutum]	-	-	-	-	-	GO:0016787//hydrolase activity	-
GH_D13G0886	323	340	281	782	722	675	16.27	14.97	13.84	32.28	33.13	33.97	15.0267	33.1267	1.14047	1.60406e-36	1.5073e-34	--	Formate--tetrahydrofolate ligase [Gossypium arboreum]	-	-	-	-	-	-	-
GH_A12G1974	258	293	262	692	648	591	18.35	18.2	18.19	40.26	41.9	41.92	18.2467	41.36	1.1806	2.20818e-36	2.0601e-34	NAC100	PREDICTED: NAC domain-containing protein 100-like [Gossypium hirsutum]	-	-	-	-	GO:0043231//intracellular membrane-bounded organelle	-	GO:0010468//regulation of gene expression;GO:0034645//cellular macromolecule biosynthetic process
GH_A02G0747	112	122	119	427	393	337	5.92	5.68	6.15	18.56	18.95	17.83	5.91667	18.4467	1.6405	2.35781e-36	2.19576e-34	At1g21400	PREDICTED: 2-oxoisovalerate dehydrogenase subunit alpha 1, mitochondrial-like [Gossypium hirsutum]	Metabolism;Metabolism;Metabolism;Metabolism	Global and overview maps;Global and overview maps;Amino acid metabolism;Carbohydrate metabolism	ko01100//Metabolic pathways;ko01110//Biosynthesis of secondary metabolites;ko00280//Valine, leucine and isoleucine degradation;ko00640//Propanoate metabolism	K00166;K00166;K00166;K00166	-	GO:0016903//oxidoreductase activity, acting on the aldehyde or oxo group of donors	GO:0044710//single-organism metabolic process
GH_A12G1750	7	16	7	175	168	167	0.55	1.09	0.53	11.19	11.92	13.01	0.723333	12.04	4.05703	2.72079e-36	2.52927e-34	PER27	PREDICTED: peroxidase 27-like isoform X1 [Gossypium hirsutum]	Metabolism;Metabolism;Metabolism	Global and overview maps;Global and overview maps;Biosynthesis of other secondary metabolites	ko01100//Metabolic pathways;ko01110//Biosynthesis of secondary metabolites;ko00940//Phenylpropanoid biosynthesis	K00430;K00430;K00430	-	GO:0003824//catalytic activity;GO:0043169//cation binding;GO:0046906//tetrapyrrole binding	GO:0006950//response to stress;GO:0044710//single-organism metabolic process
MSTRG.7303	91	90	69	351	352	285	3.23	2.79	2.45	10.46	11.64	10.37	2.82333	10.8233	1.93867	2.9146e-36	2.69979e-34	At3g27220	kelch repeat-containing protein [Gossypium australe]	-	-	-	-	GO:0031224//intrinsic component of membrane;GO:0031984//organelle subcompartment;GO:0043231//intracellular membrane-bounded organelle	-	GO:0009799//specification of symmetry;GO:0009933//meristem structural organization;GO:0009943//adaxial/abaxial axis specification;GO:0044765//single-organism transport;GO:0048509//regulation of meristem development
MSTRG.11491	164	243	171	603	543	480	2.1	2.72	2.13	6.32	6.32	6.13	2.31667	6.25667	1.43334	3.34734e-36	3.09513e-34	RE2	PREDICTED: probable LRR receptor-like serine/threonine-protein kinase RFK1 isoform X2 [Gossypium arboreum]	-	-	-	-	-	GO:0003824//catalytic activity	GO:0044260//cellular macromolecule metabolic process;GO:0090304//nucleic acid metabolic process
GH_A04G1381	321	342	310	780	750	666	22.12	20.64	20.88	44.07	47.01	45.87	21.2133	45.65	1.10564	3.76122e-36	3.47166e-34	--	PREDICTED: periaxin-like [Gossypium hirsutum]	-	-	-	-	-	-	-
GH_A05G1319	55	52	56	270	299	237	4.21	3.48	4.19	16.95	20.81	18.1	3.96	18.62	2.23328	4.25064e-36	3.90953e-34	IAA27	PREDICTED: auxin-responsive protein IAA27-like [Gossypium arboreum]	Environmental Information Processing	Signal transduction	ko04075//Plant hormone signal transduction	K14484	-	GO:0005515//protein binding	GO:0009755//hormone-mediated signaling pathway;GO:0010468//regulation of gene expression;GO:0034645//cellular macromolecule biosynthetic process
GH_D08G0745	416	466	451	203	162	165	24.45	23.94	25.89	9.78	8.66	9.69	24.76	9.37667	-1.40086	8.82343e-36	8.05842e-34	BG	PREDICTED: basic 7S globulin 2-like [Gossypium raimondii]	-	-	-	-	-	-	-
GH_A05G1680	58	65	62	326	299	223	2.73	2.7	2.88	12.64	12.88	10.52	2.77	12.0133	2.11668	1.1038e-35	1.00282e-33	At3g22104	PREDICTED: BTB/POZ domain-containing protein At3g22104-like [Gossypium hirsutum]	-	-	-	-	-	-	-
GH_A01G0821	715	781	704	426	391	315	26.76	25.55	25.71	13.05	13.3	11.77	26.0067	12.7067	-1.0333	1.31404e-35	1.18761e-33	FIM1	PREDICTED: fimbrin-1-like [Gossypium arboreum]	-	-	-	-	-	-	-
GH_D07G0372	121	150	129	444	393	413	6.87	7.46	7.17	20.66	20.32	23.42	7.16667	21.4667	1.58272	1.94039e-35	1.75065e-33	CIPK25	PREDICTED: CBL-interacting serine/threonine-protein kinase 5-like [Gossypium hirsutum]	-	-	-	-	-	-	-
GH_D08G0480	35	34	36	239	212	189	3.01	2.55	3.02	16.82	16.57	16.21	2.86	16.5333	2.53129	2.27561e-35	2.04954e-33	ERF071	PREDICTED: ethylene-responsive transcription factor ERF071-like [Gossypium hirsutum]	-	-	-	-	-	-	GO:0010467//gene expression;GO:0034645//cellular macromolecule biosynthetic process
GH_D06G0466	168	173	147	538	440	423	15.93	14.34	13.61	41.84	37.96	40.06	14.6267	39.9533	1.44971	3.07849e-35	2.7631e-33	RR4	PREDICTED: two-component response regulator ORR9-like [Gossypium hirsutum]	Environmental Information Processing	Signal transduction	ko04075//Plant hormone signal transduction	K14492	-	-	-
GH_D12G2751	90	83	81	381	290	344	3.6	2.92	3.18	12.53	10.61	13.81	3.23333	12.3167	1.92952	3.54411e-35	3.17555e-33	At4g23740	PREDICTED: probable inactive receptor kinase At4g23740 isoform X1 [Gossypium raimondii]	-	-	-	-	GO:0031224//intrinsic component of membrane	GO:0016301//kinase activity;GO:0032550//purine ribonucleoside binding	GO:0006464//cellular protein modification process;GO:0006796//phosphate-containing compound metabolic process
GH_D07G0764	448	580	532	234	232	191	23.77	26.87	27.54	10.18	11.2	10.12	26.06	10.5	-1.31145	3.90244e-35	3.49061e-33	UGD5	PREDICTED: UDP-glucose 6-dehydrogenase 5-like [Gossypium hirsutum]	Metabolism;Metabolism;Metabolism;Metabolism	Global and overview maps;Carbohydrate metabolism;Carbohydrate metabolism;Carbohydrate metabolism	ko01100//Metabolic pathways;ko00040//Pentose and glucuronate interconversions;ko00520//Amino sugar and nucleotide sugar metabolism;ko00053//Ascorbate and aldarate metabolism	K00012;K00012;K00012;K00012	-	GO:0000166//nucleotide binding;GO:0016614//oxidoreductase activity, acting on CH-OH group of donors	GO:0044710//single-organism metabolic process
GH_A03G1631	255	251	248	720	603	542	18.52	15.97	17.58	42.86	39.88	39.32	17.3567	40.6867	1.22907	4.82594e-35	4.30186e-33	RSS3	PREDICTED: transcription factor LHW-like [Gossypium hirsutum]	-	-	-	-	-	GO:0016772//transferase activity, transferring phosphorus-containing groups	GO:0006796//phosphate-containing compound metabolic process
MSTRG.2025	386	500	364	181	135	131	44.73	50.58	41.16	17.18	14.23	15.14	45.49	15.5167	-1.55173	4.98716e-35	4.43798e-33	CBDAS3	PREDICTED: cannabidiolic acid synthase-like 2 [Gossypium arboreum]	Metabolism;Metabolism;Metabolism	Global and overview maps;Global and overview maps;Biosynthesis of other secondary metabolites	ko01100//Metabolic pathways;ko01110//Biosynthesis of secondary metabolites;ko00940//Phenylpropanoid biosynthesis	K22395;K22395;K22395	-	GO:0000166//nucleotide binding;GO:0016616//oxidoreductase activity, acting on the CH-OH group of donors, NAD or NADP as acceptor	GO:0044710//single-organism metabolic process
GH_D03G0367	299	325	327	818	717	628	22.82	21.73	24.41	51.22	49.82	47.92	22.9867	49.6533	1.11109	7.5437e-35	6.6674e-33	ERF060	PREDICTED: ethylene-responsive transcription factor ERF060-like [Gossypium hirsutum]	-	-	-	-	-	-	GO:0010467//gene expression;GO:0034645//cellular macromolecule biosynthetic process
GH_A05G1499	215	204	192	555	563	536	13.94	11.55	12.12	29.45	33.15	34.64	12.5367	32.4133	1.37043	1.2514e-34	1.10043e-32	--	PREDICTED: uncharacterized protein LOC107943419 [Gossypium hirsutum]	-	-	-	-	-	-	-
GH_D10G0384	157	185	178	492	502	464	4.1	4.24	4.54	10.54	11.94	12.13	4.29333	11.5367	1.42606	1.83654e-34	1.60683e-32	CESA8	cellulose synthase A catalytic subunit 8 [UDP-forming]-like [Gossypium hirsutum]	-	-	-	-	-	-	-
GH_D09G1188	242	285	241	636	653	577	13.93	14.35	13.53	30.02	34.23	33.2	13.9367	32.4833	1.22081	2.00523e-34	1.75148e-32	CIPK3	PREDICTED: CBL-interacting serine/threonine-protein kinase 3-like isoform X3 [Gossypium hirsutum]	-	-	-	-	-	GO:0004672//protein kinase activity;GO:0032550//purine ribonucleoside binding	GO:0006464//cellular protein modification process;GO:0006796//phosphate-containing compound metabolic process;GO:0050794//regulation of cellular process
GH_A04G1476	493	449	389	1038	989	895	38.47	30.59	29.65	66.31	70.22	69.74	32.9033	68.7567	1.06327	2.39751e-34	2.09061e-32	PRP4	PREDICTED: proline-rich protein 2-like [Gossypium hirsutum]	-	-	-	-	-	-	-
GH_D11G3740	149	195	168	537	454	427	5.13	5.88	5.66	15.22	14.29	14.75	5.55667	14.7533	1.40875	2.84233e-34	2.47435e-32	ABCG20	PREDICTED: ABC transporter G family member 20-like [Gossypium raimondii]	-	-	-	-	-	GO:0017111//nucleoside-triphosphatase activity;GO:0032550//purine ribonucleoside binding	-
GH_A13G1575	856	918	663	440	354	348	55.99	52.46	42.33	23.56	21.08	22.74	50.26	22.46	-1.16205	3.07045e-34	2.66847e-32	SAT3	PREDICTED: serine acetyltransferase 1, chloroplastic-like [Gossypium hirsutum]	Metabolism;Metabolism;Metabolism;Metabolism;Metabolism;Metabolism	Global and overview maps;Global and overview maps;Global and overview maps;Global and overview maps;Amino acid metabolism;Energy metabolism	ko01100//Metabolic pathways;ko01110//Biosynthesis of secondary metabolites;ko01200//Carbon metabolism;ko01230//Biosynthesis of amino acids;ko00270//Cysteine and methionine metabolism;ko00920//Sulfur metabolism	K00640;K00640;K00640;K00640;K00640;K00640	-	GO:0016412//serine O-acyltransferase activity	GO:0006563//L-serine metabolic process
GH_D04G1047	16	19	10	196	167	138	2.13	2.21	1.3	21.34	20.19	18.31	1.88	19.9467	3.40734	4.56122e-34	3.93778e-32	DIR2	PREDICTED: dirigent protein 2-like [Gossypium hirsutum]	-	-	-	-	-	-	-
MSTRG.2876	359	383	290	817	799	735	22.92	21.57	18.34	43.4	46.85	47.67	20.9433	45.9733	1.13431	5.82079e-34	5.01687e-32	AtMg00310	reverse transcriptase [Gossypium australe]	-	-	-	-	-	-	-
GH_D10G1000	16	14	14	197	148	148	0.72	0.55	0.62	7.31	6.1	6.7	0.63	6.70333	3.41145	8.22779e-34	7.06803e-32	LAC11	PREDICTED: laccase-11-like [Gossypium hirsutum]	-	-	-	-	-	-	-
GH_D12G0635	192	202	208	576	515	469	10.79	9.92	11.41	26.52	26.33	26.32	10.7067	26.39	1.30148	8.40243e-34	7.20616e-32	--	PREDICTED: leucine-rich repeat receptor-like kinase protein THICK TASSEL DWARF1 [Gossypium hirsutum]	-	-	-	-	-	-	GO:0006796//phosphate-containing compound metabolic process
GH_D06G0543	94	104	91	347	368	301	6.64	6.42	6.28	20.09	23.66	21.24	6.44667	21.6633	1.74863	9.75801e-34	8.35497e-32	HHP1	PREDICTED: heptahelical transmembrane protein 1-like [Gossypium hirsutum]	-	-	-	-	-	GO:0060089//molecular transducer activity	-
GH_A02G0293	772	732	766	433	365	288	87.91	72.87	85.18	40.4	37.82	32.76	81.9867	36.9933	-1.14812	1.04636e-33	8.94438e-32	HSP26-A	PREDICTED: probable glutathione S-transferase [Gossypium hirsutum]	Metabolism	Metabolism of other amino acids	ko00480//Glutathione metabolism	K00799	-	-	-
GH_D13G2331	312	328	280	112	102	79	24.24	22.3	21.27	7.16	7.25	6.13	22.6033	6.84667	-1.72306	1.14738e-33	9.77583e-32	AOP1	PREDICTED: probable 2-oxoglutarate-dependent dioxygenase AOP1 isoform X1 [Gossypium raimondii]	-	-	-	-	-	-	-
GH_A01G0700	51	59	30	276	225	246	2.38	2.41	1.37	10.57	9.56	11.48	2.05333	10.5367	2.35938	1.50078e-33	1.27243e-31	VIT_19s0014g04930	(-)-germacrene D synthase-like [Gossypium hirsutum]	Metabolism	Metabolism of terpenoids and polyketides	ko00909//Sesquiterpenoid and triterpenoid biosynthesis	K15803	-	GO:0016838//carbon-oxygen lyase activity, acting on phosphates;GO:0043169//cation binding	-
GH_A02G0312	143	148	149	455	493	381	2.76	2.48	2.79	7.16	8.61	7.3	2.67667	7.69	1.52255	1.96793e-33	1.66309e-31	MED33A	PREDICTED: mediator of RNA polymerase II transcription subunit 33A [Gossypium arboreum]	-	-	-	-	GO:0043234//protein complex	-	GO:0000904//cell morphogenesis involved in differentiation;GO:0007015//actin filament organization;GO:0009698//phenylpropanoid metabolic process;GO:0010053//root epidermal cell differentiation;GO:0010468//regulation of gene expression;GO:0022610//biological adhesion;GO:0034645//cellular macromolecule biosynthetic process;GO:0045229//external encapsulating structure organization
GH_D11G2091	11	12	7	154	163	144	0.86	0.82	0.54	9.9	11.63	11.29	0.74	10.94	3.88594	3.34617e-33	2.81869e-31	IRX15	PREDICTED: protein IRX15-LIKE-like [Gossypium hirsutum]	-	-	-	-	-	-	-
GH_A12G1689	340	409	355	872	757	697	8.57	9.01	8.76	18.03	17.38	17.55	8.78	17.6533	1.00765	3.49624e-33	2.93087e-31	AHK3	PREDICTED: histidine kinase 3-like [Gossypium arboreum]	Environmental Information Processing	Signal transduction	ko04075//Plant hormone signal transduction	K14489	GO:0031224//intrinsic component of membrane;GO:0044464//cell part	GO:0004672//protein kinase activity;GO:0004888//transmembrane signaling receptor activity;GO:0019901//protein kinase binding;GO:0032550//purine ribonucleoside binding	GO:0000160//phosphorelay signal transduction system;GO:0000302//response to reactive oxygen species;GO:0006468//protein phosphorylation;GO:0006625//protein targeting to peroxisome;GO:0009062//fatty acid catabolic process;GO:0009267//cellular response to starvation;GO:0009409//response to cold;GO:0009617//response to bacterium;GO:0009737//response to abscisic acid;GO:0009744//response to sucrose;G…
GH_D04G0205	6	4	3	205	186	140	0.31	0.18	0.16	8.37	8.43	6.95	0.216667	7.91667	5.19134	3.78027e-33	3.1588e-31	CYP96A15	PREDICTED: alkane hydroxylase MAH1-like [Gossypium raimondii]	-	-	-	-	-	GO:0016491//oxidoreductase activity;GO:0046906//tetrapyrrole binding;GO:0046914//transition metal ion binding	GO:0044710//single-organism metabolic process
MSTRG.20580	395	426	307	973	791	803	9.71	9.16	7.37	19.6	17.7	19.72	8.74667	19.0067	1.1197	4.48002e-33	3.73111e-31	WEE1	Arginine-glutamic acid dipeptide repeat [Gossypium australe]	-	-	-	-	-	GO:0005488//binding	-
GH_D11G2648	97	113	84	356	326	331	3.38	3.45	2.86	10.18	10.35	11.54	3.23	10.69	1.72666	5.88101e-33	4.87505e-31	CSLE1	PREDICTED: cellulose synthase-like protein E1 isoform X1 [Gossypium hirsutum]	-	-	-	-	GO:0031224//intrinsic component of membrane	GO:0016759//cellulose synthase activity	GO:0030243//cellulose metabolic process
GH_D12G1715	60	47	60	286	238	261	2.71	1.85	2.66	10.66	9.84	11.87	2.40667	10.79	2.16459	6.16102e-33	5.09906e-31	IDD4	PREDICTED: protein indeterminate-domain 4, chloroplastic [Gossypium raimondii]	-	-	-	-	-	GO:0043169//cation binding	-
GH_A13G0253	468	524	431	235	211	169	26.89	26.32	24.18	11.06	11.03	9.7	25.7967	10.5967	-1.28357	7.07488e-33	5.81839e-31	--	AT-rich interactive domain-containing 5B [Gossypium arboreum]	-	-	-	-	-	-	-
GH_D10G2540	46	40	45	240	226	206	0.56	0.43	0.54	2.41	2.51	2.52	0.51	2.48	2.28177	7.7067e-33	6.32801e-31	At4g27220	PREDICTED: probable disease resistance protein At4g27220 isoform X2 [Gossypium raimondii]	-	-	-	-	-	-	-
GH_D09G1684	551	667	600	339	303	252	21.73	22.97	23.11	10.94	10.87	9.94	22.6033	10.5833	-1.09474	8.68797e-33	7.1225e-31	HSP70	PREDICTED: heat shock cognate 70 kDa protein [Gossypium raimondii]	Genetic Information Processing;Cellular Processes;Genetic Information Processing	Folding, sorting and degradation;Transport and catabolism;Transcription	ko04141//Protein processing in endoplasmic reticulum;ko04144//Endocytosis;ko03040//Spliceosome	K03283;K03283;K03283	-	GO:0016628//oxidoreductase activity, acting on the CH-CH group of donors, NAD or NADP as acceptor;GO:0032550//purine ribonucleoside binding	GO:0044710//single-organism metabolic process
MSTRG.46303	65	62	58	271	293	234	3.73	3.21	3.4	12.92	15.7	13.86	3.44667	14.16	2.03855	1.68475e-32	1.37039e-30	--	C2 calcium-dependent membrane targeting [Gossypium australe]	-	-	-	-	-	GO:0016301//kinase activity;GO:0016407//acetyltransferase activity	GO:0006796//phosphate-containing compound metabolic process;GO:0009887//organ morphogenesis;GO:0048869//cellular developmental process
GH_A03G2066	73	92	101	338	328	298	1.69	1.87	2.29	6.43	6.92	6.91	1.95	6.75333	1.79213	1.75403e-32	1.42451e-30	rsgI6	Glycoside hydrolase, family 10 [Corchorus olitorius]	-	-	-	-	-	GO:0016787//hydrolase activity	-
GH_A13G2313	297	299	276	745	686	568	23.94	21.1	21.72	49.28	50.35	45.79	22.2533	48.4733	1.12317	1.87017e-32	1.51647e-30	RZFP34	PREDICTED: E3 ubiquitin-protein ligase MIEL1-like [Gossypium hirsutum]	Genetic Information Processing	Folding, sorting and degradation	ko04120//Ubiquitin mediated proteolysis	K10144	-	GO:0043169//cation binding	-
GH_D01G2015	16	23	10	179	161	146	1.26	1.58	0.78	11.52	11.55	11.48	1.20667	11.5167	3.25462	2.04074e-32	1.65221e-30	PER43	peroxidase 43-like precursor [Gossypium hirsutum]	Metabolism;Metabolism;Metabolism	Global and overview maps;Global and overview maps;Biosynthesis of other secondary metabolites	ko01100//Metabolic pathways;ko01110//Biosynthesis of secondary metabolites;ko00940//Phenylpropanoid biosynthesis	K00430;K00430;K00430	-	-	-
GH_D13G0755	78	78	85	319	308	268	10.47	9.15	11.14	35.09	37.62	35.94	10.2533	36.2167	1.82056	2.15558e-32	1.74247e-30	--	PREDICTED: uncharacterized protein LOC105783285 [Gossypium raimondii]	-	-	-	-	-	-	-
GH_A09G2537	626	722	666	311	343	323	18.09	18.25	18.81	7.37	9.01	9.33	18.3833	8.57	-1.10103	2.66087e-32	2.14759e-30	--	Inosine-uridine preferring nucleoside hydrolase family protein isoform 1 [Theobroma cacao]	-	-	-	-	-	GO:0003824//catalytic activity	-
GH_D13G0934	68	76	62	300	283	235	2.77	2.7	2.47	10.02	10.5	9.57	2.64667	10.03	1.92207	3.13447e-32	2.52201e-30	NIK2	PREDICTED: protein NSP-INTERACTING KINASE 2-like [Gossypium hirsutum]	-	-	-	-	GO:0031224//intrinsic component of membrane	GO:0004672//protein kinase activity;GO:0032550//purine ribonucleoside binding	GO:0006464//cellular protein modification process;GO:0006796//phosphate-containing compound metabolic process
GH_D01G2292	346	405	405	168	149	106	31.41	32.14	35.9	12.5	12.31	9.61	33.15	11.4733	-1.53072	3.8565e-32	3.08864e-30	Os04g0179200	PREDICTED: momilactone A synthase-like [Gossypium raimondii]	-	-	-	-	-	-	-
GH_D05G1164	146	183	153	497	440	384	4.89	5.38	5.02	13.67	13.46	12.89	5.09667	13.34	1.38813	4.81858e-32	3.85323e-30	OSCBPY	PREDICTED: beta-amyrin synthase-like [Gossypium hirsutum]	-	-	-	-	-	GO:0016853//isomerase activity	-
GH_D13G0712	199	238	200	582	498	510	16.92	17.69	16.61	40.55	38.53	43.31	17.0733	40.7967	1.25671	4.99532e-32	3.98844e-30	--	PREDICTED: lysine-rich arabinogalactan protein 19 [Gossypium raimondii]	-	-	-	-	-	-	-
GH_D08G2586	156	188	166	482	500	409	8.35	8.83	8.68	21.21	24.44	21.96	8.62	22.5367	1.38651	5.14537e-32	4.10195e-30	CBP1	PREDICTED: serine carboxypeptidase 1-like [Gossypium raimondii]	-	-	-	-	-	GO:0004180//carboxypeptidase activity	GO:0019538//protein metabolic process
GH_A09G1776	298	322	366	816	731	745	18.77	17.73	22.51	42.11	41.89	46.86	19.67	43.62	1.14899	5.96761e-32	4.75018e-30	--	PREDICTED: uncharacterized protein LOC107889740 [Gossypium hirsutum]	-	-	-	-	-	-	-
GH_D11G2785	32	35	31	246	224	151	0.8	0.75	0.75	5.03	5.1	3.76	0.766667	4.63	2.59434	7.17753e-32	5.69585e-30	PXL1	PREDICTED: leucine-rich repeat receptor-like protein kinase PXL1 [Gossypium hirsutum]	-	-	-	-	GO:0031224//intrinsic component of membrane	GO:0004672//protein kinase activity;GO:0032550//purine ribonucleoside binding	GO:0006464//cellular protein modification process;GO:0006796//phosphate-containing compound metabolic process;GO:0009617//response to bacterium;GO:0009886//post-embryonic morphogenesis;GO:0010065//primary meristem tissue development;GO:0044710//single-organism metabolic process;GO:0048437//floral organ development;GO:0048869//cellular developmental process;GO:0050794//regulation of cellular proce…
GH_A10G2232	75	87	74	312	279	274	1.84	1.87	1.78	6.28	6.24	6.72	1.83	6.41333	1.80923	1.00419e-31	7.94469e-30	KINUC	PREDICTED: armadillo repeat-containing kinesin-like protein 1 [Gossypium arboreum]	Cellular Processes	Transport and catabolism	ko04144//Endocytosis	K10396	GO:0005875//microtubule associated complex	GO:0003774//motor activity;GO:0015631//tubulin binding;GO:0032550//purine ribonucleoside binding	GO:0007017//microtubule-based process
GH_D05G2309	219	274	262	81	58	67	11.01	12.05	12.85	3.34	2.66	3.37	11.97	3.12333	-1.93826	1.00932e-31	7.97313e-30	exgA	PREDICTED: glucan 1,3-beta-glucosidase A-like [Gossypium hirsutum]	-	-	-	-	-	GO:0003779//actin binding;GO:0016787//hydrolase activity	GO:0030036//actin cytoskeleton organization;GO:0044238//primary metabolic process
GH_A05G1597	149	129	117	418	461	374	3.83	2.89	2.92	8.79	10.76	9.57	3.21333	9.70667	1.59491	1.01465e-31	8.0031e-30	HSL1	PREDICTED: receptor-like protein kinase HSL1 [Gossypium hirsutum]	-	-	-	-	GO:0031224//intrinsic component of membrane	GO:0004672//protein kinase activity;GO:0032550//purine ribonucleoside binding	GO:0000226//microtubule cytoskeleton organization;GO:0003006//developmental process involved in reproduction;GO:0005976//polysaccharide metabolic process;GO:0006464//cellular protein modification process;GO:0006796//phosphate-containing compound metabolic process;GO:0009826//unidimensional cell growth;GO:0032535//regulation of cellular component size;GO:0042546//cell wall biogenesis;GO:0043479//p…
GH_D01G0846	566	610	532	299	272	266	48.78	45.96	44.77	21.13	21.33	22.89	46.5033	21.7833	-1.09411	1.09219e-31	8.58869e-30	WNK11	MAP kinase-like protein [Gossypium hirsutum]	-	-	-	-	-	-	-
GH_D10G2784	477	471	465	189	212	189	11.67	10.07	11.11	3.78	4.72	4.62	10.95	4.37333	-1.32413	1.62172e-31	1.27144e-29	ACA4	PREDICTED: calcium-transporting ATPase 4, plasma membrane-type-like [Gossypium hirsutum]	-	-	-	-	GO:0031224//intrinsic component of membrane	GO:0005515//protein binding;GO:0019829//cation-transporting ATPase activity;GO:0032550//purine ribonucleoside binding;GO:0043169//cation binding	GO:0006816//calcium ion transport
GH_A06G0106	211	248	237	68	43	61	6.77	6.96	7.43	1.79	1.26	1.95	7.05333	1.66667	-2.08134	1.78705e-31	1.39525e-29	LECRK3	PREDICTED: G-type lectin S-receptor-like serine/threonine-protein kinase LECRK3 [Gossypium arboreum]	-	-	-	-	-	GO:0004672//protein kinase activity;GO:0032550//purine ribonucleoside binding	GO:0006464//cellular protein modification process;GO:0006796//phosphate-containing compound metabolic process;GO:0008037//cell recognition
GH_A01G1820	27	12	10	179	162	163	0.93	0.36	0.34	5.05	5.08	5.6	0.543333	5.24333	3.27057	1.78768e-31	1.39525e-29	NRG2	Holliday junction ATP-dependent DNA helicase RuvB [Gossypium arboreum]	-	-	-	-	-	-	-
GH_A05G1572	247	259	226	627	570	520	10.68	9.81	9.52	22.2	22.41	22.45	10.0033	22.3533	1.16001	1.95383e-31	1.52037e-29	PDC1	PREDICTED: pyruvate decarboxylase 1 [Gossypium hirsutum]	Metabolism;Metabolism;Metabolism	Global and overview maps;Global and overview maps;Carbohydrate metabolism	ko01100//Metabolic pathways;ko01110//Biosynthesis of secondary metabolites;ko00010//Glycolysis / Gluconeogenesis	K01568;K01568;K01568	-	GO:0016830//carbon-carbon lyase activity;GO:0019842//vitamin binding	-
GH_A10G0240	362	480	348	917	851	748	9.35	10.85	8.78	19.4	19.99	19.28	9.66	19.5567	1.01757	2.04629e-31	1.58993e-29	At5g23430	PREDICTED: katanin p80 WD40 repeat-containing subunit B1 homolog isoform X1 [Gossypium hirsutum]	-	-	-	-	GO:0005875//microtubule associated complex	GO:0015631//tubulin binding	GO:0007017//microtubule-based process
GH_A01G1162	140	153	134	440	431	351	15.2	14.52	14.2	39.13	42.57	38.05	14.64	39.9167	1.44708	2.3663e-31	1.83311e-29	MIZ1	PREDICTED: protein MIZU-KUSSEI 1-like [Gossypium arboreum]	-	-	-	-	-	-	-
GH_A13G0654	214	207	183	550	536	457	18.3	15.52	15.33	38.59	41.78	39.05	16.3833	39.8067	1.28078	2.56371e-31	1.97721e-29	SRM1	PREDICTED: transcription factor DIVARICATA-like [Gossypium hirsutum]	-	-	-	-	GO:0043231//intracellular membrane-bounded organelle	GO:0005488//binding	-
GH_D13G0613	36	50	50	237	226	202	3.1	3.71	4.14	16.6	17.56	17.29	3.65	17.15	2.23224	2.68472e-31	2.06747e-29	SRM1	PREDICTED: transcription factor DIVARICATA-like [Gossypium hirsutum]	-	-	-	-	GO:0043231//intracellular membrane-bounded organelle	GO:0005488//binding	-
GH_D02G0760	169	211	161	498	475	448	12.71	13.9	11.85	30.73	32.53	33.67	12.82	32.31	1.33358	2.81564e-31	2.16509e-29	--	Matrix 1 [Gossypium arboreum]	-	-	-	-	-	-	-
MSTRG.49925	13	24	16	188	148	144	0.4	0.65	0.48	4.74	4.14	4.42	0.51	4.43333	3.11982	3.65853e-31	2.80082e-29	ZAR1	receptor protein kinase-like protein ZAR1 [Gossypium australe]	-	-	-	-	-	-	-
GH_A03G0664	325	365	288	812	669	660	19.08	18.74	16.51	39.12	35.76	38.75	18.11	37.8767	1.06452	3.70126e-31	2.82937e-29	HHT1	PREDICTED: omega-hydroxypalmitate O-feruloyl transferase-like [Gossypium hirsutum]	Metabolism	Lipid metabolism	ko00073//Cutin, suberine and wax biosynthesis	K15400	-	GO:0016747//transferase activity, transferring acyl groups other than amino-acyl groups	-
GH_D02G0213	218	250	207	54	58	60	11.81	11.85	10.97	2.4	2.86	3.24	11.5433	2.83333	-2.02649	4.05637e-31	3.09628e-29	UGT75L6	PREDICTED: crocetin glucosyltransferase, chloroplastic-like [Gossypium hirsutum]	Metabolism	Global and overview maps	ko01110//Biosynthesis of secondary metabolites	K21371	-	GO:0016757//transferase activity, transferring glycosyl groups	-
GH_A06G0912	337	396	296	808	716	722	8.85	9.07	7.59	17.35	17.08	18.92	8.50333	17.7833	1.06443	4.37878e-31	3.33749e-29	ERECTA	PREDICTED: LRR receptor-like serine/threonine-protein kinase ERECTA isoform X3 [Gossypium hirsutum]	Environmental Information Processing	Signal transduction	ko04016//MAPK signaling pathway - plant	K20718	GO:0031224//intrinsic component of membrane;GO:0043231//intracellular membrane-bounded organelle	GO:0004672//protein kinase activity;GO:0032550//purine ribonucleoside binding	GO:0003006//developmental process involved in reproduction;GO:0006464//cellular protein modification process;GO:0006796//phosphate-containing compound metabolic process;GO:0006833//water transport;GO:0006950//response to stress;GO:0007155//cell adhesion;GO:0009617//response to bacterium;GO:0009620//response to fungus;GO:0009718//anthocyanin-containing compound biosynthetic process;GO:0009886//pos…
GH_A13G1407	54	70	69	302	289	214	4.61	5.26	5.81	21.22	22.58	18.34	5.22667	20.7133	1.9866	5.8878e-31	4.46803e-29	GXM2	PREDICTED: glucuronoxylan 4-O-methyltransferase 3-like [Gossypium hirsutum]	-	-	-	-	-	-	-
GH_A05G4201	335	363	339	808	749	634	24.14	22.87	23.85	47.71	49.11	45.63	23.62	47.4833	1.00741	6.07139e-31	4.60065e-29	ASIL2	PREDICTED: trihelix transcription factor ASIL1-like [Gossypium hirsutum]	-	-	-	-	-	-	GO:0010468//regulation of gene expression
GH_A11G3122	439	468	409	214	196	167	13.57	12.64	12.34	5.43	5.51	5.17	12.85	5.37	-1.25877	6.21876e-31	4.70547e-29	LECRK3	PREDICTED: G-type lectin S-receptor-like serine/threonine-protein kinase LECRK3 [Gossypium arboreum]	-	-	-	-	-	GO:0004672//protein kinase activity;GO:0032550//purine ribonucleoside binding	GO:0006464//cellular protein modification process;GO:0006796//phosphate-containing compound metabolic process
GH_D02G0395	79	89	80	297	302	308	4.35	4.29	4.3	13.41	15.14	16.95	4.31333	15.1667	1.81403	7.3139e-31	5.51807e-29	CIPK7	PREDICTED: CBL-interacting serine/threonine-protein kinase 7-like [Gossypium hirsutum]	-	-	-	-	-	GO:0004672//protein kinase activity;GO:0032550//purine ribonucleoside binding	GO:0006464//cellular protein modification process;GO:0006796//phosphate-containing compound metabolic process;GO:0050794//regulation of cellular process
GH_A07G0321	50	49	76	285	261	246	2.74	2.34	4.06	12.78	13	13.45	3.04667	13.0767	2.10169	7.481e-31	5.63598e-29	SCPL24	PREDICTED: serine carboxypeptidase 24-like [Gossypium hirsutum]	-	-	-	-	-	GO:0004180//carboxypeptidase activity	GO:0019538//protein metabolic process
GH_D08G2322	30	35	26	200	171	208	1.53	1.56	1.3	8.25	7.83	10.48	1.46333	8.85333	2.59696	7.5423e-31	5.67394e-29	RAP	PREDICTED: aspartic proteinase-like isoform X1 [Gossypium raimondii]	-	-	-	-	-	GO:0016787//hydrolase activity	GO:0019538//protein metabolic process
GH_A07G1582	3	10	12	159	135	136	0.28	0.83	1.11	12.35	11.65	12.88	0.74	12.2933	4.05421	7.77687e-31	5.84197e-29	BEN1	PREDICTED: vestitone reductase-like isoform X1 [Gossypium hirsutum]	-	-	-	-	-	GO:0048037//cofactor binding	-
GH_D08G1266	529	567	534	289	262	249	34.42	32.25	33.93	15.41	15.51	16.18	33.5333	15.7	-1.09483	9.25876e-31	6.93515e-29	At1g64710	PREDICTED: alcohol dehydrogenase-like 4 [Gossypium hirsutum]	Metabolism;Metabolism;Metabolism;Metabolism;Metabolism	Global and overview maps;Global and overview maps;Carbohydrate metabolism;Lipid metabolism;Amino acid metabolism	ko01100//Metabolic pathways;ko01110//Biosynthesis of secondary metabolites;ko00010//Glycolysis / Gluconeogenesis;ko00071//Fatty acid degradation;ko00350//Tyrosine metabolism	K00001;K00001;K00001;K00001;K00001	-	GO:0003824//catalytic activity;GO:0043169//cation binding	GO:0044710//single-organism metabolic process
MSTRG.25116	83	71	80	303	321	262	5.12	3.83	4.82	15.32	18.02	16.15	4.59	16.4967	1.84561	9.43844e-31	7.05957e-29	--	Ribonuclease H-like superfamily protein [Gossypium australe]	-	-	-	-	-	-	-
GH_D12G1389	88	73	79	305	297	297	1.76	1.28	1.54	4.99	5.4	5.93	1.52667	5.44	1.83322	9.48285e-31	7.08261e-29	ABCB4	PREDICTED: ABC transporter B family member 4-like [Gossypium hirsutum]	Environmental Information Processing	Membrane transport	ko02010//ABC transporters	K05658	GO:0031224//intrinsic component of membrane	GO:0015405//P-P-bond-hydrolysis-driven transmembrane transporter activity;GO:0017111//nucleoside-triphosphatase activity;GO:0032550//purine ribonucleoside binding	GO:0044763//single-organism cellular process;GO:0051234//establishment of localization
GH_D08G1562	34	47	40	214	235	185	0.3	0.37	0.35	1.58	1.94	1.67	0.34	1.73	2.34717	1.10829e-30	8.24218e-29	BCHC2	PREDICTED: BEACH domain-containing protein C2-like [Gossypium hirsutum]	-	-	-	-	-	-	-
GH_D01G1994	175	252	187	564	527	467	3.49	4.39	3.64	9.21	9.57	9.3	3.84	9.36	1.2854	1.69275e-30	1.2535e-28	NPC1	PREDICTED: Niemann-Pick C1 protein-like [Gossypium hirsutum]	-	-	-	-	GO:0031224//intrinsic component of membrane	GO:0004888//transmembrane signaling receptor activity	GO:0015918//sterol transport
GH_A08G2604	228	230	219	579	667	506	12.94	11.41	12.13	26.89	34.39	28.62	12.16	29.9667	1.30122	2.03719e-30	1.50215e-28	HHT1	PREDICTED: omega-hydroxypalmitate O-feruloyl transferase-like [Gossypium hirsutum]	Metabolism	Lipid metabolism	ko00073//Cutin, suberine and wax biosynthesis	K15400	-	GO:0016747//transferase activity, transferring acyl groups other than amino-acyl groups	-
GH_D03G0259	101	145	118	409	346	384	3.36	4.21	3.85	11.17	10.49	12.76	3.80667	11.4733	1.59168	2.05717e-30	1.51474e-28	At4g37250	PREDICTED: probable LRR receptor-like serine/threonine-protein kinase At4g37250 [Gossypium hirsutum]	-	-	-	-	GO:0031224//intrinsic component of membrane	GO:0016491//oxidoreductase activity;GO:0016772//transferase activity, transferring phosphorus-containing groups;GO:0032550//purine ribonucleoside binding	GO:0006464//cellular protein modification process;GO:0006796//phosphate-containing compound metabolic process
GH_D13G2310	284	338	264	710	686	574	22.96	23.85	20.85	46.96	50.42	46.28	22.5533	47.8867	1.08628	2.2301e-30	1.63514e-28	RZFP34	PREDICTED: RING finger and CHY zinc finger domain-containing protein 1 [Gossypium raimondii]	Genetic Information Processing	Folding, sorting and degradation	ko04120//Ubiquitin mediated proteolysis	K10144	-	GO:0043169//cation binding	-
GH_D11G2646	404	442	409	217	161	133	14.06	13.45	13.9	6.19	5.1	4.62	13.8033	5.30333	-1.38005	2.26134e-30	1.65571e-28	CSLE1	PREDICTED: cellulose synthase-like protein E1 [Gossypium hirsutum]	-	-	-	-	GO:0031224//intrinsic component of membrane;GO:0044424//intracellular part	GO:0008135//translation factor activity, RNA binding;GO:0016759//cellulose synthase activity	GO:0006412//translation;GO:0030243//cellulose metabolic process
GH_D11G2015	19	21	18	170	168	136	0.9	0.87	0.84	6.59	7.24	6.42	0.87	6.75	2.9558	2.28622e-30	1.67157e-28	Bp10	PREDICTED: L-ascorbate oxidase homolog isoform X1 [Gossypium raimondii]	-	-	-	-	GO:0005618//cell wall	GO:0003824//catalytic activity	GO:0044710//single-organism metabolic process
GH_D05G0526	10	7	3	161	165	111	0.51	0.31	0.15	6.71	7.63	5.63	0.323333	6.65667	4.36371	2.67644e-30	1.95414e-28	Prcp	PREDICTED: lysosomal Pro-X carboxypeptidase-like [Gossypium hirsutum]	-	-	-	-	-	GO:0070011//peptidase activity, acting on L-amino acid peptides	GO:0019538//protein metabolic process;GO:0019758//glycosinolate biosynthetic process
GH_D09G0620	53	49	40	235	227	202	3.31	2.68	2.44	12.04	12.91	12.61	2.81	12.52	2.15559	3.54884e-30	2.57665e-28	--	PREDICTED: EGF domain-specific O-linked N-acetylglucosamine transferase-like [Gossypium raimondii]	Metabolism	Glycan biosynthesis and metabolism	ko00514//Other types of O-glycan biosynthesis	K18134	-	GO:0016740//transferase activity	-
GH_A11G2759	29	27	23	183	164	184	0.72	0.6	0.57	3.74	3.72	4.59	0.63	4.01667	2.67258	3.82011e-30	2.75822e-28	PXL1	PREDICTED: leucine-rich repeat receptor-like protein kinase PXL1 [Gossypium hirsutum]	-	-	-	-	GO:0031224//intrinsic component of membrane	GO:0004672//protein kinase activity;GO:0032550//purine ribonucleoside binding	GO:0006464//cellular protein modification process;GO:0006796//phosphate-containing compound metabolic process;GO:0009617//response to bacterium;GO:0009886//post-embryonic morphogenesis;GO:0010065//primary meristem tissue development;GO:0044710//single-organism metabolic process;GO:0048437//floral organ development;GO:0048869//cellular developmental process;GO:0050794//regulation of cellular proce…
GH_A06G2261	501	498	444	236	227	195	35.21	30.59	30.44	13.57	14.51	13.68	32.08	13.92	-1.20451	7.31193e-30	5.25752e-28	At1g29670	PREDICTED: GDSL esterase/lipase At1g29670-like [Gossypium arboreum]	-	-	-	-	-	-	-
GH_A05G1468	83	102	73	321	320	259	6.38	6.81	5.45	20.15	22.32	19.81	6.21333	20.76	1.74037	8.98495e-30	6.42498e-28	EXL7	PREDICTED: protein EXORDIUM-like 7 [Gossypium hirsutum]	-	-	-	-	-	-	-
GH_D13G0063	57	57	56	250	229	242	2.11	1.85	2.04	7.58	7.71	8.98	2	8.09	2.01614	9.64283e-30	6.88596e-28	DRP4C	PREDICTED: dynamin-related protein 4C-like [Gossypium hirsutum]	-	-	-	-	-	GO:0017111//nucleoside-triphosphatase activity;GO:0032550//purine ribonucleoside binding	-
GH_D13G2091	10	25	11	175	153	130	1.27	2.89	1.42	18.94	18.42	17.15	1.86	18.17	3.28818	9.87625e-30	7.04298e-28	--	transmembrane protein [Arabidopsis thaliana]	-	-	-	-	-	-	-
GH_D09G1746	185	219	173	582	477	415	8.26	8.56	7.55	21.34	19.43	18.57	8.12333	19.78	1.2839	1.19752e-29	8.50482e-28	NPF8.1	PREDICTED: protein NRT1/ PTR FAMILY 8.1-like [Gossypium arboreum]	-	-	-	-	GO:0031224//intrinsic component of membrane	-	GO:0015833//peptide transport
GH_A13G1774	79	84	73	320	308	231	5.64	5.25	5.09	18.73	20.02	16.48	5.32667	18.41	1.78918	2.03804e-29	1.43957e-27	TBL41	PREDICTED: protein trichome birefringence-like 41 [Gossypium hirsutum]	-	-	-	-	-	-	-
GH_A05G2674	597	669	675	381	341	269	63.99	62.67	70.65	33.46	33.25	28.79	65.77	31.8333	-1.04689	2.34094e-29	1.64905e-27	dfr1	PREDICTED: esterase AGAP003155 [Gossypium arboreum]	-	-	-	-	-	-	-
GH_A02G1217	310	334	337	129	130	108	10.6	9.98	11.25	3.61	4.04	3.69	10.61	3.78	-1.48897	2.65801e-29	1.86735e-27	WAK2	PREDICTED: wall-associated receptor kinase 2-like [Gossypium hirsutum]	-	-	-	-	GO:0031224//intrinsic component of membrane	GO:0001871//pattern binding;GO:0004672//protein kinase activity;GO:0032550//purine ribonucleoside binding;GO:0046872//metal ion binding	GO:0006464//cellular protein modification process;GO:0006796//phosphate-containing compound metabolic process
GH_A09G2294	333	390	379	149	129	149	31.7	32.45	35.23	11.62	11.17	14.16	33.1267	12.3167	-1.42738	3.29798e-29	2.31072e-27	EP3	PREDICTED: endochitinase PR4-like [Gossypium raimondii]	Metabolism;Metabolism	Global and overview maps;Carbohydrate metabolism	ko01100//Metabolic pathways;ko00520//Amino sugar and nucleotide sugar metabolism	K01183;K01183	-	GO:0097367//carbohydrate derivative binding	GO:0006026//aminoglycan catabolic process;GO:0044036//cell wall macromolecule metabolic process;GO:0044238//primary metabolic process
GH_A05G0899	29	24	28	175	180	162	0.71	0.51	0.67	3.5	4	3.95	0.63	3.81667	2.59889	4.24505e-29	2.97028e-27	XA21	PREDICTED: probable LRR receptor-like serine/threonine-protein kinase At3g47570 [Gossypium arboreum]	-	-	-	-	GO:0016020//membrane	GO:0004672//protein kinase activity	GO:0006796//phosphate-containing compound metabolic process
GH_D05G3755	219	256	207	76	65	54	5.97	6.1	5.51	1.7	1.61	1.47	5.86	1.59333	-1.87885	5.1587e-29	3.59989e-27	--	PREDICTED: uncharacterized protein LOC105767192 [Gossypium raimondii]	-	-	-	-	-	-	-
MSTRG.17443	38	56	23	231	198	217	1	1.28	0.59	4.96	4.72	5.68	0.956667	5.12	2.42006	5.4975e-29	3.83117e-27	--	hypothetical protein F383_02958 [Gossypium arboreum]	-	-	-	-	-	-	-
GH_A03G2060	83	92	73	310	291	251	3.63	3.55	3.13	11.15	11.61	11.02	3.43667	11.26	1.71212	6.70517e-29	4.66655e-27	NAT4	PREDICTED: nucleobase-ascorbate transporter 4-like [Gossypium arboreum]	-	-	-	-	GO:0031224//intrinsic component of membrane	-	GO:0044763//single-organism cellular process;GO:0051234//establishment of localization
GH_A05G2027	37	63	41	243	215	196	1.6	2.38	1.71	8.57	8.43	8.45	1.89667	8.48333	2.16117	9.08207e-29	6.29553e-27	GUX2	PREDICTED: UDP-glucuronate:xylan alpha-glucuronosyltransferase 2 isoform X1 [Gossypium arboreum]	-	-	-	-	-	GO:0035251//UDP-glucosyltransferase activity	-
GH_A01G0127	133	157	155	29	24	20	10.44	10.77	11.88	1.87	1.71	1.57	11.03	1.71667	-2.68375	9.43092e-29	6.52866e-27	poxN1	PREDICTED: peroxidase N1-like [Gossypium hirsutum]	Metabolism;Metabolism;Metabolism	Global and overview maps;Global and overview maps;Biosynthesis of other secondary metabolites	ko01100//Metabolic pathways;ko01110//Biosynthesis of secondary metabolites;ko00940//Phenylpropanoid biosynthesis	K00430;K00430;K00430	-	GO:0003824//catalytic activity;GO:0043169//cation binding;GO:0046906//tetrapyrrole binding	GO:0006950//response to stress;GO:0044710//single-organism metabolic process
GH_D12G0808	164	192	190	39	43	40	11.52	11.79	13.04	2.25	2.75	2.81	12.1167	2.60333	-2.21856	1.64205e-28	1.12922e-26	CAD	PREDICTED: probable mannitol dehydrogenase [Gossypium hirsutum]	Metabolism;Metabolism;Metabolism	Global and overview maps;Global and overview maps;Biosynthesis of other secondary metabolites	ko01100//Metabolic pathways;ko01110//Biosynthesis of secondary metabolites;ko00940//Phenylpropanoid biosynthesis	K00083;K00083;K00083	-	GO:0003824//catalytic activity;GO:0043169//cation binding	GO:0044710//single-organism metabolic process
GH_A10G2264	134	155	124	395	395	358	10.11	10.23	9.14	24.43	27.12	26.98	9.82667	26.1767	1.41351	2.30475e-28	1.57662e-26	GATA8	PREDICTED: GATA transcription factor 8-like [Gossypium arboreum]	-	-	-	-	GO:0043231//intracellular membrane-bounded organelle	GO:0001071//nucleic acid binding transcription factor activity;GO:0003677//DNA binding;GO:0046914//transition metal ion binding	GO:0006355//regulation of transcription, DNA-templated;GO:0044707//single-multicellular organism process
GH_A07G2581	96	110	107	363	309	291	6.24	6.23	6.76	19.26	18.18	18.82	6.41	18.7533	1.54875	2.50901e-28	1.70961e-26	SOX	PREDICTED: sulfite oxidase-like isoform X1 [Gossypium arboreum]	Metabolism;Metabolism	Global and overview maps;Energy metabolism	ko01100//Metabolic pathways;ko00920//Sulfur metabolism	K00387;K00387	GO:0042579//microbody	GO:0016670//oxidoreductase activity, acting on a sulfur group of donors, oxygen as acceptor;GO:0046914//transition metal ion binding	GO:0006778//porphyrin-containing compound metabolic process;GO:0010035//response to inorganic substance;GO:0044710//single-organism metabolic process
GH_D10G2327	20	28	21	162	152	170	0.49	0.6	0.5	3.26	3.4	4.17	0.53	3.61	2.76793	3.37539e-28	2.29095e-26	KINUC	PREDICTED: armadillo repeat-containing kinesin-like protein 1 [Gossypium hirsutum]	Cellular Processes	Transport and catabolism	ko04144//Endocytosis	K10396	GO:0005875//microtubule associated complex	GO:0003774//motor activity;GO:0015631//tubulin binding;GO:0032550//purine ribonucleoside binding	GO:0007017//microtubule-based process
GH_A13G1597	29	26	21	173	158	162	2.88	2.26	2.04	14.07	14.27	16.06	2.39333	14.8	2.6285	3.62018e-28	2.45389e-26	AT1	PREDICTED: probable long-chain-alcohol O-fatty-acyltransferase 5 [Gossypium arboreum]	-	-	-	-	-	-	-
GH_D07G1129	150	204	153	473	426	417	6.54	7.78	6.51	16.9	16.9	18.16	6.94333	17.32	1.31874	4.01459e-28	2.71418e-26	ASN1	PREDICTED: asparagine synthetase [glutamine-hydrolyzing] 1-like [Gossypium raimondii]	Metabolism;Metabolism;Metabolism	Global and overview maps;Global and overview maps;Amino acid metabolism	ko01100//Metabolic pathways;ko01110//Biosynthesis of secondary metabolites;ko00250//Alanine, aspartate and glutamate metabolism	K01953;K01953;K01953	-	GO:0016884//carbon-nitrogen ligase activity, with glutamine as amido-N-donor;GO:0032550//purine ribonucleoside binding	GO:0006529//asparagine biosynthetic process;GO:0009064//glutamine family amino acid metabolic process;GO:0009642//response to light intensity
GH_A03G1523	9	20	20	163	164	119	0.6	1.09	1.22	8.38	9.35	7.47	0.97	8.4	3.11433	4.57992e-28	3.09236e-26	At5g63180	PREDICTED: probable pectate lyase 5 [Gossypium hirsutum]	Metabolism	Carbohydrate metabolism	ko00040//Pentose and glucuronate interconversions	K01728	-	GO:0016837//carbon-oxygen lyase activity, acting on polysaccharides;GO:0043169//cation binding	GO:0000272//polysaccharide catabolic process
GH_D06G0140	28	23	24	161	173	160	1.3	0.95	1.11	6.21	7.4	7.53	1.12	7.04667	2.65344	4.99901e-28	3.3666e-26	--	Early growth response 2b [Gossypium arboreum]	-	-	-	-	-	-	-
GH_D11G3096	158	175	174	455	451	396	3.13	3.03	3.37	7.39	8.13	7.84	3.17667	7.78667	1.29349	5.25053e-28	3.53142e-26	ABCC3	PREDICTED: ABC transporter C family member 3-like isoform X1 [Gossypium hirsutum]	Environmental Information Processing	Membrane transport	ko02010//ABC transporters	K05666	GO:0031224//intrinsic component of membrane	GO:0015405//P-P-bond-hydrolysis-driven transmembrane transporter activity;GO:0017111//nucleoside-triphosphatase activity;GO:0032550//purine ribonucleoside binding	GO:0044763//single-organism cellular process;GO:0051234//establishment of localization
GH_D01G0922	8	16	10	140	136	119	0.19	0.33	0.23	2.66	2.88	2.76	0.25	2.76667	3.46815	6.28671e-28	4.21201e-26	RGI3	PREDICTED: probable LRR receptor-like serine/threonine-protein kinase At4g26540 [Gossypium hirsutum]	-	-	-	-	GO:0031224//intrinsic component of membrane	GO:0004672//protein kinase activity;GO:0032550//purine ribonucleoside binding	GO:0006464//cellular protein modification process;GO:0006796//phosphate-containing compound metabolic process
GH_D10G2786	257	305	224	664	563	547	4.33	4.5	3.69	9.17	8.64	9.21	4.17333	9.00667	1.10979	6.71336e-28	4.49209e-26	ABCC9	ABC transporter C family member 9 [Gossypium arboreum]	-	-	-	-	GO:0031224//intrinsic component of membrane	GO:0015405//P-P-bond-hydrolysis-driven transmembrane transporter activity;GO:0017111//nucleoside-triphosphatase activity;GO:0032550//purine ribonucleoside binding	GO:0044763//single-organism cellular process;GO:0051234//establishment of localization
GH_A11G3344	308	313	339	117	115	118	22.13	19.66	23.79	6.89	7.52	8.47	21.86	7.62667	-1.51917	8.1481e-28	5.41729e-26	OMT2	PREDICTED: (R,S)-reticuline 7-O-methyltransferase-like [Gossypium hirsutum]	-	-	-	-	-	-	-
GH_A08G1821	237	273	234	608	531	527	8.95	9.02	8.64	18.82	18.27	19.87	8.87	18.9867	1.09798	9.13196e-28	6.05594e-26	MYC2	PREDICTED: transcription factor MYC2-like [Gossypium hirsutum]	Environmental Information Processing;Environmental Information Processing	Signal transduction;Signal transduction	ko04075//Plant hormone signal transduction;ko04016//MAPK signaling pathway - plant	K13422;K13422	-	GO:0005515//protein binding	-
GH_A08G2078	51	40	42	228	214	179	1.33	0.9	1.05	4.81	5.02	4.61	1.09333	4.81333	2.1383	9.72918e-28	6.44379e-26	HMA5	PREDICTED: probable copper-transporting ATPase HMA5 [Gossypium arboreum]	Environmental Information Processing	Signal transduction	ko04016//MAPK signaling pathway - plant	K17686	GO:0031224//intrinsic component of membrane	GO:0032550//purine ribonucleoside binding;GO:0043682//copper-transporting ATPase activity;GO:0046914//transition metal ion binding	GO:0010038//response to metal ion;GO:0035434//copper ion transmembrane transport;GO:0061687//detoxification of inorganic compound
GH_A07G0125	372	397	362	170	176	124	18.71	17.45	17.79	7.01	8.07	6.22	17.9833	7.1	-1.34077	1.10579e-27	7.31454e-26	BHLH2	PREDICTED: putative transcription factor bHLH041 isoform X2 [Gossypium hirsutum]	-	-	-	-	GO:0043231//intracellular membrane-bounded organelle	GO:0001071//nucleic acid binding transcription factor activity;GO:0005515//protein binding	GO:0010468//regulation of gene expression;GO:0034645//cellular macromolecule biosynthetic process
GH_D05G1347	55	69	52	246	274	202	4.6	5.04	4.25	16.86	20.85	16.87	4.63	18.1933	1.97433	1.29873e-27	8.56899e-26	MIOX1	PREDICTED: inositol oxygenase 1-like isoform X1 [Gossypium hirsutum]	Metabolism;Metabolism	Carbohydrate metabolism;Carbohydrate metabolism	ko00562//Inositol phosphate metabolism;ko00053//Ascorbate and aldarate metabolism	K00469;K00469	GO:0044424//intracellular part	GO:0016701//oxidoreductase activity, acting on single donors with incorporation of molecular oxygen	GO:0006020//inositol metabolic process
GH_A08G1814	149	169	155	443	396	384	12.4	12.32	12.65	30.28	30.04	31.99	12.4567	30.77	1.30461	1.31196e-27	8.64531e-26	TKPR1	PREDICTED: cinnamoyl-CoA reductase 1-like [Gossypium hirsutum]	-	-	-	-	-	-	-
GH_A02G0737	440	467	457	212	221	200	33.81	31.37	34.29	13.35	15.45	15.35	33.1567	14.7167	-1.17185	1.69754e-27	1.11298e-25	--	PREDICTED: uncharacterized protein LOC107951471 [Gossypium hirsutum]	-	-	-	-	-	-	-
GH_A09G1775	449	529	501	286	191	193	52.78	54.34	57.51	27.55	20.42	22.66	54.8767	23.5433	-1.22087	1.94978e-27	1.27195e-25	GSTU8	PREDICTED: glutathione S-transferase U8-like [Gossypium hirsutum]	Metabolism	Metabolism of other amino acids	ko00480//Glutathione metabolism	K00799	-	GO:0003824//catalytic activity	-
GH_A05G0382	2	9	12	144	129	110	0.09	0.36	0.53	5.37	5.35	5	0.326667	5.24	4.00368	2.19468e-27	1.42678e-25	--	DNA topoisomerase 2-binding 1 [Gossypium arboreum]	-	-	-	-	-	-	-
GH_A11G3700	184	204	192	556	475	396	6.53	6.33	6.65	16.16	15.34	14.03	6.50333	15.1767	1.2226	2.19534e-27	1.42678e-25	PAL	Phenylalanine ammonia-lyase [Gossypium arboreum]	Metabolism;Metabolism;Metabolism;Metabolism	Global and overview maps;Global and overview maps;Biosynthesis of other secondary metabolites;Amino acid metabolism	ko01100//Metabolic pathways;ko01110//Biosynthesis of secondary metabolites;ko00940//Phenylpropanoid biosynthesis;ko00360//Phenylalanine metabolism	K10775;K10775;K10775;K10775	GO:0044424//intracellular part	GO:0016841//ammonia-lyase activity	GO:0006558//L-phenylalanine metabolic process;GO:0009699//phenylpropanoid biosynthetic process
GH_D06G1804	163	171	146	454	408	372	9.48	8.71	8.32	21.69	21.62	21.63	8.83667	21.6467	1.29257	2.25769e-27	1.46547e-25	At1g16860	PREDICTED: uncharacterized membrane protein At1g16860-like [Gossypium hirsutum]	-	-	-	-	-	-	-
GH_D01G0116	157	179	168	46	36	28	12.32	12.28	12.88	2.96	2.57	2.19	12.4933	2.57333	-2.27945	2.53485e-27	1.64129e-25	poxN1	PREDICTED: peroxidase N1-like [Gossypium hirsutum]	Metabolism;Metabolism;Metabolism	Global and overview maps;Global and overview maps;Biosynthesis of other secondary metabolites	ko01100//Metabolic pathways;ko01110//Biosynthesis of secondary metabolites;ko00940//Phenylpropanoid biosynthesis	K00430;K00430;K00430	-	GO:0003824//catalytic activity;GO:0043169//cation binding;GO:0046906//tetrapyrrole binding	GO:0006950//response to stress;GO:0044710//single-organism metabolic process
GH_D04G1385	13	22	13	152	146	119	0.47	0.68	0.46	4.52	4.81	4.3	0.536667	4.54333	3.08165	3.76555e-27	2.4171e-25	BLH9	PREDICTED: BEL1-like homeodomain protein 9 [Gossypium hirsutum]	-	-	-	-	GO:0043231//intracellular membrane-bounded organelle;GO:0044444//cytoplasmic part	GO:0001071//nucleic acid binding transcription factor activity;GO:0003677//DNA binding	GO:0001763//morphogenesis of a branching structure;GO:0006305//DNA alkylation;GO:0006342//chromatin silencing;GO:0007154//cell communication;GO:0009799//specification of symmetry;GO:0009933//meristem structural organization;GO:0009943//adaxial/abaxial axis specification;GO:0010074//maintenance of meristem identity;GO:0030422//production of siRNA involved in RNA interference;GO:0045087//innate imm…
GH_A03G0479	104	127	98	352	321	297	2.49	2.66	2.29	6.91	6.99	7.1	2.48	7	1.49701	5.02973e-27	3.21273e-25	ECA4	PREDICTED: calcium-transporting ATPase 1, endoplasmic reticulum-type-like [Gossypium arboreum]	-	-	-	-	GO:0031224//intrinsic component of membrane	GO:0003824//catalytic activity;GO:0032550//purine ribonucleoside binding;GO:0043169//cation binding	-
GH_A11G0678	249	328	261	115	96	86	33.08	38.1	33.86	12.52	11.6	11.41	35.0133	11.8433	-1.56383	6.83301e-27	4.34857e-25	--	Hop-interacting protein THI031 [Solanum lycopersicum]	-	-	-	-	-	-	-
GH_D03G1337	145	136	130	424	356	347	7.24	5.9	6.32	17.31	16.14	17.29	6.48667	16.9133	1.38261	7.43266e-27	4.72441e-25	CYP86A1	PREDICTED: cytochrome P450 86A1-like [Gossypium hirsutum]	Metabolism;Metabolism	Lipid metabolism;Lipid metabolism	ko00071//Fatty acid degradation;ko00073//Cutin, suberine and wax biosynthesis	K15401;K15401	GO:0031224//intrinsic component of membrane;GO:0043231//intracellular membrane-bounded organelle	GO:0016713//oxidoreductase activity, acting on paired donors, with incorporation or reduction of molecular oxygen, reduced iron-sulfur protein as one donor, and incorporation of one atom of oxygen;GO:0046906//tetrapyrrole binding;GO:0046914//transition metal ion binding	GO:0009699//phenylpropanoid biosynthetic process;GO:0032787//monocarboxylic acid metabolic process
GH_A09G0223	271	386	314	737	682	642	5.54	6.88	6.26	12.33	12.67	13.08	6.22667	12.6933	1.02754	8.33956e-27	5.2944e-25	ABCB19	PREDICTED: ABC transporter B family member 19 isoform X1 [Gossypium hirsutum]	Environmental Information Processing	Membrane transport	ko02010//ABC transporters	K05658	GO:0031224//intrinsic component of membrane	GO:0015562//efflux transmembrane transporter activity;GO:0032550//purine ribonucleoside binding;GO:0042626//ATPase activity, coupled to transmembrane movement of substances	GO:0003002//regionalization;GO:0005976//polysaccharide metabolic process;GO:0009409//response to cold;GO:0009630//gravitropism;GO:0009639//response to red or far red light;GO:0009826//unidimensional cell growth;GO:0009926//auxin polar transport;GO:0010053//root epidermal cell differentiation;GO:0010928//regulation of auxin mediated signaling pathway;GO:0015893//drug transport;GO:0032535//regulati…
MSTRG.9109	48	42	42	222	181	205	1.51	1.15	1.29	5.7	5.17	6.42	1.31667	5.76333	2.13001	1.38817e-26	8.78075e-25	--	PREDICTED: ankyrin-3-like [Gossypium hirsutum]	-	-	-	-	-	-	-
MSTRG.29999	305	320	284	655	679	611	8.32	7.63	7.57	14.65	16.86	16.65	7.84	16.0533	1.03395	1.41605e-26	8.94622e-25	--	reverse transcriptase [Gossypium australe]	-	-	-	-	-	-	-
GH_A13G2320	23	24	27	157	162	148	1.85	1.69	2.09	10.19	11.68	11.71	1.87667	11.1933	2.5764	1.60118e-26	1.00791e-24	AOP1.2	PREDICTED: probable 2-oxoglutarate-dependent dioxygenase AOP1 isoform X1 [Gossypium arboreum]	-	-	-	-	-	GO:0016706//oxidoreductase activity, acting on paired donors, with incorporation or reduction of molecular oxygen, 2-oxoglutarate as one donor, and incorporation of one atom each of oxygen into both donors;GO:0043169//cation binding	GO:0044710//single-organism metabolic process
GH_D05G2932	311	370	276	149	112	87	11.88	12.35	10.29	4.66	3.89	3.32	11.5067	3.95667	-1.54011	1.64079e-26	1.0316e-24	LRK10	PREDICTED: rust resistance kinase Lr10-like [Gossypium hirsutum]	-	-	-	-	-	GO:0004672//protein kinase activity;GO:0005488//binding	GO:0006796//phosphate-containing compound metabolic process
GH_A09G0937	135	159	154	400	449	370	2.93	3.02	3.26	7.12	8.87	8.02	3.07	8.00333	1.38236	1.74894e-26	1.09827e-24	At4g18820	PREDICTED: protein STICHEL-like 3 [Gossypium hirsutum]	-	-	-	-	GO:0042575//DNA polymerase complex	GO:0032550//purine ribonucleoside binding;GO:0034061//DNA polymerase activity	GO:0006259//DNA metabolic process
GH_A08G2314	140	164	141	408	403	350	6.72	6.89	6.61	16.1	17.66	16.82	6.74	16.86	1.32278	1.9244e-26	1.20699e-24	RAP	PREDICTED: aspartic proteinase-like isoform X1 [Gossypium hirsutum]	-	-	-	-	-	GO:0016787//hydrolase activity	GO:0019538//protein metabolic process
GH_D04G2091	251	285	273	108	96	89	13.74	13.64	14.59	4.84	4.78	4.87	13.99	4.83	-1.5343	2.11248e-26	1.32177e-24	UGT89A2	PREDICTED: UDP-glycosyltransferase 89A2-like [Gossypium hirsutum]	-	-	-	-	-	GO:0016757//transferase activity, transferring glycosyl groups	-
GH_A05G0358	540	742	580	363	326	276	26.14	31.4	27.41	14.4	14.36	13.34	28.3167	14.0333	-1.01279	2.1994e-26	1.37451e-24	FMO1	PREDICTED: probable flavin-containing monooxygenase 1 [Gossypium hirsutum]	-	-	-	-	-	GO:0000166//nucleotide binding;GO:0016709//oxidoreductase activity, acting on paired donors, with incorporation or reduction of molecular oxygen, NAD(P)H as one donor, and incorporation of one atom of oxygen	GO:0044710//single-organism metabolic process
GH_D07G1591	6	1	1	175	159	132	0.47	0.07	0.08	11.15	11.25	10.25	0.206667	10.8833	5.71867	2.51269e-26	1.56653e-24	BEN1	PREDICTED: vestitone reductase-like isoform X1 [Gossypium hirsutum]	-	-	-	-	-	GO:0048037//cofactor binding	-
GH_A01G2417	321	359	363	117	143	136	45.49	44.48	50.23	13.59	18.44	19.25	46.7333	17.0933	-1.45102	2.85866e-26	1.77797e-24	--	ATP-dependent RNA helicase dbp6 [Gossypium arboreum]	-	-	-	-	-	-	-
GH_D08G0442	396	485	443	234	194	199	17.39	18.61	18.99	8.42	7.75	8.73	18.33	8.3	-1.14302	3.17833e-26	1.97208e-24	AAE11	PREDICTED: butyrate--CoA ligase AAE11, peroxisomal-like [Gossypium hirsutum]	-	-	-	-	-	GO:0003824//catalytic activity	-
GH_D05G1906	148	143	154	408	426	359	12.88	10.88	13.09	29.1	33.74	31.22	12.2833	31.3533	1.35192	4.20777e-26	2.59229e-24	HVA22I	PREDICTED: HVA22-like protein i isoform X3 [Gossypium hirsutum]	-	-	-	-	-	-	-
GH_A05G1877	170	223	212	526	465	450	4.82	5.52	5.87	12.2	11.98	12.72	5.40333	12.3	1.18674	4.90605e-26	3.01178e-24	IQD32	PREDICTED: protein IQ-DOMAIN 32-like isoform X2 [Gossypium hirsutum]	-	-	-	-	GO:0009526//plastid envelope;GO:0016020//membrane	-	GO:0000097//sulfur amino acid biosynthetic process;GO:0001101//response to acid chemical;GO:0009409//response to cold
GH_A10G0904	4	7	7	128	127	100	0.31	0.47	0.52	8.11	8.9	7.72	0.433333	8.24333	4.24968	5.45145e-26	3.32698e-24	PER50	PREDICTED: peroxidase 50-like [Gossypium arboreum]	Metabolism;Metabolism;Metabolism	Global and overview maps;Global and overview maps;Biosynthesis of other secondary metabolites	ko01100//Metabolic pathways;ko01110//Biosynthesis of secondary metabolites;ko00940//Phenylpropanoid biosynthesis	K00430;K00430;K00430	-	GO:0003824//catalytic activity;GO:0043169//cation binding;GO:0046906//tetrapyrrole binding	GO:0006950//response to stress;GO:0044710//single-organism metabolic process
MSTRG.47203	408	487	380	210	180	194	25.16	26.25	22.88	10.61	10.1	11.95	24.7633	10.8867	-1.18564	6.95305e-26	4.21867e-24	--	hypothetical protein B456_007G177100 [Gossypium raimondii]	-	-	-	-	-	-	-
GH_A09G0173	397	448	424	209	203	190	16.49	16.26	17.19	7.11	7.66	7.9	16.6467	7.55667	-1.13941	9.41627e-26	5.69329e-24	GALT1	PREDICTED: beta-1,3-galactosyltransferase GALT1-like [Gossypium hirsutum]	Metabolism	Global and overview maps	ko01100//Metabolic pathways	K14413	GO:0031224//intrinsic component of membrane	GO:0005488//binding;GO:0016758//transferase activity, transferring hexosyl groups	GO:0006464//cellular protein modification process
GH_A05G3123	10	15	12	152	111	113	0.9	1.17	1.03	11.21	9.07	10.11	1.03333	10.13	3.29326	1.22667e-25	7.39953e-24	ATHB-13	PREDICTED: homeobox-leucine zipper protein ATHB-13-like [Gossypium hirsutum]	-	-	-	-	GO:0043231//intracellular membrane-bounded organelle	GO:0001071//nucleic acid binding transcription factor activity;GO:0003677//DNA binding	GO:0010468//regulation of gene expression;GO:0034645//cellular macromolecule biosynthetic process
GH_A03G1979	503	609	592	336	278	277	37.19	39.36	42.74	20.36	18.7	20.45	39.7633	19.8367	-1.00327	1.32808e-25	7.99272e-24	AOMI	PREDICTED: ubiquinol oxidase, mitochondrial-like [Gossypium hirsutum]	-	-	-	-	GO:0019866//organelle inner membrane;GO:0031224//intrinsic component of membrane	GO:0016682//oxidoreductase activity, acting on diphenols and related substances as donors, oxygen as acceptor;GO:0043169//cation binding	GO:0009060//aerobic respiration
GH_D09G1454	97	78	96	318	296	265	3.83	2.7	3.69	10.29	10.65	10.48	3.40667	10.4733	1.62029	1.45485e-25	8.73547e-24	BLH1	PREDICTED: BEL1-like homeodomain protein 1 isoform X1 [Gossypium hirsutum]	-	-	-	-	GO:0043231//intracellular membrane-bounded organelle	GO:0001071//nucleic acid binding transcription factor activity;GO:0003677//DNA binding;GO:0046983//protein dimerization activity	GO:0000097//sulfur amino acid biosynthetic process;GO:0000160//phosphorelay signal transduction system;GO:0000741//karyogamy;GO:0006605//protein targeting;GO:0006970//response to osmotic stress;GO:0009725//response to hormone;GO:0009863//salicylic acid mediated signaling pathway;GO:0009891//positive regulation of biosynthetic process;GO:0010218//response to far red light;GO:0010468//regulation of…
GH_D07G0787	64	65	68	281	227	208	5.59	4.96	5.8	20.11	18.04	18.12	5.45	18.7567	1.78308	1.59733e-25	9.56892e-24	--	PREDICTED: uncharacterized protein LOC107953445 [Gossypium hirsutum]	-	-	-	-	-	-	-
GH_A10G0309	34	37	29	206	177	138	4.4	4.19	3.67	21.86	20.85	17.85	4.08667	20.1867	2.30441	1.79882e-25	1.07635e-23	RAC13	PREDICTED: rac-like GTP-binding protein RAC13 [Gossypium hirsutum]	Cellular Processes	Transport and catabolism	ko04145//Phagosome	K04392	-	-	-
GH_A11G0950	33	40	46	236	170	168	1.74	1.84	2.37	10.21	8.15	8.84	1.98333	9.06667	2.19265	1.83415e-25	1.09498e-23	GSVIVT00026920001	PREDICTED: probable polygalacturonase [Gossypium arboreum]	-	-	-	-	-	GO:0016787//hydrolase activity	GO:0044238//primary metabolic process;GO:0045229//external encapsulating structure organization
GH_D10G1376	201	247	239	572	532	450	6.86	7.38	7.98	16.03	16.55	15.38	7.40667	15.9867	1.10997	1.97013e-25	1.17481e-23	--	CTP synthase [Gossypium arboreum]	-	-	-	-	-	-	-
GH_A01G1873	38	41	46	203	186	173	1.64	1.53	1.93	7.13	7.23	7.37	1.7	7.24333	2.09112	2.32889e-25	1.38399e-23	OFUT6	O-fucosyltransferase family protein [Theobroma cacao]	-	-	-	-	-	GO:0016740//transferase activity	-
GH_A08G1460	67	68	54	230	259	224	4.18	3.71	3.29	11.75	14.7	13.95	3.72667	13.4667	1.85344	2.43035e-25	1.44099e-23	MYB61	Transcription factor MYB86 -like protein [Gossypium arboreum]	Organismal Systems	Environmental adaptation	ko04626//Plant-pathogen interaction	K09422	-	-	-
GH_A08G0854	563	578	592	336	323	251	41.75	37.44	42.88	20.41	21.79	18.59	40.69	20.2633	-1.0058	2.66028e-25	1.57553e-23	pod	PREDICTED: peroxidase 15-like [Gossypium hirsutum]	Metabolism;Metabolism;Metabolism	Global and overview maps;Global and overview maps;Biosynthesis of other secondary metabolites	ko01100//Metabolic pathways;ko01110//Biosynthesis of secondary metabolites;ko00940//Phenylpropanoid biosynthesis	K00430;K00430;K00430	-	GO:0003824//catalytic activity;GO:0043169//cation binding;GO:0046906//tetrapyrrole binding	GO:0006950//response to stress;GO:0044710//single-organism metabolic process
GH_A06G0014	37	30	40	196	197	149	2.97	2.1	3.13	12.88	14.38	11.94	2.73333	13.0667	2.25716	2.75268e-25	1.6284e-23	PER64	PREDICTED: peroxidase 64-like [Gossypium hirsutum]	Metabolism;Metabolism;Metabolism	Global and overview maps;Global and overview maps;Biosynthesis of other secondary metabolites	ko01100//Metabolic pathways;ko01110//Biosynthesis of secondary metabolites;ko00940//Phenylpropanoid biosynthesis	K00430;K00430;K00430	GO:0005618//cell wall	GO:0003824//catalytic activity;GO:0043169//cation binding;GO:0046906//tetrapyrrole binding	GO:0006950//response to stress;GO:0042743//hydrogen peroxide metabolic process;GO:0044710//single-organism metabolic process;GO:0045491//xylan metabolic process
GH_D11G2632	20	29	20	152	151	135	0.81	1.04	0.79	5.02	5.55	5.42	0.88	5.33	2.59856	3.18234e-25	1.8783e-23	BACOVA_02659	PREDICTED: beta-glucosidase BoGH3B-like [Gossypium hirsutum]	Metabolism;Metabolism;Metabolism;Metabolism;Metabolism	Global and overview maps;Global and overview maps;Biosynthesis of other secondary metabolites;Carbohydrate metabolism;Metabolism of other amino acids	ko01100//Metabolic pathways;ko01110//Biosynthesis of secondary metabolites;ko00940//Phenylpropanoid biosynthesis;ko00500//Starch and sucrose metabolism;ko00460//Cyanoamino acid metabolism	K05349;K05349;K05349;K05349;K05349	-	GO:0003824//catalytic activity	GO:0044238//primary metabolic process
GH_A13G0639	122	147	136	381	359	328	13.25	13.94	14.41	33.88	35.43	35.56	13.8667	34.9567	1.33395	4.5859e-25	2.68541e-23	TT16	protein TRANSPARENT TESTA 16-like [Gossypium hirsutum]	-	-	-	-	GO:0043231//intracellular membrane-bounded organelle	GO:0001071//nucleic acid binding transcription factor activity;GO:0005515//protein binding	GO:0009409//response to cold;GO:0009812//flavonoid metabolic process;GO:0010023//proanthocyanidin biosynthetic process;GO:0010468//regulation of gene expression;GO:0022604//regulation of cell morphogenesis;GO:0034645//cellular macromolecule biosynthetic process;GO:0043479//pigment accumulation in tissues in response to UV light;GO:0048437//floral organ development;GO:0080154//regulation of fertil…
GH_A05G1804	125	138	120	398	376	285	7.49	7.27	7.07	19.6	20.59	17.15	7.27667	19.1133	1.39323	5.8549e-25	3.40173e-23	--	PREDICTED: uncharacterized protein LOC108450521 [Gossypium arboreum]	-	-	-	-	-	-	-
GH_A09G1964	328	357	351	169	154	128	16.03	15.25	16.75	6.77	6.85	6.24	16.01	6.62	-1.27407	5.98787e-25	3.47123e-23	CYP735A2	PREDICTED: cytokinin hydroxylase-like [Gossypium hirsutum]	-	-	-	-	-	GO:0016634//oxidoreductase activity, acting on the CH-CH group of donors, oxygen as acceptor;GO:0046906//tetrapyrrole binding;GO:0046914//transition metal ion binding	GO:0044710//single-organism metabolic process
GH_A09G1686	116	91	91	346	296	279	7.99	5.49	6.13	19.58	18.63	19.24	6.53667	19.15	1.55072	1.05277e-24	6.07598e-23	IRX9	PREDICTED: probable beta-1,4-xylosyltransferase IRX9 isoform X2 [Gossypium hirsutum]	-	-	-	-	GO:0031224//intrinsic component of membrane;GO:0043231//intracellular membrane-bounded organelle	GO:0015020//glucuronosyltransferase activity;GO:0016763//transferase activity, transferring pentosyl groups	GO:0009832//plant-type cell wall biogenesis;GO:0010413//glucuronoxylan metabolic process
GH_A10G0958	16	8	11	115	163	111	0.72	0.32	0.49	4.27	6.72	5.02	0.51	5.33667	3.38737	1.08783e-24	6.27132e-23	LAC11	PREDICTED: laccase-11-like [Gossypium hirsutum]	-	-	-	-	-	-	-
MSTRG.47478	54	63	48	255	206	181	2.8	2.85	2.43	10.82	9.72	9.36	2.69333	9.96667	1.88772	1.25507e-24	7.21153e-23	At1g09760	PREDICTED: U2 small nuclear ribonucleoprotein A'-like [Gossypium hirsutum]	Genetic Information Processing	Transcription	ko03040//Spliceosome	K11092	GO:0009536//plastid;GO:0016604//nuclear body;GO:0032991//macromolecular complex;GO:0043232//intracellular non-membrane-bounded organelle	GO:0003676//nucleic acid binding;GO:0004672//protein kinase activity;GO:0036094//small molecule binding;GO:0043168//anion binding	GO:0000377//RNA splicing, via transesterification reactions with bulged adenosine as nucleophile;GO:0006796//phosphate-containing compound metabolic process;GO:0006950//response to stress;GO:0006996//organelle organization;GO:0009451//RNA modification
GH_D01G2524	102	124	114	369	348	263	2.54	2.7	2.78	7.54	7.9	6.55	2.67333	7.33	1.45517	1.29225e-24	7.41697e-23	RLP47	PREDICTED: receptor-like protein 12 [Gossypium hirsutum]	-	-	-	-	-	-	-
GH_A06G1484	123	131	119	362	354	295	6.08	5.66	5.74	14.66	15.92	14.57	5.82667	15.05	1.36902	1.44699e-24	8.27773e-23	--	Phox/Bem1p [Corchorus olitorius]	-	-	-	-	-	-	GO:0006468//protein phosphorylation;GO:0048588//developmental cell growth
GH_D05G3104	132	122	117	347	365	323	7.69	6.21	6.65	16.58	19.34	18.77	6.85	18.23	1.41214	1.51176e-24	8.6388e-23	PROT2	PREDICTED: proline transporter 2-like [Gossypium raimondii]	-	-	-	-	GO:0031224//intrinsic component of membrane	-	-
GH_D12G2625	191	260	195	571	474	439	10.65	12.66	10.6	26.06	24.04	24.43	11.3033	24.8433	1.13611	2.00853e-24	1.14273e-22	GRF8	PREDICTED: growth-regulating factor 8 isoform X2 [Gossypium raimondii]	-	-	-	-	GO:0043231//intracellular membrane-bounded organelle	-	GO:0006721//terpenoid metabolic process;GO:0010467//gene expression;GO:0034645//cellular macromolecule biosynthetic process;GO:0050794//regulation of cellular process
GH_A07G1494	9	9	5	141	105	93	0.45	0.41	0.25	5.78	4.78	4.67	0.37	5.07667	3.77828	2.07634e-24	1.18002e-22	WSD1	PREDICTED: O-acyltransferase WSD1-like isoform X1 [Gossypium arboreum]	-	-	-	-	-	GO:0016740//transferase activity	GO:0008610//lipid biosynthetic process
GH_D11G2602	169	161	134	436	419	340	5.45	4.54	4.22	11.52	12.29	10.95	4.73667	11.5867	1.29052	2.54278e-24	1.44353e-22	At3g03770	PREDICTED: probable inactive leucine-rich repeat receptor-like protein kinase At3g03770 [Gossypium hirsutum]	-	-	-	-	GO:0031224//intrinsic component of membrane	GO:0016772//transferase activity, transferring phosphorus-containing groups;GO:0032550//purine ribonucleoside binding	GO:0006464//cellular protein modification process;GO:0006796//phosphate-containing compound metabolic process;GO:0009411//response to UV;GO:0009813//flavonoid biosynthetic process;GO:0034285//response to disaccharide
GH_D07G0379	190	225	206	505	478	419	7.84	8.12	8.32	17.09	17.98	17.3	8.09333	17.4567	1.10897	2.79334e-24	1.58061e-22	NPY1	PREDICTED: BTB/POZ domain-containing protein NPY1-like [Gossypium raimondii]	-	-	-	-	GO:0005768//endosome;GO:0016020//membrane	-	GO:0008105//asymmetric protein localization;GO:0009793//embryo development ending in seed dormancy;GO:0009909//regulation of flower development;GO:0009926//auxin polar transport;GO:0032446//protein modification by small protein conjugation;GO:0050794//regulation of cellular process
GH_D05G2763	76	77	62	285	227	222	1.13	1	0.9	3.46	3.06	3.28	1.01	3.26667	1.69346	2.82624e-24	1.59575e-22	CCR4	PREDICTED: receptor-like protein kinase HAIKU2 [Gossypium arboreum]	-	-	-	-	GO:0031224//intrinsic component of membrane	GO:0004672//protein kinase activity;GO:0032550//purine ribonucleoside binding	GO:0006464//cellular protein modification process;GO:0006796//phosphate-containing compound metabolic process;GO:0009617//response to bacterium;GO:0009886//post-embryonic morphogenesis;GO:0048437//floral organ development;GO:0050794//regulation of cellular process
GH_D09G1632	75	99	68	298	257	227	5.21	5.99	4.6	16.9	16.15	15.69	5.26667	16.2467	1.62518	4.64989e-24	2.60284e-22	IRX9	probable beta-1,4-xylosyltransferase IRX9 [Gossypium hirsutum]	-	-	-	-	GO:0031224//intrinsic component of membrane;GO:0043231//intracellular membrane-bounded organelle	GO:0015020//glucuronosyltransferase activity;GO:0016763//transferase activity, transferring pentosyl groups	GO:0009832//plant-type cell wall biogenesis;GO:0010413//glucuronoxylan metabolic process
GH_A10G1667	235	306	251	667	532	504	8.56	9.76	8.95	19.91	17.63	18.33	9.09	18.6233	1.03476	4.78231e-24	2.67408e-22	FER	PREDICTED: receptor-like protein kinase FERONIA [Gossypium hirsutum]	-	-	-	-	GO:0005911//cell-cell junction;GO:0031224//intrinsic component of membrane;GO:0044426//cell wall part	GO:0004672//protein kinase activity;GO:0032550//purine ribonucleoside binding	GO:0000302//response to reactive oxygen species;GO:0006006//glucose metabolic process;GO:0006090//pyruvate metabolic process;GO:0006468//protein phosphorylation;GO:0006970//response to osmotic stress;GO:0006996//organelle organization;GO:0009566//fertilization;GO:0009620//response to fungus;GO:0009856//pollination;GO:0010038//response to metal ion;GO:0016192//vesicle-mediated transport;GO:0030243…
MSTRG.4584	321	416	388	173	169	159	47.7	54.04	56.3	21.06	22.85	23.6	52.68	22.5033	-1.22712	4.78938e-24	2.67517e-22	--	50S ribosomal L2, chloroplastic [Gossypium arboreum]	-	-	-	-	-	-	-
GH_A05G4206	109	97	88	329	279	271	4.35	3.41	3.44	10.79	10.15	10.82	3.73333	10.5867	1.50371	6.2246e-24	3.4731e-22	THFS	PREDICTED: formate--tetrahydrofolate ligase [Gossypium hirsutum]	Metabolism;Metabolism;Metabolism	Global and overview maps;Global and overview maps;Metabolism of cofactors and vitamins	ko01100//Metabolic pathways;ko01200//Carbon metabolism;ko00670//One carbon pool by folate	K01938;K01938;K01938	-	GO:0032550//purine ribonucleoside binding	GO:0006760//folic acid-containing compound metabolic process
GH_A06G0747	75	104	89	308	260	253	2.94	3.55	3.4	9.89	9.25	9.9	3.29667	9.68	1.554	7.02642e-24	3.90792e-22	GGT3	PREDICTED: gamma-glutamyltranspeptidase 3-like [Gossypium hirsutum]	Metabolism;Metabolism;Metabolism;Metabolism;Metabolism	Global and overview maps;Metabolism of other amino acids;Metabolism of other amino acids;Lipid metabolism;Metabolism of other amino acids	ko01100//Metabolic pathways;ko00480//Glutathione metabolism;ko00460//Cyanoamino acid metabolism;ko00590//Arachidonic acid metabolism;ko00430//Taurine and hypotaurine metabolism	K18592;K18592;K18592;K18592;K18592	GO:0031090//organelle membrane;GO:0031224//intrinsic component of membrane;GO:0043231//intracellular membrane-bounded organelle	GO:0008242//omega peptidase activity;GO:0016755//transferase activity, transferring amino-acyl groups	GO:0006749//glutathione metabolic process;GO:0019538//protein metabolic process;GO:0042221//response to chemical
GH_A08G1961	77	75	66	260	263	211	3.35	2.85	2.81	9.26	10.43	9.19	3.00333	9.62667	1.68047	7.04967e-24	3.91667e-22	NPF6.3	PREDICTED: protein NRT1/ PTR FAMILY 6.3-like [Gossypium arboreum]	-	-	-	-	GO:0031224//intrinsic component of membrane	GO:0015103//inorganic anion transmembrane transporter activity;GO:0015291//secondary active transmembrane transporter activity	GO:0001101//response to acid chemical;GO:0006694//steroid biosynthetic process;GO:0006950//response to stress;GO:0009664//plant-type cell wall organization;GO:0009755//hormone-mediated signaling pathway;GO:0010383//cell wall polysaccharide metabolic process;GO:0015698//inorganic anion transport;GO:0015833//peptide transport;GO:0019758//glycosinolate biosynthetic process;GO:0042126//nitrate metabo…
GH_A05G0455	134	182	143	447	390	327	9.43	11.16	9.81	25.71	24.92	22.94	10.1333	24.5233	1.27505	7.32236e-24	4.06383e-22	At2g19810	PREDICTED: zinc finger CCCH domain-containing protein 23-like [Gossypium hirsutum]	-	-	-	-	-	-	-
GH_D08G0683	5	7	6	130	102	91	0.27	0.3	0.29	5.29	4.61	4.53	0.286667	4.81	4.06859	8.12773e-24	4.50121e-22	At2g30550	PREDICTED: phospholipase A1-Igamma2, chloroplastic-like [Gossypium hirsutum]	-	-	-	-	-	GO:0003824//catalytic activity	-
GH_A11G2578	114	155	138	377	373	318	4.59	5.44	5.43	12.45	13.67	12.82	5.15333	12.98	1.33271	9.45176e-24	5.21228e-22	BACOVA_02659	PREDICTED: beta-glucosidase BoGH3B-like [Gossypium hirsutum]	Metabolism;Metabolism;Metabolism;Metabolism;Metabolism	Global and overview maps;Global and overview maps;Biosynthesis of other secondary metabolites;Carbohydrate metabolism;Metabolism of other amino acids	ko01100//Metabolic pathways;ko01110//Biosynthesis of secondary metabolites;ko00940//Phenylpropanoid biosynthesis;ko00500//Starch and sucrose metabolism;ko00460//Cyanoamino acid metabolism	K05349;K05349;K05349;K05349;K05349	-	GO:0003824//catalytic activity	GO:0044238//primary metabolic process
GH_A06G0769	36	49	46	180	199	195	3.72	4.43	4.64	15.25	18.7	20.11	4.26333	18.02	2.07955	9.49746e-24	5.23195e-22	MYBS3	PREDICTED: transcription factor MYB1R1-like [Gossypium hirsutum]	-	-	-	-	-	GO:0005488//binding	-
GH_D08G1742	111	127	133	366	346	290	5.14	5.13	6	13.85	14.54	13.35	5.42333	13.9133	1.35922	1.41044e-23	7.7452e-22	OFUT20	GDP-fucose protein O-fucosyltransferase [Corchorus olitorius]	-	-	-	-	-	GO:0016740//transferase activity	-
GH_D01G2569	441	524	453	245	268	197	36.64	38.05	36.73	16.68	20.22	16.31	37.14	17.7367	-1.06624	1.41584e-23	7.76669e-22	SDR2a	PREDICTED: short-chain dehydrogenase reductase 2a-like [Gossypium hirsutum]	-	-	-	-	-	GO:0003824//catalytic activity	GO:0044710//single-organism metabolic process
GH_A03G0617	100	95	92	323	268	260	4.97	4.16	4.48	13.18	12.15	12.91	4.53667	12.7467	1.49042	1.4305e-23	7.83885e-22	CYP86A1	PREDICTED: cytochrome P450 86A1-like [Gossypium hirsutum]	Metabolism;Metabolism	Lipid metabolism;Lipid metabolism	ko00071//Fatty acid degradation;ko00073//Cutin, suberine and wax biosynthesis	K15401;K15401	GO:0031224//intrinsic component of membrane;GO:0043231//intracellular membrane-bounded organelle	GO:0016713//oxidoreductase activity, acting on paired donors, with incorporation or reduction of molecular oxygen, reduced iron-sulfur protein as one donor, and incorporation of one atom of oxygen;GO:0046906//tetrapyrrole binding;GO:0046914//transition metal ion binding	GO:0009699//phenylpropanoid biosynthetic process;GO:0032787//monocarboxylic acid metabolic process
GH_A02G1628	83	110	93	313	318	237	5.86	6.79	6.44	18.17	20.52	16.78	6.36333	18.49	1.53889	1.44089e-23	7.88746e-22	CAD9	PREDICTED: probable cinnamyl alcohol dehydrogenase 9 isoform X2 [Gossypium arboreum]	Metabolism;Metabolism;Metabolism	Global and overview maps;Global and overview maps;Biosynthesis of other secondary metabolites	ko01100//Metabolic pathways;ko01110//Biosynthesis of secondary metabolites;ko00940//Phenylpropanoid biosynthesis	K00083;K00083;K00083	-	GO:0003824//catalytic activity;GO:0043169//cation binding	GO:0044710//single-organism metabolic process
GH_A06G0146	193	243	187	492	474	442	5.29	5.83	5.02	11.06	11.83	12.11	5.38	11.6667	1.11671	1.54451e-23	8.43694e-22	FLACCA	Pyridoxal phosphate-dependent transferases superfamily protein [Theobroma cacao]	-	-	-	-	-	GO:0003824//catalytic activity;GO:0043168//anion binding	-
GH_A06G0156	25	46	21	201	163	138	1.21	1.91	0.97	7.81	7.05	6.53	1.36333	7.13	2.38676	1.67235e-23	9.11612e-22	--	Early growth response 2b [Gossypium arboreum]	-	-	-	-	-	-	-
GH_D10G0189	37	52	48	207	184	172	4.55	5.62	5.79	21.09	20.84	21.38	5.32	21.1033	1.98797	1.70931e-23	9.29817e-22	At4g27270	PREDICTED: probable NAD(P)H dehydrogenase (quinone) FQR1-like 1 [Gossypium hirsutum]	Metabolism;Metabolism	Global and overview maps;Metabolism of cofactors and vitamins	ko01110//Biosynthesis of secondary metabolites;ko00130//Ubiquinone and other terpenoid-quinone biosynthesis	K03809;K03809	-	GO:0003824//catalytic activity	GO:0006355//regulation of transcription, DNA-templated;GO:0044710//single-organism metabolic process
GH_D11G0367	377	450	356	195	199	167	8.74	9.12	8.06	3.71	4.19	3.87	8.64	3.92333	-1.13895	2.17224e-23	1.17794e-21	At1g74360	PREDICTED: probable LRR receptor-like serine/threonine-protein kinase At1g74360 [Gossypium hirsutum]	-	-	-	-	GO:0031224//intrinsic component of membrane	GO:0004672//protein kinase activity;GO:0032550//purine ribonucleoside binding	GO:0006464//cellular protein modification process;GO:0006796//phosphate-containing compound metabolic process
GH_A10G0182	14	16	15	154	125	93	1.9	1.88	1.97	16.6	14.94	12.2	1.91667	14.58	2.92732	2.95632e-23	1.59648e-21	At4g27270	PREDICTED: probable NAD(P)H dehydrogenase (quinone) FQR1-like 1 isoform X1 [Gossypium arboreum]	Metabolism;Metabolism	Global and overview maps;Metabolism of cofactors and vitamins	ko01110//Biosynthesis of secondary metabolites;ko00130//Ubiquinone and other terpenoid-quinone biosynthesis	K03809;K03809	-	GO:0003824//catalytic activity	GO:0006355//regulation of transcription, DNA-templated;GO:0044710//single-organism metabolic process
GH_D05G0703	102	111	69	315	279	275	5.31	5.06	3.52	13.45	13.22	14.3	4.63	13.6567	1.56052	3.1582e-23	1.70373e-21	ALDH3F1	PREDICTED: aldehyde dehydrogenase family 3 member F1-like [Gossypium raimondii]	Metabolism;Metabolism;Metabolism;Metabolism;Metabolism;Metabolism;Metabolism;Metabolism;Metabolism;Metabolism;Metabolism;Metabolism;Metabolism	Global and overview maps;Global and overview maps;Carbohydrate metabolism;Carbohydrate metabolism;Lipid metabolism;Amino acid metabolism;Lipid metabolism;Carbohydrate metabolism;Amino acid metabolism;Amino acid metabolism;Amino acid metabolism;Metabolism of other amino acids;Amino acid metabolism	ko01100//Metabolic pathways;ko01110//Biosynthesis of secondary metabolites;ko00010//Glycolysis / Gluconeogenesis;ko00620//Pyruvate metabolism;ko00561//Glycerolipid metabolism;ko00330//Arginine and proline metabolism;ko00071//Fatty acid degradation;ko00053//Ascorbate and aldarate metabolism;ko00380//Tryptophan metabolism;ko00280//Valine, leucine and isoleucine degradation;ko00310//Lysine degradati…	K00128;K00128;K00128;K00128;K00128;K00128;K00128;K00128;K00128;K00128;K00128;K00128;K00128	-	GO:0016620//oxidoreductase activity, acting on the aldehyde or oxo group of donors, NAD or NADP as acceptor	GO:0044237//cellular metabolic process;GO:0044710//single-organism metabolic process
GH_A13G0420	383	432	328	203	172	153	19.9	19.62	16.64	8.64	8.13	7.94	18.72	8.23667	-1.18445	3.43551e-23	1.84949e-21	TOGT1	PREDICTED: scopoletin glucosyltransferase-like [Gossypium hirsutum]	-	-	-	-	-	GO:0016758//transferase activity, transferring hexosyl groups	-
GH_D10G1347	412	506	441	270	229	200	38.32	41.18	40.08	20.59	19.38	18.6	39.86	19.5233	-1.02974	3.61393e-23	1.94153e-21	EP3	PREDICTED: endochitinase EP3-like [Gossypium hirsutum]	Metabolism;Metabolism	Global and overview maps;Carbohydrate metabolism	ko01100//Metabolic pathways;ko00520//Amino sugar and nucleotide sugar metabolism	K01183;K01183	GO:0030312//external encapsulating structure	GO:0016787//hydrolase activity;GO:0097367//carbohydrate derivative binding	GO:0001101//response to acid chemical;GO:0002252//immune effector process;GO:0006026//aminoglycan catabolic process;GO:0006812//cation transport;GO:0009793//embryo development ending in seed dormancy;GO:0010243//response to organonitrogen compound;GO:0015698//inorganic anion transport;GO:0033554//cellular response to stress;GO:0044036//cell wall macromolecule metabolic process;GO:0044238//primary…
GH_D02G1636	81	78	62	279	257	203	4.98	4.23	3.74	14.14	14.43	12.53	4.31667	13.7	1.66619	3.91117e-23	2.09473e-21	--	PREDICTED: uncharacterized protein LOC107909845 isoform X1 [Gossypium hirsutum]	-	-	-	-	-	GO:0043168//anion binding	-
GH_A09G1263	18	27	17	156	122	123	0.98	1.27	0.9	6.89	5.99	6.64	1.05	6.50667	2.63153	4.03082e-23	2.15659e-21	At4g32940	PREDICTED: vacuolar-processing enzyme-like [Gossypium hirsutum]	-	-	-	-	-	-	GO:0019538//protein metabolic process
GH_D11G2967	71	91	85	273	269	226	3.73	4.18	4.37	11.76	12.87	11.87	4.09333	12.1667	1.57159	5.79754e-23	3.07654e-21	At4g04750	PREDICTED: sugar transporter ERD6-like 15 isoform X3 [Gossypium raimondii]	-	-	-	-	GO:0031224//intrinsic component of membrane	GO:0022857//transmembrane transporter activity	GO:0044763//single-organism cellular process;GO:0044765//single-organism transport
GH_A11G3326	160	165	144	503	357	348	22.3	20.11	19.6	57.45	45.28	48.45	20.67	50.3933	1.28569	6.15857e-23	3.26147e-21	--	PREDICTED: cell wall / vacuolar inhibitor of fructosidase 2-like [Gossypium hirsutum]	-	-	-	-	-	-	-
GH_D10G0171	10	9	11	115	98	113	0.55	0.43	0.59	5.19	4.91	6.22	0.523333	5.44	3.3778	6.55865e-23	3.46982e-21	At4g21250	Transmembrane protein TauE like protein [Corchorus olitorius]	-	-	-	-	-	-	-
GH_D04G0178	180	213	161	462	426	390	13.12	13.57	11.46	27.59	28.25	28.39	12.7167	28.0767	1.14265	7.99811e-23	4.20571e-21	ASIL2	PREDICTED: trihelix transcription factor ASIL2-like [Gossypium hirsutum]	-	-	-	-	-	-	GO:0010468//regulation of gene expression
GH_D13G1341	105	110	93	312	276	291	9.04	8.26	7.78	21.99	21.57	24.98	8.36	22.8467	1.45041	8.64559e-23	4.53609e-21	GXM2	PREDICTED: glucuronoxylan 4-O-methyltransferase 3 [Gossypium raimondii]	-	-	-	-	-	-	-
MSTRG.17461	314	351	295	151	148	126	10.46	10.23	9.61	4.12	4.49	4.2	10.1	4.27	-1.24205	8.65254e-23	4.53609e-21	LYK5	PREDICTED: serine/threonine receptor-like kinase NFP isoform X1 [Gossypium arboreum]	-	-	-	-	-	GO:0004672//protein kinase activity;GO:0032550//purine ribonucleoside binding	GO:0006464//cellular protein modification process;GO:0006796//phosphate-containing compound metabolic process
MSTRG.29024	40	48	71	227	211	208	2.04	2.14	3.53	9.48	9.79	10.59	2.57	9.95333	1.95341	9.08775e-23	4.75467e-21	ADH1	alcohol dehydrogenase 2d [Gossypium hirsutum]	Metabolism;Metabolism;Metabolism;Metabolism;Metabolism;Metabolism	Global and overview maps;Global and overview maps;Carbohydrate metabolism;Lipid metabolism;Lipid metabolism;Amino acid metabolism	ko01100//Metabolic pathways;ko01110//Biosynthesis of secondary metabolites;ko00010//Glycolysis / Gluconeogenesis;ko00071//Fatty acid degradation;ko00592//alpha-Linolenic acid metabolism;ko00350//Tyrosine metabolism	K18857;K18857;K18857;K18857;K18857;K18857	GO:0016020//membrane;GO:0043231//intracellular membrane-bounded organelle;GO:0044444//cytoplasmic part	GO:0016616//oxidoreductase activity, acting on the CH-OH group of donors, NAD or NADP as acceptor;GO:0046914//transition metal ion binding	GO:0006970//response to osmotic stress;GO:0009863//salicylic acid mediated signaling pathway;GO:0010038//response to metal ion;GO:0015980//energy derivation by oxidation of organic compounds;GO:0042743//hydrogen peroxide metabolic process
GH_A12G2603	192	179	225	509	468	447	10.5	8.56	12.03	22.82	23.29	24.43	10.3633	23.5133	1.18199	1.01015e-22	5.27975e-21	GRF8	PREDICTED: growth-regulating factor 8-like isoform X2 [Gossypium hirsutum]	-	-	-	-	GO:0043231//intracellular membrane-bounded organelle	-	GO:0006721//terpenoid metabolic process;GO:0010467//gene expression;GO:0034645//cellular macromolecule biosynthetic process;GO:0050794//regulation of cellular process
GH_A07G0258	363	403	363	184	175	179	9.11	8.83	8.91	3.79	4.01	4.48	8.95	4.09333	-1.12861	1.22199e-22	6.36145e-21	HSL1	PREDICTED: receptor-like protein kinase HSL1 [Gossypium hirsutum]	-	-	-	-	GO:0031224//intrinsic component of membrane	GO:0004674//protein serine/threonine kinase activity;GO:0016491//oxidoreductase activity;GO:0032550//purine ribonucleoside binding	GO:0006468//protein phosphorylation;GO:0044710//single-organism metabolic process
GH_D07G1182	18	13	8	152	115	92	0.74	0.47	0.32	5.11	4.3	3.77	0.51	4.39333	3.10675	1.40487e-22	7.29158e-21	CER1	PREDICTED: protein ECERIFERUM 1-like [Gossypium hirsutum]	Metabolism;Metabolism	Global and overview maps;Lipid metabolism	ko01110//Biosynthesis of secondary metabolites;ko00073//Cutin, suberine and wax biosynthesis	K15404;K15404	GO:0031224//intrinsic component of membrane	GO:0003824//catalytic activity	GO:0006631//fatty acid metabolic process
GH_D10G1051	178	256	251	82	78	60	23.4	29.43	32.23	8.83	9.33	7.88	28.3533	8.68	-1.70775	1.49976e-22	7.74253e-21	--	PREDICTED: 41 kDa spicule matrix protein-like [Gossypium raimondii]	-	-	-	-	-	-	-
GH_D05G0139	80	93	80	298	265	213	4.35	4.4	4.25	13.26	13.09	11.57	4.33333	12.64	1.54445	1.50067e-22	7.74253e-21	MGD2	PREDICTED: monogalactosyldiacylglycerol synthase 2, chloroplastic [Gossypium raimondii]	Metabolism;Metabolism	Global and overview maps;Lipid metabolism	ko01100//Metabolic pathways;ko00561//Glycerolipid metabolism	K03715;K03715	-	GO:0005488//binding;GO:0016757//transferase activity, transferring glycosyl groups	GO:0006664//glycolipid metabolic process;GO:0030258//lipid modification
GH_A13G0835	147	223	181	508	424	385	3.41	4.55	4.12	9.68	8.98	8.95	4.02667	9.20333	1.19257	1.54018e-22	7.93847e-21	AGO7	PREDICTED: protein argonaute 7-like [Gossypium arboreum]	-	-	-	-	GO:0032991//macromolecular complex;GO:0044424//intracellular part	GO:0008135//translation factor activity, RNA binding	GO:0006412//translation;GO:0006950//response to stress;GO:0009791//post-embryonic development;GO:0030422//production of siRNA involved in RNA interference;GO:0050793//regulation of developmental process
GH_A05G2735	5	2	2	131	122	91	0.12	0.04	0.05	2.53	2.62	2.14	0.07	2.43	5.11746	1.6038e-22	8.25822e-21	At1g34110	PREDICTED: probable LRR receptor-like serine/threonine-protein kinase At1g34110 [Gossypium arboreum]	-	-	-	-	GO:0031224//intrinsic component of membrane	GO:0004672//protein kinase activity;GO:0032550//purine ribonucleoside binding	GO:0006464//cellular protein modification process;GO:0006796//phosphate-containing compound metabolic process
GH_D05G2052	398	528	449	250	222	226	31.7	36.82	34.99	16.31	16.07	18.01	34.5033	16.7967	-1.03856	2.02614e-22	1.03816e-20	CXE2	PREDICTED: probable carboxylesterase 2 [Gossypium raimondii]	-	-	-	-	-	GO:0003824//catalytic activity	GO:0010053//root epidermal cell differentiation
GH_A07G2512	29	22	35	179	170	121	3.27	2.17	3.86	16.55	17.46	13.64	3.1	15.8833	2.35717	2.26429e-22	1.15904e-20	ARP1	PREDICTED: probable RNA-binding protein ARP1 isoform X1 [Gossypium hirsutum]	-	-	-	-	-	GO:0097159//organic cyclic compound binding	-
GH_A06G0137	412	432	414	226	227	180	19.98	18.33	19.59	8.97	10	8.71	19.3	9.22667	-1.06472	2.59121e-22	1.32378e-20	CYP82A3	PREDICTED: cytochrome P450 CYP82D47-like [Gossypium arboreum]	Metabolism	Global and overview maps	ko01100//Metabolic pathways	K00512	-	-	-
GH_D04G1896	25	35	26	170	147	125	1.19	1.46	1.21	6.64	6.37	5.95	1.28667	6.32	2.29629	2.77266e-22	1.41094e-20	SQE1	PREDICTED: squalene monooxygenase-like [Gossypium raimondii]	Metabolism;Metabolism;Metabolism;Metabolism	Global and overview maps;Global and overview maps;Lipid metabolism;Metabolism of terpenoids and polyketides	ko01100//Metabolic pathways;ko01110//Biosynthesis of secondary metabolites;ko00100//Steroid biosynthesis;ko00909//Sesquiterpenoid and triterpenoid biosynthesis	K00511;K00511;K00511;K00511	-	-	-
GH_A07G1203	8	8	7	104	98	99	0.41	0.36	0.35	4.36	4.54	5.04	0.373333	4.64667	3.63766	3.04633e-22	1.54567e-20	CER1	PREDICTED: protein ECERIFERUM 1-like [Gossypium arboreum]	Metabolism;Metabolism	Global and overview maps;Lipid metabolism	ko01110//Biosynthesis of secondary metabolites;ko00073//Cutin, suberine and wax biosynthesis	K15404;K15404	GO:0031224//intrinsic component of membrane	GO:0003824//catalytic activity	GO:0006631//fatty acid metabolic process
GH_D08G2006	36	43	43	168	198	164	1.25	1.32	1.46	4.79	6.27	5.71	1.34333	5.59	2.05703	3.3454e-22	1.69247e-20	At1g62810	PREDICTED: primary amine oxidase-like [Gossypium hirsutum]	Metabolism;Metabolism;Metabolism;Metabolism;Metabolism;Metabolism;Metabolism;Metabolism	Global and overview maps;Global and overview maps;Amino acid metabolism;Amino acid metabolism;Amino acid metabolism;Metabolism of other amino acids;Biosynthesis of other secondary metabolites;Biosynthesis of other secondary metabolites	ko01100//Metabolic pathways;ko01110//Biosynthesis of secondary metabolites;ko00260//Glycine, serine and threonine metabolism;ko00350//Tyrosine metabolism;ko00360//Phenylalanine metabolism;ko00410//beta-Alanine metabolism;ko00950//Isoquinoline alkaloid biosynthesis;ko00960//Tropane, piperidine and pyridine alkaloid biosynthesis	K00276;K00276;K00276;K00276;K00276;K00276;K00276;K00276	-	GO:0016641//oxidoreductase activity, acting on the CH-NH2 group of donors, oxygen as acceptor;GO:0043169//cation binding;GO:0048037//cofactor binding	GO:0044710//single-organism metabolic process;GO:1901564//organonitrogen compound metabolic process
GH_D11G0709	143	178	130	34	41	33	18.8	20.46	16.69	3.66	4.91	4.33	18.65	4.3	-2.11677	3.45412e-22	1.74577e-20	--	Hop-interacting protein THI031 [Solanum lycopersicum]	-	-	-	-	-	-	-
GH_D02G2518	18	20	23	135	131	116	1.18	1.14	1.47	7.23	7.8	7.58	1.26333	7.53667	2.57669	3.97731e-22	2.0063e-20	At1g25270	PREDICTED: WAT1-related protein At1g68170-like isoform X1 [Gossypium hirsutum]	-	-	-	-	GO:0031224//intrinsic component of membrane	GO:0005215//transporter activity	GO:0044763//single-organism cellular process
GH_D02G0748	396	424	344	197	198	166	30.43	28.48	25.81	12.4	13.84	12.74	28.24	12.9933	-1.11997	3.98392e-22	2.0077e-20	--	PREDICTED: uncharacterized protein LOC107910411 [Gossypium hirsutum]	-	-	-	-	-	-	-
GH_D10G0192	11	17	6	128	106	94	0.34	0.43	0.18	3.12	2.87	2.8	0.316667	2.93	3.20986	5.25095e-22	2.64365e-20	B120	PREDICTED: G-type lectin S-receptor-like serine/threonine-protein kinase B120 isoform X2 [Gossypium hirsutum]	-	-	-	-	-	GO:0004672//protein kinase activity;GO:0032550//purine ribonucleoside binding	GO:0006464//cellular protein modification process;GO:0006796//phosphate-containing compound metabolic process;GO:0008037//cell recognition
GH_D04G1075	16	11	16	117	122	104	0.71	0.43	0.7	4.26	4.95	4.63	0.613333	4.61333	2.91107	6.50439e-22	3.25582e-20	INV1	PREDICTED: beta-fructofuranosidase, insoluble isoenzyme 1 [Gossypium raimondii]	Metabolism;Metabolism;Metabolism	Global and overview maps;Carbohydrate metabolism;Carbohydrate metabolism	ko01100//Metabolic pathways;ko00500//Starch and sucrose metabolism;ko00052//Galactose metabolism	K01193;K01193;K01193	-	-	GO:0044238//primary metabolic process
GH_D12G2324	47	56	49	214	192	163	3.57	3.75	3.64	13.37	13.35	12.46	3.65333	13.06	1.83787	6.94764e-22	3.47102e-20	PER20	PREDICTED: peroxidase 20 [Gossypium raimondii]	Metabolism;Metabolism;Metabolism	Global and overview maps;Global and overview maps;Biosynthesis of other secondary metabolites	ko01100//Metabolic pathways;ko01110//Biosynthesis of secondary metabolites;ko00940//Phenylpropanoid biosynthesis	K00430;K00430;K00430	-	GO:0003824//catalytic activity;GO:0016209//antioxidant activity;GO:0043169//cation binding;GO:0046906//tetrapyrrole binding	GO:0006950//response to stress;GO:0042743//hydrogen peroxide metabolic process;GO:0044710//single-organism metabolic process
MSTRG.36336	190	180	164	422	482	394	1.67	1.38	1.41	3.03	3.85	3.45	1.48667	3.44333	1.21172	8.25271e-22	4.11119e-20	ND4	NADH-quinone oxidoreductase protein [Cinnamomum micranthum f. kanehirae]	-	-	-	-	-	GO:0050136//NADH dehydrogenase (quinone) activity	GO:0022904//respiratory electron transport chain
GH_A05G2270	113	108	123	347	295	288	13.03	10.88	13.8	32.65	30.87	33.07	12.57	32.1967	1.35693	1.01404e-21	5.03231e-20	--	PREDICTED: uncharacterized protein LOC107957751 [Gossypium hirsutum]	-	-	-	-	-	GO:0003824//catalytic activity	-
GH_D13G0806	100	131	80	330	295	262	2.54	2.89	1.97	6.86	6.8	6.63	2.46667	6.76333	1.45517	1.15801e-21	5.72495e-20	AGO7	PREDICTED: protein argonaute 7-like isoform X2 [Gossypium hirsutum]	-	-	-	-	GO:0032991//macromolecular complex;GO:0044424//intracellular part	GO:0008135//translation factor activity, RNA binding	GO:0006412//translation;GO:0006950//response to stress;GO:0009791//post-embryonic development;GO:0030422//production of siRNA involved in RNA interference;GO:0050793//regulation of developmental process
GH_D02G2358	14	25	20	135	129	110	0.76	1.19	1.06	6.03	6.38	5.99	1.00333	6.13333	2.61187	1.35871e-21	6.69177e-20	At4g34500	PREDICTED: probable receptor-like serine/threonine-protein kinase At4g34500 [Gossypium hirsutum]	-	-	-	-	GO:0031224//intrinsic component of membrane	GO:0004672//protein kinase activity;GO:0032550//purine ribonucleoside binding	GO:0006464//cellular protein modification process;GO:0006796//phosphate-containing compound metabolic process
GH_A12G2599	108	120	134	366	298	300	5.81	5.65	7.03	16.12	14.54	16.08	6.16333	15.58	1.33791	1.64663e-21	8.0716e-20	BDG3	Alpha/beta hydrolase-1 [Corchorus capsularis]	-	-	-	-	-	GO:0003824//catalytic activity	-
GH_D05G0009	86	114	81	271	293	259	10.2	11.82	9.38	26.35	31.63	30.69	10.4667	29.5567	1.49768	2.12793e-21	1.04112e-19	YLS3	PREDICTED: protein YLS3-like [Gossypium hirsutum]	-	-	-	-	GO:0031224//intrinsic component of membrane;GO:0043231//intracellular membrane-bounded organelle	GO:0005488//binding	GO:0000097//sulfur amino acid biosynthetic process;GO:0007275//multicellular organism development;GO:0042546//cell wall biogenesis;GO:0044765//single-organism transport;GO:0071555//cell wall organization
GH_D06G0218	34	51	34	188	176	142	4.23	5.55	4.13	19.17	19.93	17.65	4.63667	18.9167	2.0285	2.18207e-21	1.06561e-19	LBD39	PREDICTED: LOB domain-containing protein 39-like [Gossypium raimondii]	-	-	-	-	-	-	-
GH_D05G2258	151	142	131	352	373	385	20.38	16.75	17.27	38.93	45.8	51.9	18.1333	45.5433	1.3286	2.63687e-21	1.2865e-19	UCC1	PREDICTED: blue copper protein-like [Gossypium hirsutum]	-	-	-	-	-	-	-
GH_A02G0791	138	152	168	392	402	333	6.58	6.31	7.82	15.25	17.38	15.8	6.90333	16.1433	1.22557	2.87319e-21	1.39918e-19	CAO	PREDICTED: chlorophyllide a oxygenase, chloroplastic-like [Gossypium arboreum]	Metabolism;Metabolism;Metabolism	Global and overview maps;Global and overview maps;Metabolism of cofactors and vitamins	ko01100//Metabolic pathways;ko01110//Biosynthesis of secondary metabolites;ko00860//Porphyrin and chlorophyll metabolism	K13600;K13600;K13600	GO:0009528//plastid inner membrane;GO:0034357//photosynthetic membrane;GO:0044434//chloroplast part	GO:0016703//oxidoreductase activity, acting on single donors with incorporation of molecular oxygen, incorporation of one atom of oxygen (internal monooxygenases or internal mixed function oxidases);GO:0043169//cation binding;GO:0051536//iron-sulfur cluster binding	GO:0000097//sulfur amino acid biosynthetic process;GO:0006355//regulation of transcription, DNA-templated;GO:0006779//porphyrin-containing compound biosynthetic process;GO:0009887//organ morphogenesis;GO:0048869//cellular developmental process
GH_D06G2184	178	160	160	51	48	43	12.41	9.77	10.91	2.89	3.04	2.97	11.03	2.96667	-1.89452	3.02028e-21	1.46944e-19	LE	PREDICTED: gibberellin 3-beta-dioxygenase 1-like [Gossypium raimondii]	Metabolism;Metabolism	Global and overview maps;Metabolism of terpenoids and polyketides	ko01110//Biosynthesis of secondary metabolites;ko00904//Diterpenoid biosynthesis	K04124;K04124	-	GO:0016705//oxidoreductase activity, acting on paired donors, with incorporation or reduction of molecular oxygen;GO:0043169//cation binding	GO:0044710//single-organism metabolic process
GH_D01G1621	404	486	494	287	212	179	20.64	21.74	24.66	12.02	9.88	9.14	22.3467	10.3467	-1.11089	3.11375e-21	1.5135e-19	GAD	PREDICTED: glutamate decarboxylase-like [Gossypium raimondii]	Metabolism;Metabolism;Metabolism;Metabolism;Metabolism;Metabolism	Global and overview maps;Global and overview maps;Amino acid metabolism;Metabolism of other amino acids;Carbohydrate metabolism;Metabolism of other amino acids	ko01100//Metabolic pathways;ko01110//Biosynthesis of secondary metabolites;ko00250//Alanine, aspartate and glutamate metabolism;ko00410//beta-Alanine metabolism;ko00650//Butanoate metabolism;ko00430//Taurine and hypotaurine metabolism	K01580;K01580;K01580;K01580;K01580;K01580	-	GO:0005515//protein binding;GO:0016831//carboxy-lyase activity;GO:0043168//anion binding	GO:0006605//protein targeting;GO:0006873//cellular ion homeostasis;GO:0006970//response to osmotic stress;GO:0009064//glutamine family amino acid metabolic process;GO:0009746//response to hexose;GO:0009891//positive regulation of biosynthetic process;GO:0010038//response to metal ion;GO:0030001//metal ion transport;GO:0042044//fluid transport;GO:0043067//regulation of programmed cell death
GH_A05G0390	14	11	10	130	98	89	0.69	0.47	0.48	5.23	4.37	4.36	0.546667	4.65333	3.08953	4.11885e-21	1.98905e-19	CKX7	PREDICTED: cytokinin dehydrogenase 7-like [Gossypium hirsutum]	Metabolism	Metabolism of terpenoids and polyketides	ko00908//Zeatin biosynthesis	K00279	-	GO:0000166//nucleotide binding;GO:0016616//oxidoreductase activity, acting on the CH-OH group of donors, NAD or NADP as acceptor;GO:0016645//oxidoreductase activity, acting on the CH-NH group of donors	GO:0009690//cytokinin metabolic process;GO:0044710//single-organism metabolic process
GH_D01G1208	28	21	27	160	121	134	1.41	0.92	1.32	6.58	5.53	6.72	1.21667	6.27667	2.36706	4.42461e-21	2.13274e-19	CYP734A1	PREDICTED: cytochrome P450 734A1-like [Gossypium hirsutum]	-	-	-	-	-	GO:0016491//oxidoreductase activity;GO:0046906//tetrapyrrole binding;GO:0046914//transition metal ion binding	GO:0044710//single-organism metabolic process
GH_D08G0560	153	178	164	57	40	47	14.9	15.15	15.59	4.55	3.54	4.57	15.2133	4.22	-1.85002	4.57812e-21	2.20266e-19	FLA7	PREDICTED: fasciclin-like arabinogalactan protein 7 [Gossypium hirsutum]	-	-	-	-	GO:0031225//anchored component of membrane	-	GO:0006637//acyl-CoA metabolic process;GO:0016129//phytosteroid biosynthetic process;GO:0042546//cell wall biogenesis;GO:0048509//regulation of meristem development;GO:0071555//cell wall organization
GH_D05G2339	148	144	149	45	31	37	11.16	9.49	10.98	2.78	2.13	2.79	10.5433	2.56667	-2.03836	5.79354e-21	2.76951e-19	GN1	Glucan endo-1,3-beta-glucosidase [Gossypium arboreum]	-	-	-	-	-	GO:0016787//hydrolase activity	GO:0044238//primary metabolic process
GH_D06G0088	401	441	396	211	209	212	26.85	25.81	25.89	11.58	12.73	14.18	26.1833	12.83	-1.02913	7.05909e-21	3.36522e-19	IDD2	PREDICTED: protein indeterminate-domain 2-like [Gossypium raimondii]	-	-	-	-	-	-	-
GH_D13G2321	104	127	107	20	18	24	8.19	8.74	8.23	1.29	1.3	1.89	8.38667	1.49333	-2.48956	8.60852e-21	4.09262e-19	AOP2	PREDICTED: probable 2-oxoglutarate-dependent dioxygenase AOP1 [Gossypium hirsutum]	-	-	-	-	-	-	-
GH_A13G0520	186	195	191	461	411	384	18.25	16.72	18.3	37.06	36.69	37.63	17.7567	37.1267	1.0641	1.10079e-20	5.21427e-19	--	PREDICTED: lysine-rich arabinogalactan protein 19-like [Gossypium hirsutum]	-	-	-	-	-	-	-
GH_A02G1159	326	317	309	173	123	129	47.75	40.58	44.26	20.72	16.37	18.86	44.1967	18.65	-1.24476	1.21396e-20	5.74513e-19	PI206	PREDICTED: disease resistance response protein 206-like [Gossypium raimondii]	-	-	-	-	-	-	-
GH_D06G0943	103	99	100	289	318	245	4.15	3.49	3.94	9.54	11.66	9.86	3.86	10.3533	1.42342	1.24483e-20	5.88587e-19	At1g68400	PREDICTED: probable leucine-rich repeat receptor-like protein kinase At1g68400 [Gossypium raimondii]	-	-	-	-	GO:0031224//intrinsic component of membrane	GO:0016772//transferase activity, transferring phosphorus-containing groups;GO:0032550//purine ribonucleoside binding	GO:0006464//cellular protein modification process;GO:0006796//phosphate-containing compound metabolic process
GH_A03G1308	252	339	291	129	121	127	14.46	17.01	16.27	6.07	6.32	7.25	15.9133	6.54667	-1.2814	1.31083e-20	6.18669e-19	PUB21	PREDICTED: U-box domain-containing protein 21-like [Gossypium hirsutum]	-	-	-	-	-	GO:0003824//catalytic activity	GO:0032446//protein modification by small protein conjugation
GH_D03G1776	321	361	338	171	177	140	30.29	29.85	31.22	13.2	15.19	13.23	30.4533	13.8733	-1.13429	1.31879e-20	6.2186e-19	CYP75B2	PREDICTED: geraniol 8-hydroxylase-like [Gossypium raimondii]	Metabolism	Global and overview maps	ko01100//Metabolic pathways	K00512	-	-	-
GH_A01G0175	21	16	19	142	104	115	1.27	0.84	1.12	7.01	5.72	6.92	1.07667	6.55	2.60492	1.32347e-20	6.23504e-19	ERF053	PREDICTED: ethylene-responsive transcription factor ERF053-like [Gossypium arboreum]	-	-	-	-	-	-	GO:0010467//gene expression;GO:0034645//cellular macromolecule biosynthetic process
GH_D11G1765	135	164	108	417	340	292	7.93	8.43	6.2	20.08	18.18	17.14	7.52	18.4667	1.29612	1.32645e-20	6.24344e-19	POPTR_0012s05040g	PREDICTED: L-Ala-D/L-amino acid epimerase-like [Gossypium hirsutum]	-	-	-	-	-	-	-
GH_A09G2688	198	270	195	548	522	399	15.31	18.25	14.72	34.71	36.71	30.8	16.0933	34.0733	1.08218	1.55187e-20	7.29125e-19	HIPP07	PREDICTED: heavy metal-associated isoprenylated plant protein 3-like [Gossypium hirsutum]	-	-	-	-	-	-	-
GH_D06G2151	144	176	143	40	41	46	4.81	5.14	4.67	1.1	1.25	1.54	4.87333	1.29667	-1.9101	1.61296e-20	7.57145e-19	OSCBPY	PREDICTED: lupeol synthase-like [Gossypium raimondii]	Metabolism;Metabolism	Global and overview maps;Metabolism of terpenoids and polyketides	ko01110//Biosynthesis of secondary metabolites;ko00909//Sesquiterpenoid and triterpenoid biosynthesis	K20659;K20659	-	GO:0016853//isomerase activity	-
GH_D10G1024	118	106	98	311	284	273	7.87	6.2	6.4	17.06	17.31	18.26	6.82333	17.5433	1.36237	1.62526e-20	7.62233e-19	At2g23540	PREDICTED: GDSL esterase/lipase At2g23540-like [Gossypium hirsutum]	-	-	-	-	-	GO:0016787//hydrolase activity	GO:0006629//lipid metabolic process
GH_A12G1906	136	147	134	335	380	333	7.27	6.87	7	14.68	18.48	17.79	7.04667	16.9833	1.26911	1.6471e-20	7.71779e-19	PII-2	PREDICTED: piriformospora indica-insensitive protein 2-like [Gossypium hirsutum]	-	-	-	-	-	GO:0016491//oxidoreductase activity	GO:0008152//metabolic process
GH_A10G0330	139	148	121	355	355	295	9.7	9.03	8.22	20.3	22.53	20.56	8.98333	21.13	1.23397	1.92372e-20	8.98163e-19	TBL38	PREDICTED: protein trichome birefringence-like 38 [Gossypium arboreum]	-	-	-	-	-	-	-
GH_D13G0819	120	189	162	387	403	388	2.91	4.01	3.84	7.69	8.89	9.4	3.58667	8.66	1.27172	1.99992e-20	9.32901e-19	--	DNA-directed RNA polymerase subunit beta [Gossypium arboreum]	-	-	-	-	-	-	-
MSTRG.31838	9	7	8	92	115	81	0.46	0.33	0.4	3.78	5.26	4.06	0.396667	4.36667	3.46053	2.14935e-20	9.99919e-19	LRK10	PREDICTED: LEAF RUST 10 DISEASE-RESISTANCE LOCUS RECEPTOR-LIKE PROTEIN KINASE-like 2.4 [Gossypium hirsutum]	-	-	-	-	-	GO:0004672//protein kinase activity;GO:0032550//purine ribonucleoside binding	GO:0006464//cellular protein modification process;GO:0006796//phosphate-containing compound metabolic process
GH_A05G2915	361	407	379	215	204	170	15.05	14.84	15.43	7.34	7.72	7.07	15.1067	7.37667	-1.03414	2.18721e-20	1.01572e-18	LRK10	PREDICTED: rust resistance kinase Lr10-like [Gossypium hirsutum]	-	-	-	-	-	GO:0001871//pattern binding;GO:0004672//protein kinase activity;GO:0032550//purine ribonucleoside binding	GO:0006464//cellular protein modification process;GO:0006796//phosphate-containing compound metabolic process
GH_A05G2173	7	11	7	107	90	84	0.23	0.33	0.22	2.95	2.75	2.84	0.26	2.84667	3.45269	2.32241e-20	1.07562e-18	OPT4	PREDICTED: oligopeptide transporter 4-like [Gossypium arboreum]	-	-	-	-	-	-	-
GH_A05G0276	67	77	57	214	226	214	2.89	2.91	2.4	7.57	8.88	9.22	2.73333	8.55667	1.64639	2.36293e-20	1.09342e-18	PFK3	PREDICTED: ATP-dependent 6-phosphofructokinase 3-like isoform X1 [Gossypium hirsutum]	Metabolism;Metabolism;Metabolism;Metabolism;Metabolism;Genetic Information Processing;Metabolism;Metabolism;Metabolism	Global and overview maps;Global and overview maps;Global and overview maps;Global and overview maps;Carbohydrate metabolism;Folding, sorting and degradation;Carbohydrate metabolism;Carbohydrate metabolism;Carbohydrate metabolism	ko01100//Metabolic pathways;ko01110//Biosynthesis of secondary metabolites;ko01200//Carbon metabolism;ko01230//Biosynthesis of amino acids;ko00010//Glycolysis / Gluconeogenesis;ko03018//RNA degradation;ko00052//Galactose metabolism;ko00051//Fructose and mannose metabolism;ko00030//Pentose phosphate pathway	K00850;K00850;K00850;K00850;K00850;K00850;K00850;K00850;K00850	-	GO:0016772//transferase activity, transferring phosphorus-containing groups	GO:0006090//pyruvate metabolic process;GO:0016310//phosphorylation
GH_D11G0253	3	0	1	194	138	171	0.58	0	0.19	30.95	24.45	33.26	0.256667	29.5533	6.84728	2.68226e-20	1.23898e-18	EARLI1	PREDICTED: 14 kDa proline-rich protein DC2.15-like [Gossypium hirsutum]	-	-	-	-	-	-	-
GH_A05G3454	9	9	4	109	98	74	0.47	0.41	0.2	4.69	4.65	3.88	0.36	4.40667	3.61362	2.73781e-20	1.26352e-18	ESK1	PREDICTED: protein ESKIMO 1-like [Gossypium hirsutum]	-	-	-	-	-	-	GO:0009409//response to cold
GH_D03G1548	8	3	8	123	94	69	0.6	0.2	0.58	7.54	6.4	5.12	0.46	6.35333	3.78781	3.71359e-20	1.70629e-18	UXT1	PREDICTED: uncharacterized membrane protein At1g06890-like [Gossypium raimondii]	-	-	-	-	GO:0031224//intrinsic component of membrane	-	-
GH_A12G2518	172	199	192	71	69	51	19.41	19.64	21.16	6.57	7.09	5.75	20.07	6.47	-1.6332	4.00558e-20	1.8372e-18	--	Late embryogenesis abundant protein, LEA-14 [Corchorus olitorius]	-	-	-	-	-	-	-
GH_A05G1369	98	100	63	288	245	249	3.4	3.03	2.11	8.14	7.69	8.6	2.84667	8.14333	1.51635	5.44941e-20	2.4776e-18	BGAL17	PREDICTED: beta-galactosidase 17 [Gossypium arboreum]	Metabolism;Metabolism;Metabolism;Metabolism;Metabolism;Metabolism	Global and overview maps;Carbohydrate metabolism;Lipid metabolism;Glycan biosynthesis and metabolism;Glycan biosynthesis and metabolism;Glycan biosynthesis and metabolism	ko01100//Metabolic pathways;ko00052//Galactose metabolism;ko00600//Sphingolipid metabolism;ko00531//Glycosaminoglycan degradation;ko00511//Other glycan degradation;ko00604//Glycosphingolipid biosynthesis - ganglio series	K12309;K12309;K12309;K12309;K12309;K12309	GO:0005576//extracellular region	GO:0015925//galactosidase activity;GO:0043169//cation binding	GO:0003006//developmental process involved in reproduction;GO:0018205//peptidyl-lysine modification;GO:0042743//hydrogen peroxide metabolic process;GO:0045491//xylan metabolic process
GH_D11G1275	88	67	75	266	255	201	4.3	2.84	3.55	10.61	11.31	9.79	3.56333	10.57	1.56868	5.90739e-20	2.68114e-18	--	DNAse I-like superfamily protein [Theobroma cacao]	-	-	-	-	-	GO:0004518//nuclease activity	GO:0090304//nucleic acid metabolic process
GH_D02G0081	81	73	68	243	226	209	1.03	0.82	0.85	2.54	2.62	2.66	0.9	2.60667	1.53421	5.91473e-20	2.68214e-18	RGA2	PREDICTED: uncharacterized protein LOC107960665 [Gossypium hirsutum]	-	-	-	-	-	-	-
GH_D07G1174	48	50	76	239	194	199	2.5	2.25	3.85	10.17	9.15	10.3	2.86667	9.87333	1.78416	6.49097e-20	2.93832e-18	FAR3	PREDICTED: fatty acyl-CoA reductase 3-like [Gossypium hirsutum]	Cellular Processes;Metabolism	Transport and catabolism;Lipid metabolism	ko04146//Peroxisome;ko00073//Cutin, suberine and wax biosynthesis	K13356;K13356	-	GO:0016620//oxidoreductase activity, acting on the aldehyde or oxo group of donors, NAD or NADP as acceptor	GO:0009058//biosynthetic process;GO:0044238//primary metabolic process;GO:0044710//single-organism metabolic process
GH_D12G0664	152	166	179	428	372	342	6.32	6.04	7.27	14.56	14.04	14.18	6.54333	14.26	1.12388	6.69276e-20	3.02703e-18	SCL7	PREDICTED: scarecrow-like protein 4 [Gossypium hirsutum]	-	-	-	-	-	-	GO:0010468//regulation of gene expression
GH_D12G2443	203	211	199	514	439	371	12.61	11.44	12.05	26.13	24.79	22.97	12.0333	24.63	1.03338	6.8341e-20	3.0856e-18	BASS6	PREDICTED: probable sodium/metabolite cotransporter BASS6, chloroplastic isoform X1 [Gossypium raimondii]	-	-	-	-	-	-	-
GH_D12G0375	239	240	264	105	106	88	20.83	18.27	22.42	7.52	8.38	7.69	20.5067	7.86333	-1.38288	7.53539e-20	3.39634e-18	NAC022	NAC transcription factor 29-like [Gossypium hirsutum]	-	-	-	-	-	-	-
GH_A11G1758	139	152	137	354	347	313	7.88	7.51	7.59	16.39	17.84	17.7	7.66	17.31	1.17619	7.78061e-20	3.49927e-18	TBL19	PREDICTED: protein trichome birefringence-like 19 [Gossypium hirsutum]	-	-	-	-	-	-	-
GH_D02G1495	340	418	354	216	140	170	19.48	20.93	19.83	10.13	7.29	9.75	20.08	9.05667	-1.14871	7.88244e-20	3.5405e-18	PUB21	PREDICTED: U-box domain-containing protein 21-like [Gossypium hirsutum]	-	-	-	-	-	GO:0003824//catalytic activity	GO:0032446//protein modification by small protein conjugation
GH_D05G2373	108	127	127	357	279	291	5.12	5.26	5.87	13.9	12.05	13.81	5.41667	13.2533	1.29088	8.22854e-20	3.68959e-18	CAO	PREDICTED: chlorophyllide a oxygenase, chloroplastic-like [Gossypium raimondii]	Metabolism;Metabolism;Metabolism	Global and overview maps;Global and overview maps;Metabolism of cofactors and vitamins	ko01100//Metabolic pathways;ko01110//Biosynthesis of secondary metabolites;ko00860//Porphyrin and chlorophyll metabolism	K13600;K13600;K13600	GO:0009528//plastid inner membrane;GO:0034357//photosynthetic membrane;GO:0044434//chloroplast part	GO:0016703//oxidoreductase activity, acting on single donors with incorporation of molecular oxygen, incorporation of one atom of oxygen (internal monooxygenases or internal mixed function oxidases);GO:0043169//cation binding;GO:0051536//iron-sulfur cluster binding	GO:0000097//sulfur amino acid biosynthetic process;GO:0006355//regulation of transcription, DNA-templated;GO:0006779//porphyrin-containing compound biosynthetic process;GO:0009887//organ morphogenesis;GO:0048869//cellular developmental process
GH_D08G1436	119	144	153	385	320	315	2.95	3.1	3.69	7.79	7.19	7.76	3.24667	7.58	1.22324	8.32772e-20	3.73085e-18	KIN14I	PREDICTED: kinesin-4-like [Gossypium hirsutum]	-	-	-	-	GO:0005875//microtubule associated complex	GO:0003774//motor activity;GO:0015631//tubulin binding;GO:0032550//purine ribonucleoside binding	GO:0007017//microtubule-based process
GH_D10G0719	184	168	140	385	436	385	13.6	10.8	10.11	23.27	29.23	28.35	11.5033	26.95	1.22823	8.9865e-20	4.02252e-18	MES17	Methyl esterase 12 isoform 2 [Theobroma cacao]	-	-	-	-	-	-	-
GH_A12G0450	28	23	36	154	142	126	1.62	1.17	2.04	7.32	7.49	7.3	1.61	7.37	2.1946	9.7587e-20	4.36067e-18	PID	Protein kinase PINOID -like protein [Gossypium arboreum]	-	-	-	-	GO:0044444//cytoplasmic part	GO:0004674//protein serine/threonine kinase activity;GO:0005515//protein binding;GO:0032550//purine ribonucleoside binding	GO:0000904//cell morphogenesis involved in differentiation;GO:0006464//cellular protein modification process;GO:0006796//phosphate-containing compound metabolic process;GO:0009630//gravitropism;GO:0009639//response to red or far red light;GO:0009755//hormone-mediated signaling pathway;GO:0009793//embryo development ending in seed dormancy;GO:0032535//regulation of cellular component size;GO:00434…
GH_A11G3712	71	116	99	274	280	267	4.47	6.37	6.07	14.02	15.91	16.66	5.63667	15.53	1.46214	9.82159e-20	4.38501e-18	ABCG20	PREDICTED: ABC transporter G family member 20-like [Gossypium arboreum]	-	-	-	-	-	GO:0015604//organic phosphonate transmembrane transporter activity;GO:0017111//nucleoside-triphosphatase activity;GO:0032550//purine ribonucleoside binding	GO:0044765//single-organism transport
GH_D07G1985	128	124	142	356	311	319	11.74	9.95	12.72	26.77	25.96	29.23	11.47	27.32	1.25209	1.02222e-19	4.55606e-18	--	PREDICTED: sulfated surface glycoprotein 185-like [Gossypium raimondii]	-	-	-	-	-	-	-
GH_A06G0376	6	7	7	123	80	73	0.58	0.59	0.66	9.78	7.04	7.03	0.61	7.95	3.70407	1.02966e-19	4.5853e-18	TT1	PREDICTED: protein TRANSPARENT TESTA 1-like [Gossypium hirsutum]	-	-	-	-	GO:0043231//intracellular membrane-bounded organelle	GO:0043169//cation binding	GO:0009812//flavonoid metabolic process;GO:0010468//regulation of gene expression;GO:0034645//cellular macromolecule biosynthetic process
GH_D11G0330	207	261	250	113	69	87	20.63	22.74	24.33	9.23	6.26	8.66	22.5667	8.05	-1.48713	1.12379e-19	5.00021e-18	SDR3b	PREDICTED: (-)-isopiperitenol/(-)-carveol dehydrogenase, mitochondrial-like [Gossypium hirsutum]	-	-	-	-	-	-	-
GH_A11G2550	164	167	174	456	382	325	5.29	4.71	5.48	12.05	11.21	10.47	5.16	11.2433	1.12363	1.16582e-19	5.17392e-18	At3g03770	PREDICTED: probable inactive leucine-rich repeat receptor-like protein kinase At3g03770 [Gossypium hirsutum]	-	-	-	-	GO:0031224//intrinsic component of membrane	GO:0016772//transferase activity, transferring phosphorus-containing groups;GO:0032550//purine ribonucleoside binding	GO:0006464//cellular protein modification process;GO:0006796//phosphate-containing compound metabolic process;GO:0009411//response to UV;GO:0009813//flavonoid biosynthetic process;GO:0034285//response to disaccharide
GH_A01G2355	174	263	186	524	481	388	6.2	8.22	6.47	15.31	15.62	13.83	6.96333	14.92	1.0994	1.21301e-19	5.37879e-18	ABCG20	PREDICTED: ABC transporter G family member 20-like [Gossypium hirsutum]	-	-	-	-	-	GO:0017111//nucleoside-triphosphatase activity;GO:0032550//purine ribonucleoside binding	-
GH_A07G1556	305	251	260	600	622	515	24.7	17.77	20.56	39.81	45.83	41.65	21.01	42.43	1.01401	1.23742e-19	5.48235e-18	--	PREDICTED: uncharacterized protein LOC107955819 [Gossypium hirsutum]	-	-	-	-	-	-	-
GH_D12G1472	186	203	214	81	68	69	8.36	7.98	9.4	2.98	2.78	3.1	8.58	2.95333	-1.53863	1.3445e-19	5.94161e-18	PME7	PREDICTED: probable pectinesterase/pectinesterase inhibitor 7 [Gossypium hirsutum]	Metabolism;Metabolism	Global and overview maps;Carbohydrate metabolism	ko01100//Metabolic pathways;ko00040//Pentose and glucuronate interconversions	K01051;K01051	GO:0030312//external encapsulating structure	GO:0052689//carboxylic ester hydrolase activity	GO:0000272//polysaccharide catabolic process;GO:0009892//negative regulation of metabolic process;GO:0071555//cell wall organization
GH_D06G0779	14	12	12	105	103	90	0.7	0.52	0.58	4.3	4.66	4.51	0.6	4.49	2.90368	1.58699e-19	6.98355e-18	--	Harbinger transposase-derived nuclease [Corchorus olitorius]	-	-	-	-	-	-	-
GH_D01G2264	31	15	9	142	116	123	2.39	1.01	0.68	8.94	8.1	9.43	1.36	8.82333	2.69772	1.67852e-19	7.38011e-18	NFYA10	PREDICTED: nuclear transcription factor Y subunit A-10-like [Gossypium hirsutum]	-	-	-	-	-	-	GO:0010468//regulation of gene expression
GH_D05G1869	159	149	122	357	394	319	7.82	6.41	5.86	14.4	17.63	15.68	6.69667	15.9033	1.24781	1.77533e-19	7.78604e-18	CPK33	PREDICTED: calcium-dependent protein kinase 29 isoform X2 [Gossypium raimondii]	Organismal Systems	Environmental adaptation	ko04626//Plant-pathogen interaction	K13412	-	GO:0004674//protein serine/threonine kinase activity;GO:0032550//purine ribonucleoside binding;GO:0046872//metal ion binding	GO:0006464//cellular protein modification process;GO:0006796//phosphate-containing compound metabolic process
GH_D07G0051	361	386	363	218	174	178	22.96	21.47	22.54	11.35	10.06	11.31	22.3233	10.9067	-1.03334	1.78277e-19	7.81206e-18	ALDH2C4	PREDICTED: aldehyde dehydrogenase family 2 member C4-like [Gossypium hirsutum]	-	-	-	-	-	-	-
GH_A06G0576	64	81	62	236	218	184	4.52	5	4.28	13.66	14.02	12.99	4.6	13.5567	1.5593	2.30666e-19	1.00486e-17	HHP1	PREDICTED: heptahelical transmembrane protein 1-like [Gossypium hirsutum]	-	-	-	-	-	GO:0060089//molecular transducer activity	-
GH_D01G1728	23	19	15	136	96	124	0.9	0.65	0.57	4.35	3.41	4.84	0.706667	4.2	2.57129	2.40938e-19	1.04873e-17	SULTR3;3	PREDICTED: probable sulfate transporter 3.3 [Gossypium raimondii]	-	-	-	-	GO:0031224//intrinsic component of membrane	GO:0015103//inorganic anion transmembrane transporter activity;GO:0015291//secondary active transmembrane transporter activity	GO:0008272//sulfate transport;GO:0044763//single-organism cellular process
GH_A01G0546	78	94	94	289	239	219	4.45	4.69	5.24	13.51	12.43	12.48	4.79333	12.8067	1.41779	2.45033e-19	1.06566e-17	TCP4	PREDICTED: transcription factor TCP4-like [Gossypium hirsutum]	-	-	-	-	-	-	-
GH_D08G1283	119	142	92	315	344	276	3.98	4.15	3.02	8.68	10.52	9.25	3.71667	9.48333	1.35138	2.49263e-19	1.08315e-17	OPT7	PREDICTED: oligopeptide transporter 7-like [Gossypium hirsutum]	-	-	-	-	GO:0031224//intrinsic component of membrane	GO:0015197//peptide transporter activity	GO:0008104//protein localization;GO:0015833//peptide transport
GH_A11G1782	30	43	42	174	149	143	2.43	3.04	3.32	11.55	10.98	11.57	2.93	11.3667	1.95584	2.50907e-19	1.08881e-17	CHN50	PREDICTED: endochitinase-like [Gossypium hirsutum]	Metabolism;Environmental Information Processing;Metabolism	Global and overview maps;Signal transduction;Carbohydrate metabolism	ko01100//Metabolic pathways;ko04016//MAPK signaling pathway - plant;ko00520//Amino sugar and nucleotide sugar metabolism	K20547;K20547;K20547	-	GO:0097367//carbohydrate derivative binding	GO:0006026//aminoglycan catabolic process;GO:0044036//cell wall macromolecule metabolic process;GO:0044238//primary metabolic process
GH_A10G1044	26	29	20	138	123	117	1.78	1.7	1.32	7.68	7.56	7.92	1.6	7.72	2.27053	3.01929e-19	1.30547e-17	TULP3	PREDICTED: tubby-like F-box protein 3 isoform X1 [Gossypium hirsutum]	-	-	-	-	-	GO:0003824//catalytic activity	-
GH_A07G2467	372	435	362	176	194	202	16.14	16.5	15.34	6.26	7.66	8.75	15.9933	7.55667	-1.08165	3.4409e-19	1.48283e-17	SAG101	PREDICTED: senescence-associated carboxylesterase 101-like [Gossypium hirsutum]	-	-	-	-	GO:0031224//intrinsic component of membrane;GO:0043231//intracellular membrane-bounded organelle	GO:0016298//lipase activity	GO:0002833//positive regulation of response to biotic stimulus;GO:0006629//lipid metabolic process;GO:0007165//signal transduction;GO:0009696//salicylic acid metabolic process;GO:0009814//defense response, incompatible interaction;GO:0010243//response to organonitrogen compound;GO:0044767//single-organism developmental process;GO:0051094//positive regulation of developmental process
GH_A06G0046	230	216	196	478	459	421	5.56	4.57	4.63	9.48	10.1	10.16	4.92	9.91333	1.01071	4.01708e-19	1.72685e-17	FPP6	Filament-like plant protein 4 [Gossypium arboreum]	-	-	-	-	-	-	-
GH_A06G0804	31	49	42	179	152	147	1.55	2.14	2.05	7.32	6.92	7.31	1.91333	7.18333	1.90857	4.57805e-19	1.96475e-17	--	Harbinger transposase-derived nuclease [Corchorus olitorius]	-	-	-	-	-	-	-
GH_A09G1255	132	145	138	358	356	279	5.1	4.91	5.2	11.35	12.51	10.77	5.07	11.5433	1.187	5.13486e-19	2.19828e-17	ABCG23	PREDICTED: ABC transporter G family member 23 [Gossypium arboreum]	Environmental Information Processing	Membrane transport	ko02010//ABC transporters	K05681	GO:0031224//intrinsic component of membrane	GO:0017111//nucleoside-triphosphatase activity;GO:0032550//purine ribonucleoside binding	GO:0051234//establishment of localization
GH_A01G1095	24	26	21	160	116	102	0.58	0.54	0.49	3.09	2.51	2.42	0.536667	2.67333	2.31654	5.19987e-19	2.22428e-17	FPP4	PREDICTED: filament-like plant protein 4 isoform X1 [Gossypium hirsutum]	-	-	-	-	-	-	-
GH_D02G2496	134	149	154	398	346	289	13.1	12.73	14.7	31.87	30.77	28.21	13.51	30.2833	1.1645	5.80214e-19	2.47987e-17	EXLA1	PREDICTED: expansin-like A1 [Gossypium raimondii]	-	-	-	-	-	-	GO:0000003//reproduction
GH_A06G1586	38	36	37	167	150	132	2.6	2.14	2.49	9.4	9.37	9.06	2.41	9.27667	1.94457	6.47066e-19	2.75204e-17	PUP21	PREDICTED: probable purine permease 9 [Gossypium hirsutum]	-	-	-	-	GO:0031224//intrinsic component of membrane	-	GO:0051234//establishment of localization
GH_D07G0132	142	153	158	56	45	29	7.15	6.74	7.76	2.31	2.05	1.47	7.21667	1.94333	-1.8928	7.26569e-19	3.08262e-17	BHLH2	PREDICTED: putative transcription factor bHLH041 isoform X2 [Gossypium hirsutum]	-	-	-	-	GO:0043231//intracellular membrane-bounded organelle	GO:0001071//nucleic acid binding transcription factor activity;GO:0005515//protein binding	GO:0010468//regulation of gene expression;GO:0034645//cellular macromolecule biosynthetic process
GH_A01G0751	47	67	72	218	202	187	1.31	1.64	1.97	4.99	5.15	5.23	1.64	5.12333	1.64339	7.41524e-19	3.14351e-17	TOR1	PREDICTED: microtubule-associated protein TORTIFOLIA1-like isoform X2 [Gossypium hirsutum]	-	-	-	-	-	-	-
GH_D12G1509	13	35	25	136	131	121	0.69	1.62	1.29	5.91	6.32	6.41	1.2	6.21333	2.37233	7.9288e-19	3.35575e-17	ASPG2	PREDICTED: protein ASPARTIC PROTEASE IN GUARD CELL 2-like [Gossypium hirsutum]	-	-	-	-	-	GO:0004175//endopeptidase activity	GO:0019538//protein metabolic process
GH_D10G0315	44	54	27	173	157	176	2.18	2.34	1.31	7.02	7.08	8.71	1.94333	7.60333	1.9681	8.65514e-19	3.65129e-17	MLO6	PREDICTED: MLO-like protein 12 [Gossypium raimondii]	-	-	-	-	GO:0031224//intrinsic component of membrane	-	GO:0006950//response to stress
GH_A13G0914	260	245	259	556	611	453	6.31	5.2	6.14	11.06	13.49	10.98	5.88333	11.8433	1.00937	8.72529e-19	3.6779e-17	--	DNA-directed RNA polymerase subunit beta [Gossypium arboreum]	-	-	-	-	-	-	-
GH_A11G2841	177	185	154	55	54	60	13.31	12.17	11.32	3.39	3.7	4.51	12.2667	3.86667	-1.66558	8.76999e-19	3.69077e-17	AKR1	PREDICTED: perakine reductase-like [Gossypium arboreum]	-	-	-	-	-	-	GO:0044710//single-organism metabolic process
GH_D11G3338	41	24	28	157	146	128	5.71	2.92	3.81	17.93	18.52	17.82	4.14667	18.09	2.12517	8.78785e-19	3.6953e-17	--	PREDICTED: cell wall / vacuolar inhibitor of fructosidase 2-like [Gossypium arboreum]	-	-	-	-	-	-	-
GH_A10G1517	167	142	117	384	348	315	5.73	4.24	3.91	10.75	10.83	10.75	4.62667	10.7767	1.21987	9.37243e-19	3.93476e-17	--	CTP synthase [Gossypium arboreum]	-	-	-	-	-	-	-
MSTRG.1109	1265	1190	895	3144	3204	2896	31.55	25.93	21.77	64.16	72.55	71.91	26.4167	69.54	1.39639	1.10329e-18	4.60584e-17	ATPB	ATP synthase subunit beta, mitochondrial [Durio zibethinus]	Metabolism;Metabolism	Global and overview maps;Energy metabolism	ko01100//Metabolic pathways;ko00190//Oxidative phosphorylation	K02133;K02133	GO:0009526//plastid envelope;GO:0019866//organelle inner membrane;GO:0033178//proton-transporting two-sector ATPase complex, catalytic domain;GO:0043232//intracellular non-membrane-bounded organelle;GO:0044455//mitochondrial membrane part	GO:0008187//poly-pyrimidine tract binding;GO:0019829//cation-transporting ATPase activity;GO:0036094//small molecule binding;GO:0046914//transition metal ion binding	GO:0006754//ATP biosynthetic process;GO:0010038//response to metal ion;GO:1902600//hydrogen ion transmembrane transport
GH_A02G0372	159	170	138	57	37	47	21.23	19.85	18	6.24	4.5	6.27	19.6933	5.67	-1.79629	1.22734e-18	5.10733e-17	AUX22B	PREDICTED: auxin-responsive protein IAA4-like [Gossypium hirsutum]	Environmental Information Processing	Signal transduction	ko04075//Plant hormone signal transduction	K14484	-	GO:0005515//protein binding	GO:0009755//hormone-mediated signaling pathway;GO:0010468//regulation of gene expression;GO:0034645//cellular macromolecule biosynthetic process
GH_A02G1542	50	56	47	213	157	164	3.98	3.96	3.69	14.06	11.51	13.16	3.87667	12.91	1.7356	1.49364e-18	6.20556e-17	ATHB-16	PREDICTED: homeobox-leucine zipper protein ATHB-6-like [Gossypium hirsutum]	-	-	-	-	GO:0043231//intracellular membrane-bounded organelle	GO:0001071//nucleic acid binding transcription factor activity;GO:0003677//DNA binding;GO:0016769//transferase activity, transferring nitrogenous groups	GO:0010468//regulation of gene expression;GO:0034645//cellular macromolecule biosynthetic process
GH_D01G2156	10	7	10	104	85	76	0.51	0.33	0.53	4.56	4.12	4.03	0.456667	4.23667	3.21372	1.50686e-18	6.25551e-17	AAP3	PREDICTED: amino acid permease 3-like [Gossypium hirsutum]	-	-	-	-	GO:0031224//intrinsic component of membrane	-	-
GH_D07G0106	29	49	33	189	174	115	1.89	2.81	2.11	10.06	10.27	7.45	2.27	9.26	2.02832	1.52227e-18	6.31443e-17	At2g19810	PREDICTED: zinc finger CCCH domain-containing protein 49 [Gossypium arboreum]	-	-	-	-	-	-	-
GH_A12G2281	3	3	6	84	81	81	0.23	0.23	0.45	5.3	5.68	6.24	0.303333	5.74	4.24207	1.58793e-18	6.58155e-17	BHLH71	PREDICTED: transcription factor bHLH71-like [Gossypium hirsutum]	-	-	-	-	GO:0043231//intracellular membrane-bounded organelle	GO:0001071//nucleic acid binding transcription factor activity;GO:0005515//protein binding	GO:0010468//regulation of gene expression;GO:0034645//cellular macromolecule biosynthetic process;GO:0044707//single-multicellular organism process
GH_D10G0321	14	19	11	125	89	93	1.81	2.15	1.39	13.26	10.49	12.03	1.78333	11.9267	2.74154	1.61002e-18	6.66781e-17	RAC13	PREDICTED: rac-like GTP-binding protein RAC13 [Gossypium raimondii]	Cellular Processes	Transport and catabolism	ko04145//Phagosome	K04392	-	-	-
GH_A03G1322	13	6	7	98	87	80	1.05	0.46	0.55	6.46	6.37	6.43	0.686667	6.42	3.22489	1.62662e-18	6.72584e-17	GALUR	PREDICTED: D-galacturonate reductase-like isoform X2 [Gossypium hirsutum]	Metabolism	Carbohydrate metabolism	ko00053//Ascorbate and aldarate metabolism	K19642	-	-	GO:0044710//single-organism metabolic process
MSTRG.10970	152	143	143	40	44	43	9.45	7.77	8.68	2.04	2.49	2.67	8.63333	2.4	-1.84688	1.64547e-18	6.79841e-17	--	nucleolin-like [Gossypium australe]	-	-	-	-	-	-	-
GH_A10G0185	106	134	117	294	316	284	3.1	3.44	3.34	7.07	8.43	8.31	3.29333	7.93667	1.26898	1.6951e-18	6.99235e-17	B120	PREDICTED: G-type lectin S-receptor-like serine/threonine-protein kinase B120 [Gossypium hirsutum]	-	-	-	-	-	GO:0004672//protein kinase activity;GO:0032550//purine ribonucleoside binding	GO:0006464//cellular protein modification process;GO:0006796//phosphate-containing compound metabolic process;GO:0008037//cell recognition
GH_D06G2044	119	117	130	337	292	274	4.83	4.15	5.16	11.22	10.79	11.12	4.71333	11.0433	1.22836	1.82204e-18	7.50408e-17	PPO	polyphenol oxidase-3 [Gossypium hirsutum]	Metabolism;Metabolism;Metabolism;Metabolism	Global and overview maps;Global and overview maps;Amino acid metabolism;Biosynthesis of other secondary metabolites	ko01100//Metabolic pathways;ko01110//Biosynthesis of secondary metabolites;ko00350//Tyrosine metabolism;ko00950//Isoquinoline alkaloid biosynthesis	K00422;K00422;K00422;K00422	-	-	GO:0008152//metabolic process
GH_D12G1324	1	8	6	83	77	90	0.05	0.33	0.29	3.24	3.35	4.29	0.223333	3.62667	4.02137	1.97357e-18	8.09859e-17	CYP78A9	PREDICTED: cytochrome P450 78A9-like [Gossypium hirsutum]	-	-	-	-	-	GO:0016491//oxidoreductase activity;GO:0046906//tetrapyrrole binding;GO:0046914//transition metal ion binding	GO:0044710//single-organism metabolic process
GH_D10G2774	146	122	120	343	309	307	5.88	4.3	4.72	11.34	11.33	12.36	4.96667	11.6767	1.23328	2.0754e-18	8.50716e-17	PICBP	PREDICTED: dentin sialophosphoprotein-like [Gossypium raimondii]	-	-	-	-	-	-	-
GH_A06G0665	209	212	212	79	78	86	10.71	9.47	10.62	3.3	3.61	4.42	10.2667	3.77667	-1.44278	2.31291e-18	9.46585e-17	ALDH2C4	PREDICTED: aldehyde dehydrogenase family 2 member C4-like [Gossypium hirsutum]	-	-	-	-	GO:0044444//cytoplasmic part	GO:0004030//aldehyde dehydrogenase [NAD(P)+] activity	GO:0001101//response to acid chemical;GO:0009698//phenylpropanoid metabolic process;GO:0009814//defense response, incompatible interaction;GO:0015698//inorganic anion transport;GO:0033554//cellular response to stress
MSTRG.29026	98	115	110	303	263	251	4.73	4.86	5.19	11.99	11.56	12.11	4.92667	11.8867	1.27066	2.46611e-18	1.00691e-16	ADH1	PREDICTED: alcohol dehydrogenase class-P-like isoform X1 [Gossypium raimondii]	Metabolism;Metabolism;Metabolism;Metabolism;Metabolism;Metabolism	Global and overview maps;Global and overview maps;Carbohydrate metabolism;Lipid metabolism;Lipid metabolism;Amino acid metabolism	ko01100//Metabolic pathways;ko01110//Biosynthesis of secondary metabolites;ko00010//Glycolysis / Gluconeogenesis;ko00071//Fatty acid degradation;ko00592//alpha-Linolenic acid metabolism;ko00350//Tyrosine metabolism	K18857;K18857;K18857;K18857;K18857;K18857	GO:0016020//membrane;GO:0043231//intracellular membrane-bounded organelle;GO:0044444//cytoplasmic part	GO:0016616//oxidoreductase activity, acting on the CH-OH group of donors, NAD or NADP as acceptor;GO:0046914//transition metal ion binding	GO:0006970//response to osmotic stress;GO:0009863//salicylic acid mediated signaling pathway;GO:0010038//response to metal ion;GO:0015980//energy derivation by oxidation of organic compounds;GO:0042743//hydrogen peroxide metabolic process
GH_A03G2454	335	415	434	246	162	144	30.82	33.39	39	18.56	13.61	13.28	34.4033	15.15	-1.18323	2.51688e-18	1.02603e-16	--	PREDICTED: nucleolar protein 58-like isoform X2 [Gossypium hirsutum]	-	-	-	-	-	-	-
GH_A09G2231	210	260	234	91	105	93	11.07	11.98	12.04	3.93	5.04	4.9	11.6967	4.62333	-1.33909	2.65071e-18	1.07974e-16	GT15	PREDICTED: probable xyloglucan galactosyltransferase GT15 [Gossypium arboreum]	-	-	-	-	-	-	-
GH_A02G0171	2	0	3	111	118	99	0.13	0	0.19	6.01	7.12	6.57	0.106667	6.56667	5.94398	2.85911e-18	1.16281e-16	PUP4	PREDICTED: probable purine permease 4 [Gossypium hirsutum]	-	-	-	-	GO:0031224//intrinsic component of membrane	-	GO:0051234//establishment of localization
GH_A04G1368	227	261	302	138	92	76	17.08	17.14	22.19	8.51	6.3	5.71	18.8033	6.84	-1.45892	3.19355e-18	1.29377e-16	AOX2	PREDICTED: ubiquinol oxidase, mitochondrial-like [Gossypium hirsutum]	-	-	-	-	GO:0019866//organelle inner membrane;GO:0031224//intrinsic component of membrane	GO:0016682//oxidoreductase activity, acting on diphenols and related substances as donors, oxygen as acceptor;GO:0043169//cation binding	GO:0009060//aerobic respiration
GH_A03G0233	282	324	244	135	139	114	15.24	15.31	12.88	5.98	6.83	6.15	14.4767	6.32	-1.19573	3.41467e-18	1.37799e-16	CYP87A3	PREDICTED: cytochrome P450 87A3-like isoform X1 [Gossypium hirsutum]	-	-	-	-	-	GO:0016491//oxidoreductase activity;GO:0046906//tetrapyrrole binding;GO:0046914//transition metal ion binding	GO:0044710//single-organism metabolic process
GH_A06G0826	13	27	31	138	154	100	1	1.82	2.34	8.74	10.83	7.72	1.72	9.09667	2.40293	3.71813e-18	1.49813e-16	TT2	PREDICTED: transcription factor TT2-like [Gossypium arboreum]	Organismal Systems	Environmental adaptation	ko04626//Plant-pathogen interaction	K09422	-	-	-
GH_D05G2217	220	245	228	106	100	91	5.91	5.77	6	2.33	2.44	2.43	5.89333	2.4	-1.29605	3.84047e-18	1.54623e-16	CTR1	PREDICTED: serine/threonine-protein kinase CTR1 isoform X1 [Gossypium raimondii]	-	-	-	-	-	GO:0004672//protein kinase activity;GO:0032550//purine ribonucleoside binding	GO:0006464//cellular protein modification process;GO:0006796//phosphate-containing compound metabolic process
GH_A11G2098	155	210	186	422	405	359	11.23	13.3	13.16	25.06	26.7	25.98	12.5633	25.9133	1.04448	4.40807e-18	1.76656e-16	ERF060	ethylene-responsive transcription factor ERF060-like [Gossypium hirsutum]	-	-	-	-	GO:0043231//intracellular membrane-bounded organelle	GO:0001071//nucleic acid binding transcription factor activity	GO:0010468//regulation of gene expression;GO:0034645//cellular macromolecule biosynthetic process
GH_A01G2462	285	253	250	531	628	521	16.85	13.07	14.44	25.68	33.75	30.75	14.7867	30.06	1.02355	4.43379e-18	1.77549e-16	CAX3	PREDICTED: vacuolar cation/proton exchanger 3-like isoform X1 [Gossypium hirsutum]	-	-	-	-	GO:0031224//intrinsic component of membrane	GO:0015368//calcium:cation antiporter activity	GO:0006816//calcium ion transport;GO:0044763//single-organism cellular process
GH_A10G0911	172	154	150	48	60	31	22.62	17.7	19.26	5.17	7.18	4.07	19.86	5.47333	-1.85937	4.58625e-18	1.83514e-16	--	PREDICTED: 41 kDa spicule matrix protein-like [Gossypium raimondii]	-	-	-	-	-	-	-
GH_D05G1625	38	49	58	161	206	181	0.96	1.1	1.46	3.38	4.8	4.64	1.17333	4.27333	1.86475	4.7645e-18	1.90207e-16	HSL1	PREDICTED: receptor-like protein kinase HSL1 [Gossypium raimondii]	-	-	-	-	GO:0031224//intrinsic component of membrane	GO:0004672//protein kinase activity;GO:0032550//purine ribonucleoside binding	GO:0000226//microtubule cytoskeleton organization;GO:0003006//developmental process involved in reproduction;GO:0005976//polysaccharide metabolic process;GO:0006464//cellular protein modification process;GO:0006796//phosphate-containing compound metabolic process;GO:0009826//unidimensional cell growth;GO:0032535//regulation of cellular component size;GO:0042546//cell wall biogenesis;GO:0043479//p…
GH_A06G0219	93	159	132	29	31	30	14.73	22.02	20.42	3.76	4.47	4.75	19.0567	4.32667	-2.13897	5.42354e-18	2.1569e-16	--	PREDICTED: dermokine-like [Gossypium hirsutum]	-	-	-	-	-	-	-
GH_D06G2094	87	88	65	307	201	219	3.81	3.35	2.77	10.98	8	9.55	3.31	9.51	1.52261	5.83069e-18	2.31705e-16	NPF5.1	PREDICTED: protein NRT1/ PTR FAMILY 5.1-like isoform X1 [Gossypium raimondii]	-	-	-	-	GO:0031224//intrinsic component of membrane	-	GO:0051234//establishment of localization
GH_A05G2581	81	73	52	212	221	216	9.14	7.16	5.77	19.61	22.65	24.35	7.35667	22.2033	1.59365	6.64667e-18	2.63528e-16	DEFA	floral homeotic protein PMADS 1-like [Gossypium hirsutum]	-	-	-	-	GO:0043231//intracellular membrane-bounded organelle	GO:0001071//nucleic acid binding transcription factor activity;GO:0005515//protein binding	GO:0000904//cell morphogenesis involved in differentiation;GO:0009664//plant-type cell wall organization;GO:0009888//tissue development;GO:0010468//regulation of gene expression;GO:0034645//cellular macromolecule biosynthetic process;GO:0048437//floral organ development;GO:0048580//regulation of post-embryonic development
GH_A05G2689	51	58	37	172	190	157	3.72	3.7	2.63	10.27	12.6	11.43	3.35	11.4333	1.77101	6.72937e-18	2.66604e-16	At1g78140	PREDICTED: uncharacterized methyltransferase At1g78140, chloroplastic [Gossypium arboreum]	-	-	-	-	GO:0044434//chloroplast part	GO:0016741//transferase activity, transferring one-carbon groups	GO:0008152//metabolic process
GH_D11G1278	99	111	94	261	287	245	4.51	4.44	4.21	9.76	11.95	11.17	4.38667	10.96	1.32105	6.79321e-18	2.68929e-16	--	Oxoglutarate/iron-dependent dioxygenase [Corchorus capsularis]	-	-	-	-	-	-	-
GH_A05G1886	306	360	306	191	167	126	19.56	20.12	19.1	10.01	9.71	8.05	19.5933	9.25667	-1.0818	7.84253e-18	3.09997e-16	SLAH1	PREDICTED: S-type anion channel SLAH1-like [Gossypium hirsutum]	-	-	-	-	GO:0031224//intrinsic component of membrane	GO:0005244//voltage-gated ion channel activity	GO:0034765//regulation of ion transmembrane transport
GH_A08G2765	3	2	2	92	98	74	0.21	0.12	0.14	5.33	6.3	5.22	0.156667	5.61667	5.16394	7.90893e-18	3.12385e-16	--	Protein IQ-DOMAIN 31 -like protein [Gossypium arboreum]	-	-	-	-	-	-	-
GH_A13G2596	3	2	5	90	65	88	0.14	0.08	0.22	3.38	2.71	4.03	0.146667	3.37333	4.52356	1.09811e-17	4.31436e-16	--	Nuclear factor of activated T-cells, cytoplasmic 1 [Gossypium arboreum]	-	-	-	-	-	-	GO:0010087//phloem or xylem histogenesis;GO:0042546//cell wall biogenesis;GO:0045491//xylan metabolic process
GH_D08G1950	181	207	171	440	376	357	11.78	11.79	10.89	23.48	22.27	23.22	11.4867	22.99	1.00105	1.12373e-17	4.40507e-16	VAB	PREDICTED: VAN3-binding protein-like [Gossypium hirsutum]	-	-	-	-	-	-	-
GH_D01G1937	21	15	10	121	87	99	0.72	0.45	0.33	3.4	2.71	3.39	0.5	3.16667	2.66297	1.45345e-17	5.67621e-16	NRG2	Holliday junction ATP-dependent DNA helicase RuvB [Gossypium arboreum]	-	-	-	-	-	-	-
GH_A01G2389	9	13	12	100	80	87	0.32	0.4	0.43	2.92	2.57	3.07	0.383333	2.85333	2.89598	1.48511e-17	5.78683e-16	P5CS	PREDICTED: delta-1-pyrroline-5-carboxylate synthase-like isoform X2 [Gossypium hirsutum]	Metabolism;Metabolism;Metabolism;Metabolism	Global and overview maps;Global and overview maps;Global and overview maps;Amino acid metabolism	ko01100//Metabolic pathways;ko01110//Biosynthesis of secondary metabolites;ko01230//Biosynthesis of amino acids;ko00330//Arginine and proline metabolism	K12657;K12657;K12657;K12657	GO:0044424//intracellular part	GO:0016620//oxidoreductase activity, acting on the aldehyde or oxo group of donors, NAD or NADP as acceptor;GO:0016774//phosphotransferase activity, carboxyl group as acceptor	GO:0006560//proline metabolic process;GO:0006796//phosphate-containing compound metabolic process
GH_D01G0528	340	350	308	193	171	152	18.85	16.97	16.68	8.77	8.63	8.42	17.5	8.60667	-1.02383	1.61259e-17	6.27415e-16	At1g78830	PREDICTED: epidermis-specific secreted glycoprotein EP1-like [Gossypium hirsutum]	-	-	-	-	-	-	-
GH_D12G1908	20	18	8	114	95	94	1.07	0.84	0.42	5	4.63	5.02	0.776667	4.88333	2.6525	1.64008e-17	6.37634e-16	PII-2	PREDICTED: piriformospora indica-insensitive protein 2-like [Gossypium hirsutum]	-	-	-	-	-	GO:0016628//oxidoreductase activity, acting on the CH-CH group of donors, NAD or NADP as acceptor	GO:0006796//phosphate-containing compound metabolic process;GO:0044710//single-organism metabolic process
GH_D11G2980	44	48	33	175	145	142	2.92	2.82	2.18	9.56	8.83	9.44	2.64	9.27667	1.81307	1.66102e-17	6.45296e-16	At1g54790	PREDICTED: GDSL esterase/lipase At1g54790-like isoform X1 [Gossypium hirsutum]	-	-	-	-	-	GO:0016787//hydrolase activity	-
GH_A06G2054	16	8	13	115	86	81	0.69	0.31	0.55	4.12	3.4	3.54	0.516667	3.68667	2.83501	1.99389e-17	7.69442e-16	NPF5.1	PREDICTED: protein NRT1/ PTR FAMILY 5.1-like [Gossypium hirsutum]	-	-	-	-	GO:0031224//intrinsic component of membrane	-	GO:0051234//establishment of localization
GH_A05G0704	79	97	74	222	243	244	4.09	4.43	3.77	9.44	11.47	12.66	4.09667	11.19	1.44969	2.05873e-17	7.93287e-16	mnmA	PREDICTED: tRNA-specific 2-thiouridylase MnmA [Gossypium hirsutum]	-	-	-	-	-	GO:0016741//transferase activity, transferring one-carbon groups;GO:0016782//transferase activity, transferring sulfur-containing groups	GO:0001510//RNA methylation;GO:0006399//tRNA metabolic process
GH_D06G0052	67	57	64	227	208	158	3.24	2.41	3.03	9	9.16	7.64	2.89333	8.6	1.5716	2.6692e-17	1.02172e-15	BLH7	PREDICTED: BEL1-like homeodomain protein 7 [Gossypium hirsutum]	-	-	-	-	-	-	-
GH_A11G0823	328	357	323	189	139	174	16.07	15.33	15.47	7.59	6.19	8.51	15.6233	7.43	-1.07227	2.71935e-17	1.04015e-15	PECS-2.1	PREDICTED: pectinesterase 2-like [Gossypium hirsutum]	Metabolism;Metabolism	Global and overview maps;Carbohydrate metabolism	ko01100//Metabolic pathways;ko00040//Pentose and glucuronate interconversions	K01051;K01051	GO:0030312//external encapsulating structure	GO:0052689//carboxylic ester hydrolase activity	GO:0000272//polysaccharide catabolic process;GO:0009892//negative regulation of metabolic process;GO:0071555//cell wall organization
GH_A01G2349	2	7	0	89	90	63	0.06	0.18	0	2.19	2.46	1.89	0.08	2.18	4.76818	3.07145e-17	1.17396e-15	TBC1D9B	PREDICTED: GTPase-activating protein GYP2-like isoform X2 [Gossypium hirsutum]	-	-	-	-	-	-	-
GH_A10G1542	78	100	84	16	11	17	7.24	8.11	7.61	1.22	0.93	1.57	7.65333	1.24	-2.62575	3.11597e-17	1.1901e-15	EP3	PREDICTED: endochitinase EP3-like [Gossypium hirsutum]	Metabolism;Metabolism	Global and overview maps;Carbohydrate metabolism	ko01100//Metabolic pathways;ko00520//Amino sugar and nucleotide sugar metabolism	K01183;K01183	GO:0030312//external encapsulating structure	GO:0016787//hydrolase activity;GO:0097367//carbohydrate derivative binding	GO:0001101//response to acid chemical;GO:0002252//immune effector process;GO:0006026//aminoglycan catabolic process;GO:0006812//cation transport;GO:0010243//response to organonitrogen compound;GO:0015698//inorganic anion transport;GO:0044036//cell wall macromolecule metabolic process;GO:0044238//primary metabolic process;GO:0046942//carboxylic acid transport
GH_A05G2167	231	247	235	102	118	90	16.98	15.89	16.87	6.16	7.91	6.64	16.58	6.90333	-1.26408	3.37058e-17	1.28452e-15	At5g64460	PREDICTED: phosphoglycerate mutase-like protein [Gossypium hirsutum]	-	-	-	-	-	-	-
MSTRG.47907	4	8	3	95	69	66	0.61	1.07	0.45	11.89	9.59	10.07	0.71	10.5167	3.88871	3.38813e-17	1.29027e-15	--	hypothetical protein ES288_D09G161000v1 [Gossypium darwinii]	-	-	-	-	-	-	-
GH_D09G1934	206	234	205	58	70	95	15.43	15.33	14.95	3.58	4.76	7.07	15.2367	5.13667	-1.56864	3.96214e-17	1.50008e-15	CRF4	PREDICTED: ethylene-responsive transcription factor CRF4-like [Gossypium hirsutum]	-	-	-	-	-	-	GO:0010467//gene expression;GO:0034645//cellular macromolecule biosynthetic process
GH_D11G2336	86	69	70	227	220	204	6.23	4.37	4.95	13.48	14.51	14.76	5.18333	14.25	1.45901	4.00389e-17	1.51479e-15	ERF060	PREDICTED: ethylene-responsive transcription factor ERF060-like [Gossypium hirsutum]	-	-	-	-	GO:0043231//intracellular membrane-bounded organelle	GO:0001071//nucleic acid binding transcription factor activity	GO:0010468//regulation of gene expression;GO:0034645//cellular macromolecule biosynthetic process
GH_D05G0458	120	116	107	307	275	250	8.42	7.15	7.34	17.7	17.6	17.55	7.63667	17.6167	1.20593	4.06899e-17	1.53718e-15	At2g19810	PREDICTED: zinc finger CCCH domain-containing protein 23-like [Gossypium hirsutum]	-	-	-	-	-	-	-
GH_D05G4065	79	89	73	11	13	12	4.16	4.11	3.79	0.48	0.62	0.65	4.02	0.583333	-2.7848	4.10168e-17	1.54841e-15	RLP32	PREDICTED: receptor-like protein 12 [Gossypium hirsutum]	-	-	-	-	-	-	-
GH_A09G0602	36	28	32	140	130	131	1.45	0.97	1.26	4.63	4.75	5.25	1.22667	4.87667	1.99115	4.11774e-17	1.55334e-15	At4g25390	PREDICTED: receptor-like serine/threonine-protein kinase At4g25390 [Gossypium hirsutum]	-	-	-	-	-	GO:0004672//protein kinase activity;GO:0032550//purine ribonucleoside binding	GO:0006464//cellular protein modification process;GO:0006796//phosphate-containing compound metabolic process
GH_D10G2089	63	68	63	215	201	164	4.91	4.61	4.77	13.66	14.15	12.69	4.76333	13.5	1.50292	4.3497e-17	1.63729e-15	GSVIVT00023967001	PREDICTED: peroxidase P7-like [Gossypium hirsutum]	Metabolism;Metabolism;Metabolism	Global and overview maps;Global and overview maps;Biosynthesis of other secondary metabolites	ko01100//Metabolic pathways;ko01110//Biosynthesis of secondary metabolites;ko00940//Phenylpropanoid biosynthesis	K00430;K00430;K00430	-	GO:0003824//catalytic activity;GO:0043169//cation binding;GO:0046906//tetrapyrrole binding	GO:0006950//response to stress;GO:0044710//single-organism metabolic process
GH_D03G0409	148	162	190	388	393	341	11.95	11.37	14.93	25.56	28.75	27.42	12.75	27.2433	1.09541	4.62948e-17	1.73883e-15	ATHB-16	PREDICTED: homeobox-leucine zipper protein ATHB-6-like [Gossypium hirsutum]	-	-	-	-	GO:0043231//intracellular membrane-bounded organelle	GO:0001071//nucleic acid binding transcription factor activity;GO:0003677//DNA binding;GO:0016769//transferase activity, transferring nitrogenous groups	GO:0010468//regulation of gene expression;GO:0034645//cellular macromolecule biosynthetic process
GH_D05G2042	4	5	5	77	83	63	0.21	0.23	0.25	3.21	3.83	3.22	0.23	3.42	3.89429	5.24408e-17	1.96683e-15	CXP;2-3	PREDICTED: serine carboxypeptidase II-3-like [Gossypium hirsutum]	-	-	-	-	-	GO:0004180//carboxypeptidase activity	GO:0019538//protein metabolic process
GH_A09G1514	318	391	391	192	202	178	36.42	39.07	43.66	18.03	21.07	20.33	39.7167	19.81	-1.00352	5.89967e-17	2.20477e-15	NHL10	protein YLS9-like [Gossypium hirsutum]	-	-	-	-	GO:0009536//plastid	-	GO:0002252//immune effector process;GO:0006605//protein targeting;GO:0006952//defense response;GO:0009617//response to bacterium;GO:0009620//response to fungus;GO:0009755//hormone-mediated signaling pathway;GO:0009863//salicylic acid mediated signaling pathway;GO:0010243//response to organonitrogen compound;GO:0010260//organ senescence;GO:0042743//hydrogen peroxide metabolic process;GO:0043067//r…
GH_A10G1690	31	33	22	149	118	111	2.2	2.09	1.57	8.8	7.69	7.94	1.95333	8.14333	2.05968	6.10649e-17	2.28043e-15	SRK2A	serine/threonine-protein kinase SRK2A-like [Gossypium hirsutum]	Environmental Information Processing;Environmental Information Processing	Signal transduction;Signal transduction	ko04075//Plant hormone signal transduction;ko04016//MAPK signaling pathway - plant	K14498;K14498	-	GO:0004672//protein kinase activity;GO:0032550//purine ribonucleoside binding	GO:0000041//transition metal ion transport;GO:0001101//response to acid chemical;GO:0006464//cellular protein modification process;GO:0006796//phosphate-containing compound metabolic process;GO:0009267//cellular response to starvation;GO:0015698//inorganic anion transport
GH_D11G2033	29	14	19	120	104	121	2.14	0.9	1.37	7.26	6.99	8.92	1.47	7.72333	2.39341	6.3123e-17	2.3556e-15	--	PREDICTED: nodulation protein H-like [Gossypium arboreum]	-	-	-	-	-	GO:0016782//transferase activity, transferring sulfur-containing groups	-
GH_D01G0347	29	47	37	149	148	134	1.24	1.75	1.54	5.21	5.74	5.71	1.51	5.55333	1.87881	6.32397e-17	2.35826e-15	NCED3	PREDICTED: 9-cis-epoxycarotenoid dioxygenase NCED3, chloroplastic-like [Gossypium raimondii]	Metabolism;Metabolism;Metabolism	Global and overview maps;Global and overview maps;Metabolism of terpenoids and polyketides	ko01100//Metabolic pathways;ko01110//Biosynthesis of secondary metabolites;ko00906//Carotenoid biosynthesis	K09840;K09840;K09840	-	-	GO:0044710//single-organism metabolic process
GH_D05G0280	96	88	108	333	269	205	4.26	3.41	4.68	12.1	10.86	9.08	4.11667	10.68	1.37536	7.01045e-17	2.60492e-15	PFK3	PREDICTED: ATP-dependent 6-phosphofructokinase 3-like [Gossypium hirsutum]	Metabolism;Metabolism;Metabolism;Metabolism;Metabolism;Genetic Information Processing;Metabolism;Metabolism;Metabolism	Global and overview maps;Global and overview maps;Global and overview maps;Global and overview maps;Carbohydrate metabolism;Folding, sorting and degradation;Carbohydrate metabolism;Carbohydrate metabolism;Carbohydrate metabolism	ko01100//Metabolic pathways;ko01110//Biosynthesis of secondary metabolites;ko01200//Carbon metabolism;ko01230//Biosynthesis of amino acids;ko00010//Glycolysis / Gluconeogenesis;ko03018//RNA degradation;ko00052//Galactose metabolism;ko00051//Fructose and mannose metabolism;ko00030//Pentose phosphate pathway	K00850;K00850;K00850;K00850;K00850;K00850;K00850;K00850;K00850	-	GO:0016772//transferase activity, transferring phosphorus-containing groups	GO:0006090//pyruvate metabolic process;GO:0016310//phosphorylation
GH_A03G2187	37	62	76	214	214	170	2.02	2.95	4.05	9.56	10.63	9.25	3.00667	9.81333	1.70658	7.4368e-17	2.75352e-15	At4g34500	PREDICTED: probable receptor-like serine/threonine-protein kinase At4g34500 [Gossypium hirsutum]	-	-	-	-	GO:0031224//intrinsic component of membrane	GO:0004672//protein kinase activity;GO:0032550//purine ribonucleoside binding	GO:0006464//cellular protein modification process;GO:0006796//phosphate-containing compound metabolic process
GH_A07G2561	191	241	214	100	92	84	5.8	6.41	6.35	2.5	2.55	2.55	6.18667	2.53333	-1.28813	8.50085e-17	3.14525e-15	LHT1	Lysine histidine transporter 1, partial [Cajanus cajan]	-	-	-	-	GO:0031224//intrinsic component of membrane	-	-
GH_D10G1843	16	9	17	103	92	87	1.07	0.55	1.12	5.69	5.67	5.87	0.913333	5.74333	2.65267	8.73291e-17	3.22882e-15	TULP3	PREDICTED: tubby-like F-box protein 3 isoform X1 [Gossypium hirsutum]	-	-	-	-	-	GO:0003824//catalytic activity	-
GH_D03G1239	2	9	3	83	77	63	0.26	1.01	0.39	8.55	8.82	7.95	0.553333	8.44	3.93102	9.97912e-17	3.67913e-15	PMEI11	PREDICTED: 21 kDa protein [Gossypium raimondii]	-	-	-	-	-	GO:0052689//carboxylic ester hydrolase activity	GO:0009892//negative regulation of metabolic process
GH_A08G1907	105	111	91	288	251	226	7.38	6.82	6.24	16.57	16.05	15.86	6.81333	16.16	1.24599	1.07308e-16	3.95066e-15	CER26L	PREDICTED: taxadien-5-alpha-ol O-acetyltransferase-like [Gossypium hirsutum]	-	-	-	-	-	GO:0016746//transferase activity, transferring acyl groups	-
GH_A13G1938	70	53	43	184	191	181	3.99	2.65	2.39	8.58	9.9	10.29	3.01	9.59	1.67177	1.091e-16	4.01379e-15	--	DUF239 domain-containing protein/DUF4409 domain-containing protein [Cephalotus follicularis]	-	-	-	-	-	-	-
MSTRG.23578	24	19	13	107	94	128	2.36	1.55	1.32	8.62	8.43	12.71	1.74333	9.92	2.50849	1.13193e-16	4.16145e-15	--	CLAVATA3/ESR (CLE)-related protein 17 [Morella rubra]	-	-	-	-	-	-	-
GH_D06G0049	10	9	7	95	80	65	0.5	0.37	0.32	3.69	3.44	3.07	0.396667	3.4	3.09954	1.16681e-16	4.28665e-15	CKX5	PREDICTED: cytokinin dehydrogenase 5-like [Gossypium hirsutum]	Metabolism	Metabolism of terpenoids and polyketides	ko00908//Zeatin biosynthesis	K00279	GO:0044421//extracellular region part	GO:0000166//nucleotide binding;GO:0016616//oxidoreductase activity, acting on the CH-OH group of donors, NAD or NADP as acceptor;GO:0016645//oxidoreductase activity, acting on the CH-NH group of donors	GO:0001101//response to acid chemical;GO:0009690//cytokinin metabolic process;GO:0032787//monocarboxylic acid metabolic process
GH_A05G0024	143	159	129	341	321	296	3.91	3.8	3.44	7.63	7.98	8.07	3.71667	7.89333	1.08663	1.1861e-16	4.35445e-15	HMA2	Cadmium/zinc-transporting ATPase 3 -like protein [Gossypium arboreum]	-	-	-	-	GO:0031224//intrinsic component of membrane	GO:0003824//catalytic activity;GO:0008324//cation transmembrane transporter activity;GO:0032550//purine ribonucleoside binding;GO:0043169//cation binding	GO:0006812//cation transport
GH_D04G0080	287	315	273	161	138	141	21.02	20.18	19.52	9.66	9.2	10.32	20.24	9.72667	-1.05719	1.33921e-16	4.90617e-15	PIRL6	PREDICTED: plant intracellular Ras-group-related LRR protein 6-like [Gossypium raimondii]	-	-	-	-	-	-	-
GH_D07G0421	203	234	229	78	105	87	13.96	14.06	15.38	4.4	6.57	5.97	14.4667	5.64667	-1.35726	1.39394e-16	5.10306e-15	EBF2	PREDICTED: EIN3-binding F-box protein 1-like [Gossypium hirsutum]	Environmental Information Processing;Environmental Information Processing	Signal transduction;Signal transduction	ko04075//Plant hormone signal transduction;ko04016//MAPK signaling pathway - plant	K14515;K14515	-	-	-
GH_D11G1791	34	55	26	214	158	114	2.03	2.9	1.5	10.56	8.66	6.83	2.14333	8.68333	2.01839	1.61615e-16	5.88346e-15	TBL19	PREDICTED: protein trichome birefringence-like 19 [Gossypium hirsutum]	-	-	-	-	-	-	-
GH_D01G0540	84	67	71	259	190	201	4.82	3.36	3.97	12.16	9.89	11.51	4.05	11.1867	1.46579	1.67828e-16	6.10113e-15	TCP4	PREDICTED: transcription factor TCP4-like [Gossypium raimondii]	-	-	-	-	-	-	-
GH_A04G1067	177	181	157	397	359	329	12.55	11.21	10.86	23.05	23.17	23.25	11.54	23.1567	1.00478	1.6949e-16	6.15722e-15	LECRK82	PREDICTED: L-type lectin-domain containing receptor kinase VIII.2-like [Gossypium hirsutum]	-	-	-	-	-	-	-
GH_A05G0912	54	74	53	216	181	157	2.41	2.89	2.31	7.91	7.35	7	2.53667	7.42	1.54849	1.761e-16	6.3929e-15	NPF8.1	PREDICTED: protein NRT1/ PTR FAMILY 8.1-like [Gossypium hirsutum]	-	-	-	-	GO:0031224//intrinsic component of membrane	-	GO:0015833//peptide transport
GH_D03G1324	166	190	162	75	60	62	31.84	31.86	30.34	11.79	10.47	11.88	31.3467	11.38	-1.46181	1.80876e-16	6.55713e-15	CYB5	PREDICTED: cytochrome b5-like [Gossypium raimondii]	-	-	-	-	GO:0031090//organelle membrane;GO:0031224//intrinsic component of membrane;GO:0044434//chloroplast part	GO:0043169//cation binding;GO:0046906//tetrapyrrole binding	GO:0006694//steroid biosynthetic process;GO:0016104//triterpenoid biosynthetic process
GH_A06G1546	56	63	77	226	191	172	2.25	2.21	3.02	7.44	6.97	6.9	2.49333	7.10333	1.51042	1.92311e-16	6.95716e-15	CHUP1	PREDICTED: protein CHUP1, chloroplastic-like [Gossypium hirsutum]	-	-	-	-	-	-	-
GH_D11G0957	81	99	105	271	264	207	7.18	7.67	9.14	19.77	21.34	18.41	7.99667	19.84	1.31094	2.07541e-16	7.49251e-15	PIP1-3	PREDICTED: aquaporin PIP1-3 isoform X1 [Gossypium raimondii]	-	-	-	-	GO:0031224//intrinsic component of membrane	-	GO:0051234//establishment of localization
GH_A10G2626	5	6	3	84	75	56	0.35	0.37	0.2	4.81	4.77	3.91	0.306667	4.49667	3.87411	2.77028e-16	9.94587e-15	At3g11180	PREDICTED: leucoanthocyanidin dioxygenase-like [Gossypium arboreum]	-	-	-	-	-	GO:0016705//oxidoreductase activity, acting on paired donors, with incorporation or reduction of molecular oxygen;GO:0043169//cation binding	GO:0044710//single-organism metabolic process
GH_A08G1138	133	171	161	366	365	292	12.47	14.02	14.74	28.12	31.14	27.35	13.7433	28.87	1.07084	3.05831e-16	1.09649e-14	--	PREDICTED: filaggrin-2-like [Gossypium hirsutum]	-	-	-	-	-	-	-
GH_D11G1757	309	398	340	177	206	160	8.99	10.12	9.66	4.22	5.45	4.65	9.59	4.77333	-1.00653	3.56475e-16	1.27542e-14	LRK10L-2.8	PREDICTED: LEAF RUST 10 DISEASE-RESISTANCE LOCUS RECEPTOR-LIKE PROTEIN KINASE-like 2.4 [Gossypium hirsutum]	-	-	-	-	-	-	-
GH_D09G0836	263	300	279	160	130	132	8.57	8.54	8.88	4.28	3.85	4.29	8.66333	4.14	-1.06529	3.61272e-16	1.29169e-14	CRK26	PREDICTED: cysteine-rich receptor-like protein kinase 26 [Gossypium hirsutum]	-	-	-	-	-	GO:0004672//protein kinase activity;GO:0032550//purine ribonucleoside binding	GO:0006464//cellular protein modification process
GH_D12G0069	14	14	8	105	81	73	1.1	0.96	0.62	6.77	5.8	5.74	0.893333	6.10333	2.77233	3.7504e-16	1.34e-14	PER3	PREDICTED: peroxidase 3-like [Gossypium hirsutum]	Metabolism;Metabolism;Metabolism	Global and overview maps;Global and overview maps;Biosynthesis of other secondary metabolites	ko01100//Metabolic pathways;ko01110//Biosynthesis of secondary metabolites;ko00940//Phenylpropanoid biosynthesis	K00430;K00430;K00430	-	GO:0003824//catalytic activity;GO:0043169//cation binding;GO:0046906//tetrapyrrole binding	GO:0006950//response to stress;GO:0044710//single-organism metabolic process
GH_A05G0135	23	21	20	119	103	94	1.25	1.02	1.06	5.32	5.12	5.11	1.11	5.18333	2.22332	3.84279e-16	1.37207e-14	MGD2	Monogalactosyldiacylglycerol synthase 2, chloroplastic -like protein [Gossypium arboreum]	Metabolism;Metabolism	Global and overview maps;Lipid metabolism	ko01100//Metabolic pathways;ko00561//Glycerolipid metabolism	K03715;K03715	-	GO:0005488//binding;GO:0016757//transferase activity, transferring glycosyl groups	GO:0006664//glycolipid metabolic process;GO:0030258//lipid modification
GH_A02G0486	235	265	264	146	116	96	29.24	28.83	32.08	14.89	13.13	11.93	30.05	13.3167	-1.17413	4.06837e-16	1.44864e-14	POPTRDRAFT_820933	PREDICTED: CASP-like protein 1D1 [Gossypium arboreum]	-	-	-	-	GO:0031224//intrinsic component of membrane	-	-
GH_D02G0199	143	211	151	55	61	59	6.78	8.75	6.99	2.14	2.63	2.79	7.50667	2.52	-1.57475	4.10472e-16	1.46059e-14	At1g30700	PREDICTED: tetrahydrocannabinolic acid synthase-like [Gossypium hirsutum]	-	-	-	-	-	-	-
GH_A12G0570	178	188	197	76	79	70	14.68	13.52	15.83	5.14	5.91	5.79	14.6767	5.61333	-1.38659	4.29644e-16	1.52672e-14	MYB20	PREDICTED: protein ODORANT1-like [Gossypium hirsutum]	Organismal Systems	Environmental adaptation	ko04626//Plant-pathogen interaction	K09422	GO:0043231//intracellular membrane-bounded organelle	GO:0001071//nucleic acid binding transcription factor activity;GO:0005488//binding	GO:0009834//plant-type secondary cell wall biogenesis;GO:0010468//regulation of gene expression;GO:0045491//xylan metabolic process
GH_D08G0786	9	14	13	95	79	79	0.83	1.13	1.17	7.19	6.64	7.29	1.04333	7.04	2.75438	4.80591e-16	1.7031e-14	SWEET14	PREDICTED: bidirectional sugar transporter SWEET14-like [Gossypium hirsutum]	-	-	-	-	GO:0031224//intrinsic component of membrane	-	GO:0044765//single-organism transport
GH_A02G0714	97	113	121	29	29	28	4.52	4.6	5.5	1.1	1.23	1.3	4.87333	1.21	-2.0099	5.17756e-16	1.83232e-14	PIN6	PREDICTED: probable auxin efflux carrier component 6 [Gossypium hirsutum]	-	-	-	-	GO:0031224//intrinsic component of membrane	-	GO:0009755//hormone-mediated signaling pathway;GO:0009799//specification of symmetry;GO:0009933//meristem structural organization;GO:0048449//floral organ formation;GO:0060918//auxin transport
GH_A12G0762	16	22	19	113	120	77	1.25	1.53	1.49	7.43	8.79	6.19	1.42333	7.47	2.39183	5.55397e-16	1.95629e-14	IRX15	PREDICTED: protein IRX15-LIKE-like [Gossypium hirsutum]	-	-	-	-	-	-	-
GH_D11G3772	65	72	64	218	182	172	5.29	5.1	5.05	14.48	13.41	13.91	5.14667	13.9333	1.43683	5.99042e-16	2.10567e-14	DIVARICATA	PREDICTED: transcription factor DIVARICATA-like [Gossypium raimondii]	-	-	-	-	GO:0043231//intracellular membrane-bounded organelle	GO:0001071//nucleic acid binding transcription factor activity;GO:0005488//binding	GO:0010468//regulation of gene expression
GH_D05G2419	6	4	0	83	70	60	0.39	0.23	0	4.41	4.13	3.89	0.206667	4.14333	4.32541	6.1316e-16	2.14949e-14	CHS2	chalcone synthase 2-like [Gossypium hirsutum]	Metabolism;Metabolism;Organismal Systems;Metabolism	Global and overview maps;Global and overview maps;Environmental adaptation;Biosynthesis of other secondary metabolites	ko01100//Metabolic pathways;ko01110//Biosynthesis of secondary metabolites;ko04712//Circadian rhythm - plant;ko00941//Flavonoid biosynthesis	K00660;K00660;K00660;K00660	-	GO:0016746//transferase activity, transferring acyl groups	GO:0008152//metabolic process
MSTRG.15584	280	320	277	163	145	144	13.11	13.1	12.67	6.25	6.18	6.74	12.96	6.39	-1.02018	6.20149e-16	2.17253e-14	BAD1	PREDICTED: ankyrin repeat-containing protein At5g02620-like [Gossypium arboreum]	-	-	-	-	-	-	-
GH_A11G3493	115	140	111	299	298	250	5.93	6.34	5.63	12.69	14.02	12.92	5.96667	13.21	1.14663	6.39981e-16	2.24049e-14	SCAB3	PREDICTED: stomatal closure-related actin-binding protein 3-like [Gossypium arboreum]	-	-	-	-	-	-	-
MSTRG.18407	15	16	15	92	95	86	0.57	0.53	0.56	2.86	3.28	3.26	0.553333	3.13333	2.50148	6.63696e-16	2.32195e-14	At3g51130	PREDICTED: UPF0183 protein At3g51130 isoform X4 [Gossypium raimondii]	-	-	-	-	-	-	GO:0044237//cellular metabolic process;GO:0051707//response to other organism
GH_A01G0694	146	221	187	440	416	329	6.05	8.02	7.6	14.98	15.72	13.64	7.22333	14.78	1.03291	6.90122e-16	2.41278e-14	GH3.6	PREDICTED: indole-3-acetic acid-amido synthetase GH3.6-like [Gossypium hirsutum]	Environmental Information Processing	Signal transduction	ko04075//Plant hormone signal transduction	K14487	-	-	-
GH_D04G1591	70	72	54	205	187	175	5.67	5.1	4.27	13.6	13.78	14.15	5.01333	13.8433	1.46535	7.39029e-16	2.58204e-14	EPHX2	PREDICTED: bifunctional epoxide hydrolase 2-like [Gossypium hirsutum]	-	-	-	-	-	GO:0003824//catalytic activity	-
GH_D12G0489	83	115	97	270	257	210	4.29	5.18	4.88	11.4	12.03	10.78	4.78333	11.4033	1.25337	8.1197e-16	2.83306e-14	QRT3	PREDICTED: polygalacturonase QRT3-like [Gossypium hirsutum]	-	-	-	-	-	GO:0003824//catalytic activity	-
GH_D08G1339	138	131	126	322	291	279	12.94	10.74	11.54	24.74	24.83	26.13	11.74	25.2333	1.1039	8.82283e-16	3.06813e-14	--	PREDICTED: hornerin-like [Gossypium raimondii]	-	-	-	-	-	-	-
GH_A09G0855	170	190	166	373	420	327	9.69	9.5	9.24	17.43	21.8	18.63	9.47667	19.2867	1.02515	9.14516e-16	3.16752e-14	CIPK1	PREDICTED: CBL-interacting serine/threonine-protein kinase 1-like [Gossypium hirsutum]	-	-	-	-	-	GO:0004672//protein kinase activity;GO:0032550//purine ribonucleoside binding	GO:0006464//cellular protein modification process;GO:0006796//phosphate-containing compound metabolic process;GO:0050794//regulation of cellular process
GH_D06G1417	129	160	152	359	306	296	3.93	4.27	4.51	8.95	8.48	8.99	4.23667	8.80667	1.05567	9.24282e-16	3.19709e-14	At1g11410	PREDICTED: G-type lectin S-receptor-like serine/threonine-protein kinase At1g11410 isoform X1 [Gossypium hirsutum]	-	-	-	-	-	GO:0004672//protein kinase activity;GO:0032550//purine ribonucleoside binding	GO:0006464//cellular protein modification process;GO:0006796//phosphate-containing compound metabolic process;GO:0008037//cell recognition
GH_A11G1730	14	19	22	99	103	93	0.79	0.94	1.22	4.59	5.3	5.25	0.983333	5.04667	2.35958	9.31176e-16	3.2188e-14	POPTR_0012s05040g	PREDICTED: L-Ala-D/L-amino acid epimerase-like [Gossypium hirsutum]	-	-	-	-	-	-	-
GH_D12G1275	66	87	96	227	232	217	5.67	6.53	8.05	15.97	18.13	18.61	6.75	17.57	1.38015	1.00808e-15	3.48003e-14	ABIL1	PREDICTED: protein ABIL1-like isoform X2 [Gossypium hirsutum]	-	-	-	-	GO:0043234//protein complex	-	GO:0007015//actin filament organization
GH_D12G2333	348	340	329	171	157	188	35.5	30.3	32.76	14.32	14.62	19.18	32.8533	16.04	-1.03437	1.01638e-15	3.50633e-14	SGPP	PREDICTED: haloacid dehalogenase-like hydrolase domain-containing protein Sgpp isoform X1 [Gossypium raimondii]	-	-	-	-	GO:0016020//membrane	GO:0003824//catalytic activity	-
GH_A01G0398	23	21	20	111	102	97	1.13	0.9	0.96	4.47	4.56	4.76	0.996667	4.59667	2.20541	1.04921e-15	3.60763e-14	CYP72A15	PREDICTED: cytochrome P450 72A15-like [Gossypium hirsutum]	-	-	-	-	-	GO:0016491//oxidoreductase activity;GO:0046906//tetrapyrrole binding;GO:0046914//transition metal ion binding	GO:0044710//single-organism metabolic process
GH_D03G0010	14	15	17	94	116	73	0.84	0.79	1	4.63	6.31	4.38	0.876667	5.10667	2.54228	1.19064e-15	4.08046e-14	AVT3C	PREDICTED: amino acid transporter ANTL2-like [Gossypium hirsutum]	-	-	-	-	GO:0031224//intrinsic component of membrane	-	-
GH_A09G1773	181	226	175	76	93	63	21.18	23.12	20	7.29	9.9	7.36	21.4333	8.18333	-1.3891	1.20012e-15	4.10755e-14	GSTU8	PREDICTED: glutathione S-transferase U8-like [Gossypium hirsutum]	Metabolism	Metabolism of other amino acids	ko00480//Glutathione metabolism	K00799	-	GO:0003824//catalytic activity	-
MSTRG.51340	141	132	104	320	276	295	6.79	5.56	4.89	12.64	12.1	14.2	5.74667	12.98	1.17549	1.20747e-15	4.13e-14	--	reverse transcriptase [Gossypium australe]	-	-	-	-	-	-	-
GH_D07G1952	10	19	20	103	113	75	0.5	0.82	0.97	4.18	5.09	3.71	0.763333	4.32667	2.50287	1.31304e-15	4.46469e-14	POX2	PREDICTED: proline dehydrogenase 2, mitochondrial-like [Gossypium hirsutum]	Metabolism;Metabolism;Metabolism	Global and overview maps;Global and overview maps;Amino acid metabolism	ko01100//Metabolic pathways;ko01110//Biosynthesis of secondary metabolites;ko00330//Arginine and proline metabolism	K00318;K00318;K00318	-	-	GO:0006560//proline metabolic process
GH_A09G1952	69	83	69	203	200	206	1.37	1.44	1.34	3.31	3.62	4.1	1.38333	3.67667	1.41025	1.35767e-15	4.61342e-14	EMS1	PREDICTED: leucine-rich repeat receptor protein kinase EMS1-like [Gossypium arboreum]	-	-	-	-	GO:0031224//intrinsic component of membrane	GO:0004702//receptor signaling protein serine/threonine kinase activity;GO:0016628//oxidoreductase activity, acting on the CH-CH group of donors, NAD or NADP as acceptor;GO:0016791//phosphatase activity;GO:0032550//purine ribonucleoside binding	GO:0000280//nuclear division;GO:0001708//cell fate specification;GO:0009555//pollen development;GO:0009617//response to bacterium;GO:0009886//post-embryonic morphogenesis;GO:0032147//activation of protein kinase activity;GO:0044710//single-organism metabolic process;GO:0048437//floral organ development
GH_A05G0421	77	84	61	227	240	166	3.76	3.58	2.91	9.07	10.65	8.08	3.41667	9.26667	1.43946	1.37419e-15	4.66346e-14	IDD2	PREDICTED: protein indeterminate-domain 7-like [Gossypium hirsutum]	-	-	-	-	-	-	-
GH_A06G0252	4	3	6	76	67	59	0.86	0.56	1.26	13.35	13.07	12.63	0.893333	13.0167	3.86502	1.48365e-15	5.02512e-14	--	PREDICTED: uncharacterized protein LOC107930565 [Gossypium hirsutum]	-	-	-	-	-	-	-
GH_D02G0179	20	25	8	134	102	78	1.32	1.44	0.52	7.26	6.11	5.12	1.09333	6.16333	2.49498	1.5002e-15	5.07454e-14	PUP4	PREDICTED: probable purine permease 4 [Gossypium hirsutum]	-	-	-	-	GO:0031224//intrinsic component of membrane	-	GO:0051234//establishment of localization
GH_D01G0164	18	25	15	109	95	93	1.09	1.32	0.88	5.39	5.2	5.61	1.09667	5.4	2.29983	1.50731e-15	5.09528e-14	ERF053	PREDICTED: ethylene-responsive transcription factor ERF054-like [Gossypium hirsutum]	-	-	-	-	-	-	GO:0010467//gene expression;GO:0034645//cellular macromolecule biosynthetic process
GH_A12G0960	45	70	57	182	174	167	3.39	4.61	4.2	11.18	11.88	12.51	4.06667	11.8567	1.54378	1.52098e-15	5.13816e-14	dnaJ	3Fe-4S ferredoxin [Corchorus capsularis]	-	-	-	-	GO:0009536//plastid	GO:0051540//metal cluster binding	GO:0050896//response to stimulus
GH_A05G4184	19	30	25	130	111	92	1.47	2.09	1.88	8.36	7.89	7.19	1.81333	7.81333	2.10729	1.92844e-15	6.49357e-14	--	PREDICTED: uncharacterized protein LOC107943100 [Gossypium hirsutum]	-	-	-	-	-	-	-
GH_A11G2950	59	103	89	240	256	197	3.96	6	5.77	13.15	15.53	13.16	5.24333	13.9467	1.41136	1.95878e-15	6.59148e-14	At1g54790	PREDICTED: GDSL esterase/lipase At1g54790-like isoform X1 [Gossypium hirsutum]	-	-	-	-	-	GO:0016787//hydrolase activity	-
GH_A02G1374	127	156	126	337	279	290	3.85	4.13	3.71	8.34	7.67	8.74	3.89667	8.25	1.08215	2.09028e-15	7.02037e-14	BGAL1	PREDICTED: beta-galactosidase 1-like isoform X1 [Gossypium arboreum]	-	-	-	-	GO:0005576//extracellular region;GO:0005618//cell wall;GO:0005911//cell-cell junction	GO:0005488//binding;GO:0015925//galactosidase activity	GO:0008104//protein localization;GO:0042743//hydrogen peroxide metabolic process;GO:0044238//primary metabolic process;GO:0048588//developmental cell growth
GH_A03G1196	28	14	11	109	101	94	2.82	1.26	1.13	9.19	9.44	9.59	1.73667	9.40667	2.43736	2.43165e-15	8.15113e-14	EXPA15	PREDICTED: expansin-A15-like [Gossypium hirsutum]	-	-	-	-	GO:0030312//external encapsulating structure	-	GO:0010087//phloem or xylem histogenesis;GO:0044260//cellular macromolecule metabolic process;GO:0071555//cell wall organization
GH_A10G1258	117	134	106	322	253	252	3	3.01	2.64	6.76	5.89	6.45	2.88333	6.36667	1.1428	2.53839e-15	8.50345e-14	AGO10	PREDICTED: protein argonaute 10-like isoform X1 [Gossypium hirsutum]	-	-	-	-	GO:0032991//macromolecular complex	GO:0003824//catalytic activity;GO:0008135//translation factor activity, RNA binding	GO:0003006//developmental process involved in reproduction;GO:0006342//chromatin silencing;GO:0006412//translation;GO:0007154//cell communication;GO:0009791//post-embryonic development;GO:0009799//specification of symmetry;GO:0009933//meristem structural organization;GO:0009943//adaxial/abaxial axis specification;GO:0019827//stem cell population maintenance;GO:0030422//production of siRNA involve…
GH_A05G2929	103	122	116	327	290	211	3.35	3.47	3.67	8.71	8.59	6.86	3.49667	8.05333	1.20361	2.56907e-15	8.60069e-14	At5g04500	PREDICTED: glycosyltransferase family protein 64 protein C5-like [Gossypium hirsutum]	-	-	-	-	GO:0031300//intrinsic component of organelle membrane	GO:0016757//transferase activity, transferring glycosyl groups	GO:0006023//aminoglycan biosynthetic process;GO:0030166//proteoglycan biosynthetic process
GH_D07G1426	88	99	92	268	220	206	5.2	5.11	5.31	12.98	11.81	12.14	5.20667	12.31	1.2414	2.71131e-15	9.05939e-14	MYB61	PREDICTED: transcription factor MYB86-like [Gossypium hirsutum]	Organismal Systems	Environmental adaptation	ko04626//Plant-pathogen interaction	K09422	-	GO:0005488//binding	-
GH_A02G0100	36	38	30	127	128	141	1.68	1.57	1.38	4.91	5.49	6.64	1.54333	5.68	1.87984	2.82302e-15	9.42661e-14	IQD14	Protein IQ-DOMAIN 14 -like protein [Gossypium arboreum]	-	-	-	-	-	-	-
GH_A08G2288	48	38	33	146	150	130	1.62	1.12	1.09	4.04	4.61	4.38	1.27667	4.34333	1.76642	2.88252e-15	9.61296e-14	POT1	PREDICTED: potassium transporter 1-like isoform X1 [Gossypium hirsutum]	-	-	-	-	GO:0031224//intrinsic component of membrane	GO:0046873//metal ion transmembrane transporter activity	GO:0030001//metal ion transport;GO:0034220//ion transmembrane transport
GH_A03G0620	139	158	141	357	367	257	6.49	6.44	6.43	13.66	15.59	11.95	6.45333	13.7333	1.08957	2.93583e-15	9.78448e-14	--	TPR repeat-containing [Gossypium arboreum]	-	-	-	-	-	-	-
GH_A11G0414	259	275	270	146	143	116	30.17	28	30.71	13.93	15.15	13.49	29.6267	14.19	-1.06202	3.10786e-15	1.03313e-13	ERF114	PREDICTED: ethylene-responsive transcription factor ERF114-like [Gossypium arboreum]	-	-	-	-	GO:0043231//intracellular membrane-bounded organelle	GO:0001071//nucleic acid binding transcription factor activity;GO:0005488//binding	GO:0009620//response to fungus;GO:0009987//cellular process;GO:0010468//regulation of gene expression;GO:0046942//carboxylic acid transport
GH_A12G0410	131	172	158	399	306	297	4.91	5.63	5.78	12.25	10.43	11.11	5.44	11.2633	1.04996	3.24184e-15	1.07699e-13	BLH6	PREDICTED: BEL1-like homeodomain protein 6 [Gossypium hirsutum]	-	-	-	-	GO:0043231//intracellular membrane-bounded organelle	-	GO:0010468//regulation of gene expression
GH_A11G1767	211	264	227	107	126	81	12.2	13.35	12.83	5.07	6.63	4.68	12.7933	5.46	-1.22842	3.27889e-15	1.0886e-13	PUB21	PREDICTED: U-box domain-containing protein 21-like [Gossypium hirsutum]	-	-	-	-	-	-	-
GH_D02G2233	4	11	4	67	99	57	0.18	0.42	0.17	2.41	3.96	2.5	0.256667	2.95667	3.526	3.38357e-15	1.12264e-13	rsgI6	PREDICTED: endo-1,4-beta-xylanase D-like [Gossypium hirsutum]	-	-	-	-	-	GO:0016798//hydrolase activity, acting on glycosyl bonds	GO:0005975//carbohydrate metabolic process
GH_D11G1790	26	31	36	125	129	114	1.5	1.56	2.02	5.9	6.78	6.56	1.69333	6.41333	1.92121	3.46197e-15	1.14792e-13	TBL19	PREDICTED: protein trichome birefringence-like 19 [Gossypium hirsutum]	-	-	-	-	-	-	-
GH_D04G0601	33	34	21	131	122	106	2.18	1.96	1.35	7.08	7.32	6.98	1.83	7.12667	1.96138	3.55226e-15	1.17561e-13	--	Beta-1,4-N-acetylglucosaminyltransferase family protein isoform 2 [Theobroma cacao]	Metabolism;Metabolism	Global and overview maps;Glycan biosynthesis and metabolism	ko01100//Metabolic pathways;ko00510//N-Glycan biosynthesis	K00737;K00737	-	GO:0016740//transferase activity	GO:0006486//protein glycosylation
GH_A10G1830	64	76	71	218	189	170	3.59	3.73	3.89	10.01	9.64	9.52	3.73667	9.72333	1.3797	3.59298e-15	1.18833e-13	GSVIVT00026920001	PREDICTED: probable polygalacturonase [Gossypium hirsutum]	-	-	-	-	-	GO:0016787//hydrolase activity	GO:0044238//primary metabolic process;GO:0045229//external encapsulating structure organization
GH_A11G1956	41	45	36	132	161	139	5.18	4.97	4.44	13.66	18.5	17.53	4.86333	16.5633	1.76798	3.70089e-15	1.22092e-13	CML41	PREDICTED: probable calcium-binding protein CML41 [Gossypium hirsutum]	Organismal Systems	Environmental adaptation	ko04626//Plant-pathogen interaction	K13448	-	GO:0016491//oxidoreductase activity	-
GH_D11G2784	80	69	67	243	218	157	2.51	1.89	2.05	6.24	6.22	4.91	2.15	5.79	1.42923	3.86481e-15	1.27097e-13	RGA2	Disease resistance protein [Corchorus olitorius]	-	-	-	-	-	-	-
GH_D01G0318	238	252	183	101	104	91	6.38	5.9	4.79	2.23	2.53	2.43	5.69	2.39667	-1.2474	4.08572e-15	1.34192e-13	SD113	PREDICTED: G-type lectin S-receptor-like serine/threonine-protein kinase At1g11300 [Gossypium raimondii]	-	-	-	-	-	-	-
GH_D08G2550	251	296	259	151	139	123	9.29	9.58	9.36	4.58	4.68	4.55	9.41	4.60333	-1.03152	4.43585e-15	1.45508e-13	--	Zinc finger, CCHC-type, partial [Corchorus capsularis]	-	-	-	-	-	-	-
GH_A02G0295	172	233	214	78	97	82	19.59	23.2	23.8	7.28	10.05	9.33	22.1967	8.88667	-1.32063	5.41838e-15	1.76514e-13	HSP26-A	PREDICTED: probable glutathione S-transferase [Gossypium hirsutum]	Metabolism	Metabolism of other amino acids	ko00480//Glutathione metabolism	K00799	-	-	-
MSTRG.47591	163	152	129	330	359	295	11.82	9.64	9.14	19.61	23.69	21.37	10.2	21.5567	1.07956	6.06028e-15	1.96687e-13	--	reverse transcriptase [Gossypium australe]	-	-	-	-	-	-	-
GH_D11G2958	17	9	7	82	84	75	0.89	0.41	0.36	3.54	4	3.95	0.553333	3.83	2.79112	6.63981e-15	2.1496e-13	RBK2	PREDICTED: receptor-like cytosolic serine/threonine-protein kinase RBK2 isoform X3 [Gossypium hirsutum]	-	-	-	-	GO:0031090//organelle membrane;GO:0043231//intracellular membrane-bounded organelle	GO:0004672//protein kinase activity;GO:0032550//purine ribonucleoside binding	GO:0006464//cellular protein modification process;GO:0006996//organelle organization;GO:0008104//protein localization;GO:0009247//glycolipid biosynthetic process;GO:0009267//cellular response to starvation;GO:0009414//response to water deprivation;GO:0044248//cellular catabolic process;GO:0051234//establishment of localization
GH_D09G0882	144	139	133	329	309	268	5.9	4.96	5.32	11.03	11.51	10.95	5.39333	11.1633	1.04952	6.77422e-15	2.19175e-13	CHUP1	PREDICTED: protein CHUP1, chloroplastic-like [Gossypium hirsutum]	-	-	-	-	-	-	-
GH_A03G1662	137	167	148	337	368	277	5.71	6.09	6.02	11.51	13.96	11.53	5.94	12.3333	1.05403	7.69316e-15	2.47675e-13	At1g27190	PREDICTED: probable inactive receptor kinase At1g27190 [Gossypium hirsutum]	-	-	-	-	GO:0031224//intrinsic component of membrane	GO:0016772//transferase activity, transferring phosphorus-containing groups;GO:0032550//purine ribonucleoside binding	GO:0006464//cellular protein modification process;GO:0006796//phosphate-containing compound metabolic process
GH_D04G0404	224	301	282	137	142	117	14.45	17	17.81	7.24	8.35	7.58	16.42	7.72333	-1.08816	9.11794e-15	2.9246e-13	HSFA4B	PREDICTED: heat stress transcription factor A-4b-like [Gossypium hirsutum]	-	-	-	-	GO:0043231//intracellular membrane-bounded organelle	GO:0001071//nucleic acid binding transcription factor activity;GO:0003677//DNA binding	GO:0006950//response to stress;GO:0010468//regulation of gene expression
GH_D05G0360	204	262	205	112	103	98	27.39	30.75	26.88	12.32	12.58	13.14	28.34	12.68	-1.16029	9.55945e-15	3.06244e-13	PMEI3	PREDICTED: 21 kDa protein-like [Gossypium hirsutum]	-	-	-	-	-	GO:0052689//carboxylic ester hydrolase activity	GO:0009892//negative regulation of metabolic process
GH_D09G1078	195	238	223	110	110	81	14.2	15.14	15.89	6.58	7.32	5.9	15.0767	6.6	-1.19178	9.85891e-15	3.14868e-13	WIP3	PREDICTED: zinc finger protein WIP3-like [Gossypium raimondii]	-	-	-	-	GO:0043231//intracellular membrane-bounded organelle	GO:0001071//nucleic acid binding transcription factor activity;GO:0043169//cation binding	GO:0010468//regulation of gene expression
GH_D05G1880	14	12	4	77	83	72	0.98	0.73	0.27	4.41	5.28	5.03	0.66	4.90667	2.89421	1.03234e-14	3.29097e-13	EXL3	PREDICTED: GDSL esterase/lipase EXL3-like [Gossypium hirsutum]	-	-	-	-	-	GO:0016788//hydrolase activity, acting on ester bonds	-
GH_D10G0344	71	60	65	212	189	156	4.93	3.64	4.43	12.08	11.97	10.83	4.33333	11.6267	1.42389	1.10168e-14	3.50559e-13	TBL38	PREDICTED: protein trichome birefringence-like 38 [Gossypium hirsutum]	-	-	-	-	-	-	-
GH_D02G0104	31	35	41	156	119	117	1.48	1.43	1.88	5.99	5.08	5.48	1.59667	5.51667	1.78873	1.10876e-14	3.52444e-13	IQD14	PREDICTED: protein IQ-DOMAIN 14-like [Gossypium hirsutum]	-	-	-	-	-	-	-
GH_A13G1648	8	12	12	81	65	89	0.46	0.58	0.66	3.69	3.25	4.92	0.566667	3.95333	2.8025	1.11708e-14	3.5459e-13	--	PREDICTED: aspartic proteinase nepenthesin-1-like [Gossypium hirsutum]	-	-	-	-	-	-	-
GH_D10G2289	245	329	271	145	160	118	12.18	14.32	13.16	5.91	7.23	5.86	13.22	6.33333	-1.06169	1.12842e-14	3.57753e-13	CYP71A1	PREDICTED: cytochrome P450 71A1-like [Gossypium hirsutum]	-	-	-	-	-	GO:0016491//oxidoreductase activity;GO:0046906//tetrapyrrole binding;GO:0046914//transition metal ion binding	GO:0044710//single-organism metabolic process
GH_A11G0625	153	192	141	80	49	51	13.23	14.51	11.89	5.67	3.83	4.41	13.21	4.63667	-1.51047	1.18347e-14	3.74752e-13	XTHB	PREDICTED: probable xyloglucan endotransglucosylase/hydrolase protein B [Gossypium hirsutum]	-	-	-	-	GO:0005576//extracellular region;GO:0030312//external encapsulating structure	GO:0016758//transferase activity, transferring hexosyl groups;GO:0016787//hydrolase activity	GO:0044042//glucan metabolic process;GO:0045229//external encapsulating structure organization
GH_A01G0850	260	285	234	153	125	116	13.19	12.63	11.59	6.36	5.77	5.88	12.47	6.00333	-1.05463	1.19504e-14	3.77954e-13	CYP71D11	PREDICTED: cytochrome P450 71D11-like [Gossypium hirsutum]	-	-	-	-	-	GO:0016491//oxidoreductase activity;GO:0046906//tetrapyrrole binding;GO:0046914//transition metal ion binding	GO:0044710//single-organism metabolic process
GH_D09G0166	257	333	305	152	152	156	10.68	12.11	12.38	5.18	5.76	6.49	11.7233	5.81	-1.01277	1.26501e-14	3.99115e-13	GALT1	PREDICTED: beta-1,3-galactosyltransferase 15-like isoform X1 [Gossypium raimondii]	Metabolism	Global and overview maps	ko01100//Metabolic pathways	K14413	GO:0031224//intrinsic component of membrane	GO:0005488//binding;GO:0016758//transferase activity, transferring hexosyl groups	GO:0006464//cellular protein modification process
GH_D07G1348	7	9	12	79	84	59	0.43	0.49	0.73	4.02	4.74	3.66	0.55	4.14	2.91213	1.39068e-14	4.38234e-13	UCNL	PREDICTED: serine/threonine-protein kinase UCNL-like [Gossypium hirsutum]	-	-	-	-	-	GO:0004672//protein kinase activity;GO:0032550//purine ribonucleoside binding	GO:0006464//cellular protein modification process;GO:0006796//phosphate-containing compound metabolic process
GH_D04G0523	182	186	193	94	65	77	8.38	7.47	8.65	3.54	2.72	3.54	8.16667	3.26667	-1.32193	1.81418e-14	5.66883e-13	WRKY72	PREDICTED: probable WRKY transcription factor 72 isoform X1 [Gossypium hirsutum]	-	-	-	-	-	-	GO:0010467//gene expression;GO:0034645//cellular macromolecule biosynthetic process
GH_D09G1616	39	62	68	179	194	152	3.48	4.83	5.92	13.08	15.76	13.54	4.74333	14.1267	1.57445	1.93158e-14	6.02481e-13	PIP2-1	PREDICTED: aquaporin PIP2-1 [Gossypium hirsutum]	-	-	-	-	GO:0031224//intrinsic component of membrane	-	GO:0051234//establishment of localization
GH_D05G4073	113	134	106	270	293	244	8.73	9.06	8	17.1	20.6	18.84	8.59667	18.8467	1.13246	1.98165e-14	6.17728e-13	At1g53440	PREDICTED: probable LRR receptor-like serine/threonine-protein kinase At1g53440 [Gossypium hirsutum]	-	-	-	-	-	-	-
MSTRG.52154	94	86	63	238	256	175	3.6	2.42	2.2	6.15	8.22	6.07	2.74	6.81333	1.31418	2.00392e-14	6.24298e-13	EHD1	PREDICTED: probable LRR receptor-like serine/threonine-protein kinase At4g36180 isoform X1 [Gossypium hirsutum]	-	-	-	-	GO:0016020//membrane	GO:0004672//protein kinase activity;GO:0005488//binding	GO:0006464//cellular protein modification process;GO:0006796//phosphate-containing compound metabolic process;GO:0007165//signal transduction;GO:0044710//single-organism metabolic process;GO:0048507//meristem development
GH_D01G0754	107	134	135	306	297	241	2.99	3.27	3.68	7.01	7.54	6.71	3.31333	7.08667	1.09682	2.42349e-14	7.51858e-13	TOR1	PREDICTED: microtubule-associated protein TORTIFOLIA1-like [Gossypium hirsutum]	-	-	-	-	-	-	-
GH_D05G1445	55	71	45	199	172	139	2.39	2.69	1.91	7.07	6.8	6.02	2.33	6.63	1.50868	2.42711e-14	7.52533e-13	MPE3	PREDICTED: pectinesterase 3-like [Gossypium hirsutum]	-	-	-	-	GO:0030312//external encapsulating structure	GO:0052689//carboxylic ester hydrolase activity	GO:0000272//polysaccharide catabolic process;GO:0009892//negative regulation of metabolic process;GO:0071555//cell wall organization
GH_D05G1632	211	229	207	94	101	102	8.85	8.41	8.48	3.23	3.84	4.25	8.58	3.77333	-1.18514	2.45193e-14	7.59777e-13	NSL1	PREDICTED: MACPF domain-containing protein NSL1-like [Gossypium hirsutum]	-	-	-	-	-	-	GO:0002252//immune effector process;GO:0006605//protein targeting;GO:0006865//amino acid transport;GO:0006970//response to osmotic stress;GO:0009617//response to bacterium;GO:0009620//response to fungus;GO:0009696//salicylic acid metabolic process;GO:0009755//hormone-mediated signaling pathway;GO:0009814//defense response, incompatible interaction;GO:0009863//salicylic acid mediated signaling pat…
GH_D13G1904	65	79	66	205	177	179	3.68	3.89	3.65	9.5	9.11	10.11	3.74	9.57333	1.35598	2.63995e-14	8.15611e-13	--	DUF239 domain-containing protein/DUF4409 domain-containing protein [Cephalotus follicularis]	-	-	-	-	-	-	-
GH_A01G2267	5	13	7	71	73	66	0.24	0.55	0.33	2.8	3.2	3.17	0.373333	3.05667	3.03342	2.69763e-14	8.32937e-13	CSLA9	PREDICTED: glucomannan 4-beta-mannosyltransferase 9 [Gossypium arboreum]	-	-	-	-	GO:0031090//organelle membrane;GO:0031224//intrinsic component of membrane;GO:0043231//intracellular membrane-bounded organelle	GO:0019187//beta-1,4-mannosyltransferase activity	GO:0006970//response to osmotic stress;GO:0006996//organelle organization;GO:0009292//genetic transfer;GO:0009755//hormone-mediated signaling pathway;GO:0044085//cellular component biogenesis;GO:0051707//response to other organism;GO:0070085//glycosylation;GO:0070838//divalent metal ion transport
GH_D08G1483	17	13	14	106	78	71	0.94	0.62	0.76	4.74	3.87	3.87	0.773333	4.16	2.42742	3.2347e-14	9.95224e-13	GSVIVT00026920001	PREDICTED: probable polygalacturonase isoform X2 [Gossypium arboreum]	-	-	-	-	GO:0043231//intracellular membrane-bounded organelle	GO:0016787//hydrolase activity	GO:0044238//primary metabolic process;GO:0045229//external encapsulating structure organization
GH_A09G1889	101	123	117	314	248	223	7.45	7.93	8.42	18.97	16.64	16.42	7.93333	17.3433	1.12838	3.57388e-14	1.09828e-12	At2g44130	PREDICTED: F-box/kelch-repeat protein At2g44130-like [Gossypium arboreum]	-	-	-	-	-	-	-
GH_A09G2571	54	65	39	176	172	136	5.26	5.53	3.71	14.04	15.24	13.22	4.83333	14.1667	1.55141	3.76103e-14	1.15375e-12	RAP2-3	ethylene-responsive transcription factor RAP2-3-like [Gossypium hirsutum]	-	-	-	-	GO:0044464//cell part	-	GO:0006351//transcription, DNA-templated;GO:0050794//regulation of cellular process
GH_A07G0786	13	16	15	99	88	65	1.04	1.12	1.17	6.49	6.4	5.22	1.11	6.03667	2.44319	3.82885e-14	1.17307e-12	--	PREDICTED: uncharacterized protein LOC108459535 [Gossypium arboreum]	-	-	-	-	-	-	-
GH_A03G1014	111	122	114	285	247	246	6.87	6.6	6.89	14.46	13.91	15.21	6.78667	14.5267	1.09793	3.93447e-14	1.20341e-12	--	PREDICTED: actin cytoskeleton-regulatory complex protein pan1 [Theobroma cacao]	-	-	-	-	-	-	-
GH_D04G0713	3	6	2	74	58	51	0.16	0.27	0.1	3.14	2.76	2.64	0.176667	2.84667	4.01017	4.00629e-14	1.22394e-12	ESK1	PREDICTED: protein ESKIMO 1-like [Gossypium hirsutum]	-	-	-	-	-	-	GO:0009409//response to cold
GH_D03G1262	9	13	8	77	69	70	0.28	0.35	0.23	1.97	1.96	2.18	0.286667	2.03667	2.82876	4.10251e-14	1.25113e-12	AGD1	PREDICTED: ADP-ribosylation factor GTPase-activating protein AGD1 [Gossypium raimondii]	Cellular Processes	Transport and catabolism	ko04144//Endocytosis	K12489	GO:0043231//intracellular membrane-bounded organelle	GO:0008047//enzyme activator activity;GO:0008289//lipid binding;GO:0046914//transition metal ion binding	GO:0043087//regulation of GTPase activity;GO:0051234//establishment of localization
GH_A05G3496	238	265	245	143	124	117	9.73	9.47	9.78	4.79	4.61	4.78	9.66	4.72667	-1.0312	4.2173e-14	1.28388e-12	CER1	PREDICTED: protein ECERIFERUM 1-like [Gossypium hirsutum]	Metabolism;Metabolism	Global and overview maps;Lipid metabolism	ko01110//Biosynthesis of secondary metabolites;ko00073//Cutin, suberine and wax biosynthesis	K15404;K15404	GO:0031224//intrinsic component of membrane	GO:0003824//catalytic activity	GO:0006631//fatty acid metabolic process
GH_D05G2292	123	136	111	310	246	273	14.08	13.63	12.45	29.2	25.69	31.31	13.3867	28.7333	1.10193	4.27432e-14	1.30048e-12	--	PREDICTED: uncharacterized protein LOC107905117 [Gossypium hirsutum]	-	-	-	-	-	GO:0003824//catalytic activity	-
MSTRG.28652	34	38	12	135	110	126	1.48	1.52	0.51	5	4.49	5.65	1.17	5.04667	2.10882	4.37128e-14	1.32843e-12	CYP72A67	CYP749A22 protein [Hibiscus syriacus]	Metabolism;Metabolism;Metabolism	Global and overview maps;Lipid metabolism;Lipid metabolism	ko01100//Metabolic pathways;ko00071//Fatty acid degradation;ko00590//Arachidonic acid metabolism	K07425;K07425;K07425	GO:0016020//membrane	GO:0016491//oxidoreductase activity;GO:0046906//tetrapyrrole binding;GO:0046914//transition metal ion binding	GO:0044710//single-organism metabolic process
GH_D12G0652	219	250	261	137	125	94	41.38	41.3	48.16	21.21	21.49	17.74	43.6133	20.1467	-1.11423	4.53462e-14	1.37486e-12	--	PREDICTED: uncharacterized protein LOC105763268 [Gossypium raimondii]	-	-	-	-	-	-	-
GH_A09G1743	186	163	131	75	56	44	14.64	11.22	10.07	4.84	4.01	3.46	11.9767	4.10333	-1.54536	4.98533e-14	1.50887e-12	TIC32	PREDICTED: short-chain dehydrogenase TIC 32, chloroplastic-like [Gossypium hirsutum]	-	-	-	-	-	GO:0003824//catalytic activity	GO:0044710//single-organism metabolic process
GH_A05G1840	10	18	7	106	67	68	0.71	1.11	0.48	6.18	4.32	4.78	0.766667	5.09333	2.73194	5.03203e-14	1.52212e-12	CAD6	PREDICTED: probable cinnamyl alcohol dehydrogenase 6 [Gossypium hirsutum]	Metabolism;Metabolism;Metabolism	Global and overview maps;Global and overview maps;Biosynthesis of other secondary metabolites	ko01100//Metabolic pathways;ko01110//Biosynthesis of secondary metabolites;ko00940//Phenylpropanoid biosynthesis	K00083;K00083;K00083	-	GO:0016616//oxidoreductase activity, acting on the CH-OH group of donors, NAD or NADP as acceptor;GO:0043169//cation binding	GO:0044710//single-organism metabolic process
GH_D10G1977	10	1	3	86	64	49	0.79	0.07	0.23	5.55	4.58	3.85	0.363333	4.66	3.68096	5.03557e-14	1.52231e-12	PER29	PREDICTED: peroxidase 29 [Gossypium raimondii]	Metabolism;Metabolism;Metabolism	Global and overview maps;Global and overview maps;Biosynthesis of other secondary metabolites	ko01100//Metabolic pathways;ko01110//Biosynthesis of secondary metabolites;ko00940//Phenylpropanoid biosynthesis	K00430;K00430;K00430	-	GO:0003824//catalytic activity;GO:0043169//cation binding;GO:0046906//tetrapyrrole binding	GO:0006950//response to stress;GO:0044710//single-organism metabolic process
GH_A11G2930	2	7	2	70	54	58	0.11	0.32	0.1	3	2.59	3.02	0.176667	2.87	4.02195	5.12236e-14	1.54765e-12	RBK2	PREDICTED: receptor-like cytosolic serine/threonine-protein kinase RBK2 isoform X1 [Gossypium hirsutum]	-	-	-	-	GO:0031090//organelle membrane;GO:0043231//intracellular membrane-bounded organelle	GO:0004672//protein kinase activity;GO:0032550//purine ribonucleoside binding	GO:0006464//cellular protein modification process;GO:0006996//organelle organization;GO:0008104//protein localization;GO:0009247//glycolipid biosynthetic process;GO:0009267//cellular response to starvation;GO:0009414//response to water deprivation;GO:0044248//cellular catabolic process;GO:0051234//establishment of localization
GH_D09G1538	9	14	12	84	91	58	0.65	0.88	0.84	4.96	5.97	4.17	0.79	5.03333	2.67159	5.65546e-14	1.70082e-12	CYP76A1	p450 domain-containing protein [Cephalotus follicularis]	Metabolism;Metabolism	Global and overview maps;Global and overview maps	ko01100//Metabolic pathways;ko01110//Biosynthesis of secondary metabolites	K20618;K20618	-	GO:0016709//oxidoreductase activity, acting on paired donors, with incorporation or reduction of molecular oxygen, NAD(P)H as one donor, and incorporation of one atom of oxygen;GO:0046906//tetrapyrrole binding;GO:0046914//transition metal ion binding	GO:0044710//single-organism metabolic process
GH_D07G2181	223	250	228	138	116	93	13.32	13.04	13.3	6.75	6.31	5.55	13.22	6.20333	-1.09161	5.79011e-14	1.7393e-12	OXI1	PREDICTED: serine/threonine-protein kinase OXI1-like isoform X1 [Gossypium hirsutum]	Environmental Information Processing	Signal transduction	ko04016//MAPK signaling pathway - plant	K20714	-	GO:0004672//protein kinase activity;GO:0032550//purine ribonucleoside binding	GO:0006464//cellular protein modification process;GO:0006796//phosphate-containing compound metabolic process
GH_A09G2385	3	7	7	60	72	57	0.09	0.18	0.2	1.38	1.87	1.62	0.156667	1.62333	3.37319	5.82674e-14	1.7493e-12	SDE3	PREDICTED: probable RNA helicase SDE3 [Gossypium hirsutum]	-	-	-	-	-	GO:0017111//nucleoside-triphosphatase activity;GO:0032550//purine ribonucleoside binding	-
GH_A12G2324	93	94	104	230	266	219	7.15	6.31	7.8	14.48	18.6	16.81	7.08667	16.63	1.23061	6.15586e-14	1.84385e-12	BOI	Baculoviral IAP repeat-containing 7-A [Gossypium arboreum]	-	-	-	-	-	GO:0043169//cation binding	-
GH_A13G1314	8	7	8	78	65	56	0.57	0.43	0.55	4.53	4.19	3.96	0.516667	4.22667	3.03221	6.31235e-14	1.88964e-12	PPC6-7	PREDICTED: probable protein phosphatase 2C 73 [Gossypium hirsutum]	-	-	-	-	-	-	-
GH_A03G2010	169	192	185	85	78	77	15.59	15.47	16.66	6.41	6.5	7.05	15.9067	6.65333	-1.25748	6.50836e-14	1.94496e-12	--	PREDICTED: nucleolar protein 58-like [Gossypium hirsutum]	-	-	-	-	-	-	-
GH_D02G0919	80	77	71	220	192	175	5.62	4.75	4.87	12.64	12.24	12.28	5.08	12.3867	1.28589	6.61407e-14	1.97542e-12	CYCD3-3	PREDICTED: cyclin-D3-1-like [Gossypium hirsutum]	Environmental Information Processing	Signal transduction	ko04075//Plant hormone signal transduction	K14505	-	-	-
GH_D06G1625	89	105	102	262	234	201	3.78	3.88	4.21	9.08	9.01	8.49	3.95667	8.86	1.16302	6.88395e-14	2.05367e-12	NCED5	PREDICTED: probable 9-cis-epoxycarotenoid dioxygenase NCED5, chloroplastic [Gossypium hirsutum]	Metabolism;Metabolism;Metabolism	Global and overview maps;Global and overview maps;Metabolism of terpenoids and polyketides	ko01100//Metabolic pathways;ko01110//Biosynthesis of secondary metabolites;ko00906//Carotenoid biosynthesis	K09840;K09840;K09840	-	-	GO:0044710//single-organism metabolic process
GH_A13G1347	126	124	115	308	258	241	9.48	8.16	8.45	18.99	17.66	18.11	8.69667	18.2533	1.06963	6.90753e-14	2.05952e-12	GOLS2	PREDICTED: galactinol synthase 2-like [Gossypium hirsutum]	Metabolism	Carbohydrate metabolism	ko00052//Galactose metabolism	K18819	-	GO:0016740//transferase activity	-
GH_A10G0167	3	7	0	65	59	57	0.17	0.34	0	2.93	2.96	3.14	0.17	3.01	4.14616	7.08892e-14	2.11118e-12	At1g61740	Transmembrane protein TauE like protein [Corchorus olitorius]	-	-	-	-	-	-	-
GH_A02G1085	45	36	37	158	136	110	1.73	1.21	1.4	4.99	4.76	4.22	1.44667	4.65667	1.68657	7.30007e-14	2.17158e-12	YSL1	PREDICTED: metal-nicotianamine transporter YSL1-like [Gossypium arboreum]	-	-	-	-	GO:0031224//intrinsic component of membrane	GO:0015603//iron chelate transmembrane transporter activity	GO:0009791//post-embryonic development;GO:0022414//reproductive process;GO:0055076//transition metal ion homeostasis;GO:1901678//iron coordination entity transport
GH_A06G0233	40	64	50	175	170	127	4.98	6.96	6.08	17.84	19.25	15.78	6.00667	17.6233	1.55285	7.82874e-14	2.32221e-12	LBD39	PREDICTED: LOB domain-containing protein 39-like [Gossypium hirsutum]	-	-	-	-	-	-	-
GH_A11G0139	29	12	31	117	110	110	2.63	0.95	2.75	8.7	9.09	9.97	2.11	9.25333	2.13273	8.38644e-14	2.4834e-12	CO3	CCT motif family protein [Theobroma cacao]	-	-	-	-	-	-	-
GH_D11G1788	110	82	105	267	279	206	5.42	3.54	5.07	10.8	12.55	10.15	4.67667	11.1667	1.25565	9.03786e-14	2.67174e-12	POX2	proline dehydrogenase 2, mitochondrial-like [Gossypium hirsutum]	Metabolism;Metabolism;Metabolism	Global and overview maps;Global and overview maps;Amino acid metabolism	ko01100//Metabolic pathways;ko01110//Biosynthesis of secondary metabolites;ko00330//Arginine and proline metabolism	K00318;K00318;K00318	-	-	GO:0006560//proline metabolic process
GH_D05G0893	58	64	52	181	148	170	2.89	2.8	2.53	7.38	6.73	8.44	2.74	7.51667	1.45592	9.67473e-14	2.85352e-12	CYP86A1	PREDICTED: cytochrome P450 86A1-like [Gossypium hirsutum]	Metabolism;Metabolism	Lipid metabolism;Lipid metabolism	ko00071//Fatty acid degradation;ko00073//Cutin, suberine and wax biosynthesis	K15401;K15401	GO:0031224//intrinsic component of membrane;GO:0043231//intracellular membrane-bounded organelle	GO:0016713//oxidoreductase activity, acting on paired donors, with incorporation or reduction of molecular oxygen, reduced iron-sulfur protein as one donor, and incorporation of one atom of oxygen;GO:0046906//tetrapyrrole binding;GO:0046914//transition metal ion binding	GO:0009699//phenylpropanoid biosynthetic process;GO:0032787//monocarboxylic acid metabolic process
GH_D12G0983	12	7	18	89	79	70	1	0.51	1.41	5.89	5.78	5.62	0.973333	5.76333	2.5659	9.75872e-14	2.87341e-12	IRX15	PREDICTED: protein IRX15-LIKE-like [Gossypium hirsutum]	-	-	-	-	-	-	-
GH_D11G0140	87	102	83	273	219	179	7.9	8.09	7.36	20.31	18.09	16.23	7.78333	18.21	1.22627	1.01781e-13	2.99182e-12	CO3	CCT motif family protein [Theobroma cacao]	-	-	-	-	-	-	-
GH_A11G0588	112	140	136	319	280	243	4.96	5.42	5.86	11.56	11.28	10.73	5.41333	11.19	1.04762	1.02914e-13	3.02171e-12	PME51	PREDICTED: probable pectinesterase/pectinesterase inhibitor 51 [Gossypium arboreum]	-	-	-	-	GO:0030312//external encapsulating structure	GO:0052689//carboxylic ester hydrolase activity	GO:0000272//polysaccharide catabolic process;GO:0009892//negative regulation of metabolic process;GO:0071555//cell wall organization
GH_D03G1768	188	233	172	85	90	88	14.14	15.33	12.67	5.22	6.17	6.62	14.0467	6.00333	-1.22639	1.0351e-13	3.0375e-12	CYP76B6	PREDICTED: geraniol 8-hydroxylase-like [Gossypium raimondii]	Metabolism	Global and overview maps	ko01100//Metabolic pathways	K00512	-	-	-
GH_A01G1091	117	159	150	323	341	261	6.98	8.3	8.75	15.81	18.51	15.54	8.01	16.62	1.05305	1.03823e-13	3.04496e-12	--	C2H2-like zinc finger protein [Theobroma cacao]	-	-	-	-	-	GO:0016763//transferase activity, transferring pentosyl groups;GO:0043169//cation binding	GO:0010468//regulation of gene expression
GH_A06G1796	83	97	81	244	206	185	4.56	4.64	4.35	10.94	10.25	10.11	4.51667	10.4333	1.20787	1.16153e-13	3.3932e-12	PUB14	PREDICTED: U-box domain-containing protein 4-like [Gossypium hirsutum]	-	-	-	-	-	GO:0003824//catalytic activity	GO:0006970//response to osmotic stress;GO:0006996//organelle organization
GH_A02G2053	9	9	17	78	79	71	0.54	0.47	1	3.83	4.34	4.26	0.67	4.14333	2.62856	1.21535e-13	3.54448e-12	AVT3C	PREDICTED: amino acid transporter ANTL2-like [Gossypium hirsutum]	-	-	-	-	GO:0031224//intrinsic component of membrane	-	-
GH_D12G0582	82	132	134	29	28	38	4.18	5.88	6.66	1.21	1.3	1.93	5.57333	1.48	-1.91294	1.24425e-13	3.62266e-12	CYP81D1	PREDICTED: cytochrome P450 81D1-like [Gossypium hirsutum]	Metabolism;Metabolism	Global and overview maps;Biosynthesis of other secondary metabolites	ko01110//Biosynthesis of secondary metabolites;ko00943//Isoflavonoid biosynthesis	K13260;K13260	-	GO:0016491//oxidoreductase activity;GO:0046906//tetrapyrrole binding;GO:0046914//transition metal ion binding	GO:0044710//single-organism metabolic process
GH_A09G2390	35	44	33	127	137	117	1.55	1.69	1.39	4.56	5.44	5.08	1.54333	5.02667	1.70355	1.29206e-13	3.75137e-12	IP5P7	PREDICTED: type IV inositol polyphosphate 5-phosphatase 7-like [Gossypium arboreum]	-	-	-	-	-	-	-
GH_A11G1247	39	27	18	126	112	106	1.88	1.16	0.87	5.02	4.95	5.14	1.30333	5.03667	1.95026	1.4316e-13	4.13804e-12	--	DNAse I-like superfamily protein [Theobroma cacao]	-	-	-	-	-	GO:0004518//nuclease activity	GO:0090304//nucleic acid metabolic process
GH_D05G0429	17	13	12	84	76	78	2.57	1.72	1.77	10.39	10.44	11.76	2.02	10.8633	2.42704	1.51984e-13	4.38095e-12	--	PREDICTED: uncharacterized protein LOC105769523 [Gossypium raimondii]	-	-	-	-	-	-	-
GH_D05G1406	26	54	47	154	171	116	1.83	3.24	3.2	8.71	10.76	8	2.75667	9.15667	1.7319	1.65552e-13	4.74839e-12	BRXL3	PREDICTED: protein Brevis radix-like 2 [Gossypium raimondii]	-	-	-	-	-	-	-
GH_A13G2019	180	200	196	105	59	81	15.83	15.38	16.82	7.57	4.72	7.12	16.01	6.47	-1.30714	1.82718e-13	5.20915e-12	BHLH94	PREDICTED: transcription factor bHLH94-like [Gossypium hirsutum]	-	-	-	-	-	-	-
GH_A01G1059	21	21	15	95	95	79	0.73	0.64	0.51	2.7	3	2.73	0.626667	2.81	2.1648	1.92043e-13	5.46603e-12	Prep	PREDICTED: prolyl endopeptidase-like [Gossypium hirsutum]	-	-	-	-	-	GO:0008236//serine-type peptidase activity	GO:0019538//protein metabolic process
GH_A11G1049	26	22	25	119	89	98	1.25	0.92	1.17	4.67	3.88	4.69	1.11333	4.41333	1.98698	1.93516e-13	5.50194e-12	IQD1	PREDICTED: protein IQ-DOMAIN 1-like [Gossypium hirsutum]	-	-	-	-	-	-	-
GH_D02G1827	76	70	85	211	198	184	3.17	2.55	3.46	7.21	7.51	7.66	3.06	7.46	1.28564	1.99515e-13	5.6663e-12	At1g27190	PREDICTED: probable inactive receptor kinase At1g27190 [Gossypium raimondii]	-	-	-	-	GO:0031224//intrinsic component of membrane	GO:0016772//transferase activity, transferring phosphorus-containing groups;GO:0032550//purine ribonucleoside binding	GO:0006464//cellular protein modification process;GO:0006796//phosphate-containing compound metabolic process
GH_D12G0029	5	5	12	68	81	52	0.2	0.17	0.46	2.16	2.87	2.01	0.276667	2.34667	3.08439	2.09498e-13	5.94335e-12	SULTR3;1	PREDICTED: sulfate transporter 3.1-like [Gossypium hirsutum]	-	-	-	-	GO:0009536//plastid;GO:0031224//intrinsic component of membrane	GO:0015103//inorganic anion transmembrane transporter activity;GO:0015291//secondary active transmembrane transporter activity	GO:0008272//sulfate transport;GO:0044763//single-organism cellular process
GH_A12G0176	54	73	62	205	158	155	2.61	3.08	2.91	8.09	6.93	7.47	2.86667	7.49667	1.38688	2.11674e-13	6.0018e-12	NAT4	PREDICTED: nucleobase-ascorbate transporter 4-like [Gossypium arboreum]	-	-	-	-	GO:0031224//intrinsic component of membrane	-	GO:0044763//single-organism cellular process;GO:0051234//establishment of localization
GH_D10G2354	140	140	115	288	293	272	10.57	9.24	8.48	17.81	20.12	20.5	9.43	19.4767	1.04642	2.14228e-13	6.07091e-12	GATA8	PREDICTED: GATA transcription factor 8-like [Gossypium raimondii]	-	-	-	-	GO:0043231//intracellular membrane-bounded organelle	GO:0001071//nucleic acid binding transcription factor activity;GO:0003677//DNA binding;GO:0046914//transition metal ion binding	GO:0006355//regulation of transcription, DNA-templated;GO:0044707//single-multicellular organism process
GH_D11G2038	32	27	35	133	122	95	3.85	2.84	4.11	13.11	13.36	11.42	3.6	12.63	1.81079	2.20321e-13	6.23681e-12	KRP7	PREDICTED: cyclin-dependent kinase inhibitor 7-like isoform X2 [Gossypium raimondii]	-	-	-	-	GO:0043231//intracellular membrane-bounded organelle	GO:0016772//transferase activity, transferring phosphorus-containing groups	GO:0006469//negative regulation of protein kinase activity;GO:0022402//cell cycle process
GH_A02G0944	123	149	153	44	45	60	16.26	17.22	19.75	4.77	5.41	7.92	17.7433	6.03333	-1.55625	2.51377e-13	7.08894e-12	BETVIII	PREDICTED: probable calcium-binding protein CML43 [Gossypium hirsutum]	Organismal Systems	Environmental adaptation	ko04626//Plant-pathogen interaction	K13448	-	GO:0046872//metal ion binding	GO:0000904//cell morphogenesis involved in differentiation
GH_D01G0057	233	240	233	120	93	125	17.18	15.47	16.77	7.23	6.24	9.18	16.4733	7.55	-1.12558	2.55115e-13	7.19047e-12	DLO1	PREDICTED: protein DMR6-LIKE OXYGENASE 1-like [Gossypium hirsutum]	-	-	-	-	-	GO:0016705//oxidoreductase activity, acting on paired donors, with incorporation or reduction of molecular oxygen;GO:0043169//cation binding	GO:0044710//single-organism metabolic process
GH_A07G1673	24	36	32	120	122	98	0.69	0.9	0.91	2.84	3.2	2.83	0.833333	2.95667	1.82701	2.55512e-13	7.19776e-12	FTIP1	PREDICTED: FT-interacting protein 1 [Gossypium arboreum]	-	-	-	-	-	-	-
GH_D13G0124	175	172	138	76	69	53	7.23	6.22	5.57	2.57	2.6	2.19	6.34	2.45333	-1.36974	2.60241e-13	7.32304e-12	LRK10L-2.1	PREDICTED: LEAF RUST 10 DISEASE-RESISTANCE LOCUS RECEPTOR-LIKE PROTEIN KINASE-like 2.1 isoform X1 [Gossypium hirsutum]	-	-	-	-	-	GO:0004672//protein kinase activity;GO:0005488//binding	GO:0006796//phosphate-containing compound metabolic process
GH_D12G1161	16	20	19	108	78	79	1.6	1.75	1.86	8.89	7.08	7.85	1.73667	7.94	2.19282	2.68043e-13	7.53444e-12	AGL15	agamous-like MADS-box protein AGL15 [Gossypium hirsutum]	-	-	-	-	-	-	-
GH_D07G0930	67	63	57	183	193	143	2.48	2.04	2.05	5.56	6.5	5.28	2.19	5.78	1.40014	2.69664e-13	7.57593e-12	--	PREDICTED: uncharacterized protein LOC107953980 [Gossypium hirsutum]	-	-	-	-	-	-	-
GH_A01G0753	99	114	154	50	32	17	5.22	5.25	7.93	2.16	1.53	0.89	6.13333	1.52667	-2.00629	2.72428e-13	7.64118e-12	UGT73C6	PREDICTED: UDP-glycosyltransferase 73C6-like [Gossypium hirsutum]	Metabolism	Metabolism of terpenoids and polyketides	ko00908//Zeatin biosynthesis	K13496	-	GO:0016757//transferase activity, transferring glycosyl groups	-
GH_D07G0525	99	111	100	249	261	203	2.78	2.74	2.76	5.73	6.68	5.7	2.76	6.03667	1.12908	2.95368e-13	8.27572e-12	RBOHC	PREDICTED: respiratory burst oxidase homolog protein C-like isoform X1 [Gossypium hirsutum]	Organismal Systems;Environmental Information Processing	Environmental adaptation;Signal transduction	ko04626//Plant-pathogen interaction;ko04016//MAPK signaling pathway - plant	K13447;K13447	GO:0031224//intrinsic component of membrane	GO:0016651//oxidoreductase activity, acting on NAD(P)H;GO:0046872//metal ion binding	GO:0044710//single-organism metabolic process
GH_D08G2058	80	91	83	233	194	188	4.27	4.26	4.34	10.23	9.46	10.06	4.29	9.91667	1.20888	3.04513e-13	8.52275e-12	--	UAA transporter [Corchorus capsularis]	-	-	-	-	-	-	-
GH_D13G1014	7	5	11	99	81	39	0.41	0.26	0.64	4.8	4.36	2.31	0.436667	3.82333	3.13023	3.18778e-13	8.90766e-12	TBL3	PREDICTED: protein trichome birefringence-like 3 [Gossypium hirsutum]	-	-	-	-	GO:0016020//membrane	-	GO:0000271//polysaccharide biosynthetic process;GO:0009664//plant-type cell wall organization;GO:0009933//meristem structural organization;GO:0010087//phloem or xylem histogenesis;GO:0030243//cellulose metabolic process;GO:0044085//cellular component biogenesis;GO:0045491//xylan metabolic process
GH_A01G2148	4	3	1	58	57	54	0.21	0.14	0.05	2.55	2.78	2.89	0.133333	2.74	4.36107	3.33334e-13	9.30441e-12	GT-2	trihelix transcription factor GT-2-like [Gossypium hirsutum]	-	-	-	-	-	-	-
GH_A07G1503	61	86	96	210	231	191	4.63	5.71	7.12	13.06	15.96	14.48	5.82	14.5	1.31696	3.34934e-13	9.34404e-12	WRKY46	PREDICTED: probable WRKY transcription factor 46 [Gossypium hirsutum]	-	-	-	-	-	GO:0001071//nucleic acid binding transcription factor activity;GO:0003677//DNA binding	GO:0010468//regulation of gene expression
MSTRG.43059	180	174	134	328	394	328	7.7	6.5	5.59	11.49	15.33	14	6.59667	13.6067	1.0445	3.48693e-13	9.7071e-12	SCL30A	Serine/arginine-rich splicing factor 10 [Gossypium arboreum]	Genetic Information Processing	Transcription	ko03040//Spliceosome	K12900	GO:0016604//nuclear body;GO:0044444//cytoplasmic part	GO:0003676//nucleic acid binding	GO:0000377//RNA splicing, via transesterification reactions with bulged adenosine as nucleophile;GO:0006355//regulation of transcription, DNA-templated;GO:0006464//cellular protein modification process;GO:0070918//production of small RNA involved in gene silencing by RNA
GH_D06G0125	90	77	101	27	22	19	4.4	3.28	4.82	1.08	0.98	0.93	4.16667	0.996667	-2.06371	3.66673e-13	1.01858e-11	CYP82A3	PREDICTED: cytochrome P450 CYP82D47-like [Gossypium hirsutum]	-	-	-	-	-	GO:0016491//oxidoreductase activity;GO:0046906//tetrapyrrole binding;GO:0046914//transition metal ion binding	GO:0044710//single-organism metabolic process
GH_D10G0633	5	7	4	55	59	61	0.22	0.27	0.17	2.01	2.4	2.74	0.22	2.38333	3.43741	3.78252e-13	1.04963e-11	CWINV1	PREDICTED: beta-fructofuranosidase, insoluble isoenzyme CWINV1-like [Gossypium hirsutum]	Metabolism;Metabolism;Metabolism	Global and overview maps;Carbohydrate metabolism;Carbohydrate metabolism	ko01100//Metabolic pathways;ko00500//Starch and sucrose metabolism;ko00052//Galactose metabolism	K01193;K01193;K01193	-	GO:0003824//catalytic activity	GO:0044238//primary metabolic process
GH_A08G1542	80	111	87	212	248	216	0.73	0.88	0.77	1.58	2.04	1.95	0.793333	1.85667	1.22672	4.1408e-13	1.14296e-11	BCHC2	PREDICTED: BEACH domain-containing protein C2-like isoform X4 [Gossypium hirsutum]	-	-	-	-	-	-	-
GH_D04G0629	5	8	9	61	75	54	0.28	0.39	0.48	2.75	3.76	2.97	0.383333	3.16	3.04325	4.17539e-13	1.15189e-11	KCS19	PREDICTED: 3-ketoacyl-CoA synthase 19-like [Gossypium hirsutum]	Metabolism;Metabolism;Organismal Systems;Metabolism	Global and overview maps;Global and overview maps;Environmental adaptation;Lipid metabolism	ko01100//Metabolic pathways;ko01110//Biosynthesis of secondary metabolites;ko04626//Plant-pathogen interaction;ko00062//Fatty acid elongation	K15397;K15397;K15397;K15397	-	GO:0016746//transferase activity, transferring acyl groups	GO:0006631//fatty acid metabolic process
GH_D05G0705	1	0	1	151	113	128	0.1	0	0.09	11.95	9.93	12.35	0.0633333	11.41	7.49312	4.80327e-13	1.31674e-11	ORG2	PREDICTED: transcription factor ORG2-like [Gossypium hirsutum]	-	-	-	-	-	GO:0005515//protein binding	-
GH_D02G2452	71	86	85	226	197	173	4.76	5.04	5.55	12.37	11.98	11.51	5.11667	11.9533	1.22414	4.86888e-13	1.33382e-11	TLP1	PREDICTED: thaumatin-like protein 1b [Gossypium hirsutum]	-	-	-	-	GO:0031224//intrinsic component of membrane	-	GO:0003006//developmental process involved in reproduction;GO:0048509//regulation of meristem development;GO:0071555//cell wall organization
MSTRG.34752	17	11	14	84	73	76	2.17	1.23	1.74	8.78	8.47	9.68	1.71333	8.97667	2.38937	5.36078e-13	1.46264e-11	--	hypothetical protein E1A91_A05G194800v1 [Gossypium mustelinum]	-	-	-	-	-	-	-
GH_D06G0359	8	5	5	75	75	39	0.2	0.11	0.12	1.52	1.69	0.97	0.143333	1.39333	3.28109	5.49678e-13	1.49817e-11	MIK2	PREDICTED: probable LRR receptor-like serine/threonine-protein kinase At4g08850 [Gossypium raimondii]	-	-	-	-	GO:0031224//intrinsic component of membrane	GO:0016301//kinase activity;GO:0032550//purine ribonucleoside binding	GO:0006464//cellular protein modification process;GO:0006796//phosphate-containing compound metabolic process
GH_D08G2761	16	15	16	90	77	73	1.13	0.93	1.11	5.23	4.96	5.17	1.05667	5.12	2.27662	5.96082e-13	1.62126e-11	--	Protein IQ-DOMAIN 31 -like protein [Gossypium arboreum]	-	-	-	-	-	-	-
GH_A01G1556	18	8	9	97	78	56	0.7	0.27	0.34	3.1	2.77	2.18	0.436667	2.68333	2.61942	6.36982e-13	1.72798e-11	SULTR3;3	PREDICTED: probable sulfate transporter 3.3 isoform X2 [Gossypium hirsutum]	-	-	-	-	GO:0031224//intrinsic component of membrane	GO:0015103//inorganic anion transmembrane transporter activity;GO:0015291//secondary active transmembrane transporter activity	GO:0008272//sulfate transport;GO:0044763//single-organism cellular process
GH_A10G0938	90	110	68	246	199	210	6.06	6.44	4.45	13.5	12.12	14.03	5.65	13.2167	1.22604	6.75418e-13	1.83034e-11	At2g23540	PREDICTED: GDSL esterase/lipase At2g23540-like [Gossypium raimondii]	-	-	-	-	-	GO:0016787//hydrolase activity	GO:0006629//lipid metabolic process
GH_D10G2037	144	162	157	68	71	55	22.26	21.89	23.7	8.61	9.99	8.49	22.6167	9.03	-1.32459	7.08605e-13	1.91529e-11	--	PREDICTED: uncharacterized protein LOC107916263 [Gossypium hirsutum]	-	-	-	-	-	-	-
GH_A11G2221	55	41	46	157	133	147	2.08	1.36	1.7	4.88	4.58	5.57	1.71333	5.01	1.548	7.26971e-13	1.96392e-11	EDA40	Zinc finger, RING-type [Corchorus capsularis]	-	-	-	-	-	GO:0043169//cation binding	-
GH_A03G0630	186	239	222	125	106	85	35.67	40.07	41.58	19.64	18.5	16.28	39.1067	18.14	-1.10824	7.33754e-13	1.98121e-11	CYB5	PREDICTED: cytochrome b5-like [Gossypium hirsutum]	-	-	-	-	GO:0031090//organelle membrane;GO:0031224//intrinsic component of membrane;GO:0044434//chloroplast part	GO:0043169//cation binding;GO:0046906//tetrapyrrole binding	GO:0006694//steroid biosynthetic process;GO:0016104//triterpenoid biosynthetic process
GH_D12G0121	194	226	227	114	112	94	8.43	8.59	9.66	4.06	4.43	4.09	8.89333	4.19333	-1.08463	7.43848e-13	2.00742e-11	HMG1	PREDICTED: 3-hydroxy-3-methylglutaryl-coenzyme A reductase 1-like [Gossypium hirsutum]	Metabolism;Metabolism;Metabolism	Global and overview maps;Global and overview maps;Metabolism of terpenoids and polyketides	ko01100//Metabolic pathways;ko01110//Biosynthesis of secondary metabolites;ko00900//Terpenoid backbone biosynthesis	K00021;K00021;K00021	GO:0031090//organelle membrane;GO:0031224//intrinsic component of membrane;GO:0043231//intracellular membrane-bounded organelle	GO:0000166//nucleotide binding;GO:0016616//oxidoreductase activity, acting on the CH-OH group of donors, NAD or NADP as acceptor;GO:0048037//cofactor binding	GO:0006694//steroid biosynthetic process;GO:0006722//triterpenoid metabolic process;GO:0006732//coenzyme metabolic process
GH_A01G1910	16	11	18	99	82	63	1.26	0.76	1.37	6.41	5.86	4.96	1.13	5.74333	2.34557	7.81574e-13	2.10378e-11	PER43	PREDICTED: peroxidase 43-like [Gossypium hirsutum]	Metabolism;Metabolism;Metabolism	Global and overview maps;Global and overview maps;Biosynthesis of other secondary metabolites	ko01100//Metabolic pathways;ko01110//Biosynthesis of secondary metabolites;ko00940//Phenylpropanoid biosynthesis	K00430;K00430;K00430	-	-	-
GH_A03G1809	72	78	78	222	178	170	4.49	4.25	4.74	11.33	10.1	10.61	4.49333	10.68	1.24905	8.09285e-13	2.17684e-11	ERF053	PREDICTED: ethylene-responsive transcription factor ERF054-like [Gossypium hirsutum]	-	-	-	-	-	-	GO:0010467//gene expression;GO:0034645//cellular macromolecule biosynthetic process
GH_A12G0562	94	105	112	40	30	28	4.79	4.67	5.57	1.67	1.39	1.42	5.01	1.49333	-1.74627	8.5248e-13	2.28284e-11	CYP81D1	PREDICTED: cytochrome P450 81D1-like [Gossypium hirsutum]	Metabolism;Metabolism	Global and overview maps;Biosynthesis of other secondary metabolites	ko01110//Biosynthesis of secondary metabolites;ko00943//Isoflavonoid biosynthesis	K13260;K13260	-	GO:0016491//oxidoreductase activity;GO:0046906//tetrapyrrole binding;GO:0046914//transition metal ion binding	GO:0044710//single-organism metabolic process
GH_D13G2350	143	181	122	55	57	60	5.81	6.41	4.83	1.82	2.1	2.45	5.68333	2.12333	-1.42041	8.75927e-13	2.34201e-11	CER3	PREDICTED: protein ECERIFERUM 3 [Gossypium hirsutum]	-	-	-	-	GO:0031090//organelle membrane;GO:0031224//intrinsic component of membrane;GO:0043231//intracellular membrane-bounded organelle	GO:0003824//catalytic activity;GO:0046914//transition metal ion binding	GO:0003006//developmental process involved in reproduction;GO:0006631//fatty acid metabolic process;GO:0007275//multicellular organism development;GO:0009058//biosynthetic process;GO:0043446//cellular alkane metabolic process
GH_D08G2515	103	138	110	44	39	39	5.1	5.98	5.32	1.79	1.76	1.93	5.46667	1.82667	-1.58145	8.85496e-13	2.36517e-11	CYP89A9	PREDICTED: cytochrome P450 89A2-like [Gossypium hirsutum]	-	-	-	-	-	GO:0016712//oxidoreductase activity, acting on paired donors, with incorporation or reduction of molecular oxygen, reduced flavin or flavoprotein as one donor, and incorporation of one atom of oxygen;GO:0046906//tetrapyrrole binding;GO:0046914//transition metal ion binding	GO:0044710//single-organism metabolic process
GH_A06G2148	189	193	205	95	104	73	7.18	6.41	7.61	2.96	3.6	2.77	7.06667	3.11	-1.18412	9.24863e-13	2.464e-11	BOR4	PREDICTED: boron transporter 4-like [Gossypium hirsutum]	-	-	-	-	GO:0031224//intrinsic component of membrane	-	GO:0006820//anion transport
GH_D10G0338	7	5	4	56	47	74	0.74	0.46	0.41	4.84	4.51	7.79	0.536667	5.71333	3.41223	1.09127e-12	2.89547e-11	At5g45920	PREDICTED: GDSL esterase/lipase At5g45920-like isoform X1 [Gossypium hirsutum]	-	-	-	-	-	GO:0016787//hydrolase activity	-
GH_A03G0194	96	105	116	31	40	28	5.19	4.96	6.11	1.37	1.97	1.48	5.42	1.60667	-1.75422	1.10059e-12	2.91725e-11	CYP76A1	PREDICTED: flavonoid 3'-monooxygenase-like [Gossypium hirsutum]	Metabolism	Global and overview maps	ko01100//Metabolic pathways	K00512	-	-	-
GH_D05G4070	74	84	40	4	13	9	0.83	0.82	0.43	0.03	0.13	0.1	0.693333	0.0866667	-3	1.10153e-12	2.91823e-11	RLP54	PREDICTED: receptor-like protein 12 [Gossypium hirsutum]	-	-	-	-	-	-	-
GH_A13G2611	114	110	110	252	255	231	13.22	11.15	12.45	23.94	26.9	26.75	12.2733	25.8633	1.07538	1.10264e-12	2.91971e-11	GLP7	PREDICTED: germin-like protein subfamily 1 member 1 [Gossypium hirsutum]	-	-	-	-	GO:0005576//extracellular region	GO:0003824//catalytic activity;GO:0046914//transition metal ion binding	GO:0006801//superoxide metabolic process;GO:0044710//single-organism metabolic process
GH_D03G1407	246	267	226	150	112	125	18.97	17.99	17.03	9.44	7.87	9.62	17.9967	8.97667	-1.00348	1.11e-12	2.93769e-11	--	PREDICTED: suppressor of disruption of TFIIS-like [Gossypium hirsutum]	Metabolism	Metabolism of cofactors and vitamins	ko00760//Nicotinate and nicotinamide metabolism	K18551	-	GO:0003824//catalytic activity	GO:0006812//cation transport
GH_D03G1021	52	72	41	170	154	146	2.24	2.69	1.71	5.98	6	6.24	2.21333	6.07333	1.45627	1.23292e-12	3.25308e-11	TOR1L3	PREDICTED: microtubule-associated protein TORTIFOLIA1-like [Gossypium hirsutum]	-	-	-	-	-	-	-
GH_A03G1759	108	99	101	259	230	207	6.67	5.35	6.09	13.11	12.93	12.77	6.03667	12.9367	1.09964	1.26339e-12	3.33179e-11	IRX10	PREDICTED: probable beta-1,4-xylosyltransferase IRX10 [Gossypium hirsutum]	-	-	-	-	GO:0031224//intrinsic component of membrane;GO:0043231//intracellular membrane-bounded organelle	GO:0015020//glucuronosyltransferase activity	GO:0009832//plant-type cell wall biogenesis;GO:0010413//glucuronoxylan metabolic process
GH_A02G0708	4	7	7	56	52	67	0.09	0.14	0.17	1.09	1.11	1.58	0.133333	1.26	3.24031	1.35265e-12	3.55458e-11	RCH2	PREDICTED: LRR receptor-like serine/threonine-protein kinase RCH1 [Gossypium hirsutum]	-	-	-	-	GO:0031224//intrinsic component of membrane	GO:0004672//protein kinase activity;GO:0016628//oxidoreductase activity, acting on the CH-CH group of donors, NAD or NADP as acceptor;GO:0032550//purine ribonucleoside binding	GO:0006464//cellular protein modification process;GO:0006796//phosphate-containing compound metabolic process;GO:0044710//single-organism metabolic process
GH_D05G3842	35	24	22	130	126	77	5.25	3.15	3.22	15.98	17.2	11.54	3.87333	14.9067	1.94431	1.38818e-12	3.6406e-11	--	PREDICTED: uncharacterized protein LOC107903512 [Gossypium hirsutum]	-	-	-	-	-	-	-
GH_D05G3571	130	113	91	282	240	235	3.7	2.81	2.54	6.58	6.22	6.66	3.01667	6.48667	1.10452	1.50418e-12	3.93095e-11	MSL6	PREDICTED: mechanosensitive ion channel protein 6-like [Gossypium raimondii]	-	-	-	-	-	-	GO:0044763//single-organism cellular process
GH_A08G1780	21	32	36	101	123	113	0.65	0.86	1.09	2.56	3.46	3.49	0.866667	3.17	1.87093	1.51404e-12	3.95474e-11	At1g32090	PREDICTED: CSC1-like protein At1g32090 isoform X1 [Gossypium raimondii]	-	-	-	-	GO:0005911//cell-cell junction;GO:0016020//membrane	-	-
GH_A01G2209	203	228	245	121	107	111	28.12	27.68	33.19	13.77	13.44	15.4	29.6633	14.2033	-1.06245	1.62418e-12	4.2318e-11	ZSD1	PREDICTED: secoisolariciresinol dehydrogenase-like [Gossypium hirsutum]	-	-	-	-	-	-	-
GH_D01G1129	18	21	14	81	81	88	1.02	1.05	0.76	3.74	4.16	4.94	0.943333	4.28	2.18177	1.89485e-12	4.90757e-11	TUBB2	PREDICTED: tubulin beta chain-like [Gossypium raimondii]	Cellular Processes	Transport and catabolism	ko04145//Phagosome	K07375	GO:0015630//microtubule cytoskeleton;GO:0032991//macromolecular complex	GO:0005198//structural molecule activity;GO:0017111//nucleoside-triphosphatase activity;GO:0032550//purine ribonucleoside binding	GO:0043623//cellular protein complex assembly;GO:0044763//single-organism cellular process
GH_A12G1296	109	137	129	286	260	243	9.89	10.87	11.44	21.27	21.47	22.03	10.7333	21.59	1.00827	1.93453e-12	5.00287e-11	MYB5	PREDICTED: transcription repressor MYB6-like [Gossypium hirsutum]	Organismal Systems	Environmental adaptation	ko04626//Plant-pathogen interaction	K09422	-	-	-
GH_D05G2204	40	41	44	130	153	113	1.36	1.21	1.46	3.61	4.72	3.8	1.34333	4.04333	1.58973	1.94701e-12	5.03014e-11	OPT4	PREDICTED: oligopeptide transporter 4-like [Gossypium raimondii]	-	-	-	-	-	-	-
GH_D05G1865	25	34	30	120	93	111	2.51	3.03	2.99	10	8.63	11.31	2.84333	9.98	1.81146	1.94816e-12	5.03063e-11	At1g76070	PREDICTED: uncharacterized protein At1g76070-like [Gossypium hirsutum]	-	-	-	-	-	-	-
GH_A03G2336	102	107	118	256	274	208	3.27	3	3.69	6.72	7.99	6.66	3.32	7.12333	1.10137	1.97979e-12	5.10469e-11	--	PREDICTED: uncharacterized protein LOC107939404 [Gossypium hirsutum]	-	-	-	-	-	-	-
GH_D13G1525	316	376	220	181	127	140	20.67	21.52	14.07	9.72	7.54	9.13	18.7533	8.79667	-1.09212	2.03456e-12	5.24073e-11	SAT3	PREDICTED: serine acetyltransferase 1, chloroplastic-like [Gossypium hirsutum]	Metabolism;Metabolism;Metabolism;Metabolism;Metabolism;Metabolism	Global and overview maps;Global and overview maps;Global and overview maps;Global and overview maps;Amino acid metabolism;Energy metabolism	ko01100//Metabolic pathways;ko01110//Biosynthesis of secondary metabolites;ko01200//Carbon metabolism;ko01230//Biosynthesis of amino acids;ko00270//Cysteine and methionine metabolism;ko00920//Sulfur metabolism	K00640;K00640;K00640;K00640;K00640;K00640	-	GO:0016412//serine O-acyltransferase activity	GO:0006563//L-serine metabolic process
GH_A01G1817	70	67	74	13	20	11	4.39	3.67	4.53	0.67	1.14	0.69	4.19667	0.833333	-2.33228	2.05335e-12	5.28652e-11	MO2	PREDICTED: FAD-dependent urate hydroxylase-like [Gossypium arboreum]	-	-	-	-	-	GO:0003824//catalytic activity	GO:0044710//single-organism metabolic process
GH_D01G1257	15	7	4	68	75	56	1.14	0.45	0.28	4.3	5.25	4.29	0.623333	4.61333	2.88773	2.20244e-12	5.65638e-11	CYCD3-3	PREDICTED: cyclin-D3-3-like [Gossypium hirsutum]	Environmental Information Processing	Signal transduction	ko04075//Plant hormone signal transduction	K14505	-	-	-
GH_D13G0402	48	56	60	170	152	133	3.06	3.12	3.74	8.88	8.82	8.47	3.30667	8.72333	1.3995	2.40299e-12	6.15624e-11	At5g67130	PREDICTED: PI-PLC X domain-containing protein At5g67130-like [Gossypium raimondii]	-	-	-	-	-	GO:0042578//phosphoric ester hydrolase activity	-
GH_D08G0612	111	140	108	281	258	224	2.02	2.23	1.92	4.19	4.27	4.07	2.05667	4.17667	1.02204	2.41877e-12	6.19362e-11	RGA2	Disease resistance protein [Corchorus capsularis]	-	-	-	-	-	-	-
MSTRG.5915	49	53	45	140	150	135	1.36	1.32	1.14	3.41	3.97	3.93	1.27333	3.77	1.56595	2.45323e-12	6.27878e-11	At3g54130	PREDICTED: ataxin-3 homolog [Gossypium hirsutum]	Genetic Information Processing	Folding, sorting and degradation	ko04141//Protein processing in endoplasmic reticulum	K11863	GO:0043231//intracellular membrane-bounded organelle	GO:0008238//exopeptidase activity	GO:0010243//response to organonitrogen compound;GO:0010468//regulation of gene expression;GO:0019321//pentose metabolic process;GO:0019538//protein metabolic process;GO:0034645//cellular macromolecule biosynthetic process
GH_D01G0250	14	19	13	99	75	62	0.42	0.49	0.37	2.39	2.02	1.83	0.426667	2.08	2.2854	2.47213e-12	6.32404e-11	MT1	uncharacterized LOC107936133 [Gossypium hirsutum]	-	-	-	-	-	-	-
GH_D08G2718	214	268	299	155	121	123	39.85	43.62	54.36	23.63	20.5	22.87	45.9433	22.3333	-1.04066	2.97026e-12	7.56117e-11	H3-7	PREDICTED: histone H3.2 [Musa acuminata subsp. malaccensis] [Musa acuminata]	-	-	-	-	GO:0043231//intracellular membrane-bounded organelle;GO:0043232//intracellular non-membrane-bounded organelle	GO:0003676//nucleic acid binding;GO:0046983//protein dimerization activity	-
GH_D05G1382	94	96	90	221	242	187	4.04	3.6	3.77	7.78	9.46	8.02	3.80333	8.42	1.14656	3.31678e-12	8.41036e-11	HTH	PREDICTED: protein HOTHEAD-like [Gossypium hirsutum]	Metabolism	Lipid metabolism	ko00073//Cutin, suberine and wax biosynthesis	K15403	-	GO:0000166//nucleotide binding;GO:0016614//oxidoreductase activity, acting on CH-OH group of donors;GO:0016832//aldehyde-lyase activity	GO:0007154//cell communication;GO:0019395//fatty acid oxidation;GO:0048229//gametophyte development
GH_D05G0385	3	2	3	62	46	46	0.18	0.11	0.18	3.09	2.55	2.8	0.156667	2.81333	4.16651	3.46002e-12	8.74802e-11	--	PREDICTED: delphilin-like [Gossypium hirsutum]	-	-	-	-	-	-	-
GH_A06G2073	50	88	73	219	187	150	4.62	7.11	6.59	16.58	15.73	13.85	6.10667	15.3867	1.33322	3.4617e-12	8.74802e-11	WRKY70	PREDICTED: probable WRKY transcription factor 70 [Gossypium hirsutum]	-	-	-	-	-	-	-
MSTRG.32247	31	16	37	130	126	88	0.92	0.42	1.06	3.18	3.42	2.61	0.8	3.07	1.94017	3.47282e-12	8.7676e-11	KLCR2	Tetratricopeptide repeat-like superfamily protein [Gossypium australe]	-	-	-	-	-	-	GO:0006952//defense response
GH_A10G0783	0	0	0	70	64	68	0	0	0	4.64	4.72	5.5	0.001	4.95333	12.2742	3.48874e-12	8.80354e-11	AOP1.2	2'-deoxymugineic-acid 2'-dioxygenase [Gossypium arboreum]	-	-	-	-	-	GO:0016705//oxidoreductase activity, acting on paired donors, with incorporation or reduction of molecular oxygen;GO:0043169//cation binding	GO:0044710//single-organism metabolic process
GH_A04G0576	26	25	24	103	90	95	1.05	0.86	0.92	3.35	3.26	3.77	0.943333	3.46	1.87493	3.89486e-12	9.7715e-11	At2g23950	PREDICTED: probable LRR receptor-like serine/threonine-protein kinase At2g23950 isoform X1 [Gossypium hirsutum]	-	-	-	-	GO:0031224//intrinsic component of membrane	GO:0004672//protein kinase activity;GO:0032550//purine ribonucleoside binding	GO:0006464//cellular protein modification process;GO:0006796//phosphate-containing compound metabolic process
GH_A06G0952	53	60	60	164	150	150	2.13	2.11	2.35	5.4	5.48	6.02	2.19667	5.63333	1.35867	4.05627e-12	1.01471e-10	At1g68400	PREDICTED: probable leucine-rich repeat receptor-like protein kinase At1g68400 [Gossypium hirsutum]	-	-	-	-	GO:0031224//intrinsic component of membrane	GO:0016772//transferase activity, transferring phosphorus-containing groups;GO:0032550//purine ribonucleoside binding	GO:0006464//cellular protein modification process;GO:0006796//phosphate-containing compound metabolic process
GH_A05G3813	8	9	1	69	48	57	0.38	0.39	0.05	2.68	2.04	2.67	0.273333	2.46333	3.17188	4.44603e-12	1.10901e-10	NPF5.9	PREDICTED: protein NRT1/ PTR FAMILY 5.9-like [Gossypium hirsutum]	-	-	-	-	-	-	GO:0051234//establishment of localization
GH_A12G1731	74	79	72	207	167	177	2.03	1.89	1.93	4.65	4.15	4.85	1.95	4.55	1.22239	4.51394e-12	1.12488e-10	TMK1	PREDICTED: receptor protein kinase TMK1-like [Gossypium hirsutum]	-	-	-	-	GO:0031224//intrinsic component of membrane	GO:0004672//protein kinase activity;GO:0032550//purine ribonucleoside binding	GO:0006468//protein phosphorylation
GH_D04G0148	95	138	118	261	308	220	4.22	5.39	5.12	9.55	12.49	9.79	4.91	10.61	1.11163	4.76998e-12	1.18641e-10	AZG1	PREDICTED: adenine/guanine permease AZG1-like [Gossypium raimondii]	-	-	-	-	-	GO:0015205//nucleobase transmembrane transporter activity	GO:0015851//nucleobase transport;GO:0044763//single-organism cellular process
GH_D12G2117	66	80	70	233	175	145	6.21	6.6	6.48	18.03	15.07	13.66	6.43	15.5867	1.27742	4.81779e-12	1.19716e-10	SWEET10	PREDICTED: bidirectional sugar transporter SWEET10 [Gossypium raimondii]	-	-	-	-	GO:0016021//integral component of membrane	GO:0015154//disaccharide transmembrane transporter activity	GO:0015766//disaccharide transport
GH_D09G0864	63	83	70	188	193	156	6.48	7.46	7.03	15.84	18.06	15.99	6.99	16.63	1.25042	4.8709e-12	1.2092e-10	AIRP2	PREDICTED: E3 ubiquitin-protein ligase RNF8-A-like isoform X2 [Gossypium hirsutum]	-	-	-	-	-	GO:0043169//cation binding	-
GH_A03G2159	172	203	167	96	82	82	9.99	10.31	9.48	4.57	4.34	4.76	9.92667	4.55667	-1.12333	6.12817e-12	1.51083e-10	--	PREDICTED: uncharacterized protein LOC107927845 [Gossypium hirsutum]	-	-	-	-	-	-	-
GH_A03G0138	27	29	31	116	87	116	1.18	1.1	1.32	4.14	3.45	5.04	1.2	4.21	1.81079	6.12946e-12	1.51083e-10	NPF6.3	PREDICTED: protein NRT1/ PTR FAMILY 6.3-like [Gossypium arboreum]	-	-	-	-	GO:0031224//intrinsic component of membrane	GO:0015103//inorganic anion transmembrane transporter activity;GO:0015291//secondary active transmembrane transporter activity	GO:0001101//response to acid chemical;GO:0006694//steroid biosynthetic process;GO:0006950//response to stress;GO:0009664//plant-type cell wall organization;GO:0009755//hormone-mediated signaling pathway;GO:0010383//cell wall polysaccharide metabolic process;GO:0015698//inorganic anion transport;GO:0015833//peptide transport;GO:0019758//glycosinolate biosynthetic process;GO:0042126//nitrate metabo…
GH_A07G0534	88	97	77	25	24	27	6.12	5.89	5.23	1.42	1.52	1.87	5.74667	1.60333	-1.84165	6.4636e-12	1.58943e-10	MPT3	PREDICTED: mitochondrial phosphate carrier protein 3, mitochondrial-like [Gossypium arboreum]	-	-	-	-	GO:0031224//intrinsic component of membrane	-	-
GH_D09G1973	21	25	26	119	90	76	1.34	1.39	1.62	6.22	5.22	4.84	1.45	5.42667	1.90401	7.06308e-12	1.72949e-10	GALT31A	PREDICTED: beta-1,6-galactosyltransferase GALT31A-like isoform X1 [Gossypium hirsutum]	-	-	-	-	GO:0031090//organelle membrane;GO:0031224//intrinsic component of membrane	GO:0035250//UDP-galactosyltransferase activity	GO:0006342//chromatin silencing;GO:0034968//histone lysine methylation
GH_D05G0971	31	38	42	140	115	102	1.85	1.98	2.45	6.86	6.23	6.09	2.09333	6.39333	1.61077	7.15322e-12	1.74992e-10	UFC	PREDICTED: protein UPSTREAM OF FLC-like isoform X2 [Gossypium hirsutum]	-	-	-	-	-	-	-
GH_A13G1935	21	35	18	111	97	82	1.16	1.7	0.97	5.04	4.89	4.54	1.27667	4.82333	1.91765	7.15793e-12	1.75025e-10	GLP6	Germin-like protein subfamily 1 member 18 [Theobroma cacao]	-	-	-	-	-	GO:0046914//transition metal ion binding	-
GH_D10G1957	289	356	214	164	136	142	46	49.58	33.28	21.44	19.7	22.61	42.9533	21.25	-1.01531	7.41945e-12	1.81164e-10	BETV1F	PREDICTED: major pollen allergen Bet v 1-E-like [Gossypium raimondii]	-	-	-	-	-	-	-
GH_D12G1072	110	113	110	28	43	40	4.92	4.41	4.82	1.04	1.77	1.8	4.71667	1.53667	-1.61796	7.43183e-12	1.81381e-10	AAO	PREDICTED: L-ascorbate oxidase-like [Gossypium hirsutum]	-	-	-	-	-	GO:0003824//catalytic activity;GO:0043169//cation binding	GO:0044710//single-organism metabolic process
GH_D01G0726	52	73	54	157	166	152	3.67	4.53	3.75	9.17	10.77	10.81	3.98333	10.25	1.36358	7.6706e-12	1.87121e-10	THI1	thiamine thiazole synthase, chloroplastic-like [Gossypium hirsutum]	Metabolism;Metabolism	Global and overview maps;Metabolism of cofactors and vitamins	ko01100//Metabolic pathways;ko00730//Thiamine metabolism	K03146;K03146	GO:0009532//plastid stroma	GO:0043169//cation binding	GO:0006772//thiamine metabolic process;GO:0018131//oxazole or thiazole biosynthetic process;GO:0050896//response to stimulus
GH_A02G1870	86	96	85	207	221	186	3.12	3.04	3.01	6.15	7.29	6.73	3.05667	6.72333	1.13722	8.04311e-12	1.95933e-10	At5g66560	PREDICTED: BTB/POZ domain-containing protein At5g66560 [Gossypium arboreum]	-	-	-	-	-	-	-
GH_A01G0285	142	195	178	82	86	65	12.75	15.31	15.61	6.03	7.03	5.83	14.5567	6.29667	-1.20902	8.15626e-12	1.98503e-10	ATL2	PREDICTED: RING-H2 finger protein ATL2-like [Gossypium arboreum]	-	-	-	-	-	GO:0043169//cation binding	-
GH_D04G0771	50	67	64	168	160	146	7.13	8.35	8.85	19.59	20.75	20.75	8.11	20.3633	1.3282	8.18341e-12	1.99071e-10	--	PREDICTED: major pollen allergen Ole e 1 [Theobroma cacao]	-	-	-	-	-	-	-
GH_D12G2298	0	5	0	60	52	50	0	0.31	0	3.77	3.62	3.82	0.103333	3.73667	5.17637	8.34797e-12	2.02884e-10	BHLH71	PREDICTED: transcription factor bHLH71-like [Gossypium hirsutum]	-	-	-	-	GO:0043231//intracellular membrane-bounded organelle	GO:0001071//nucleic acid binding transcription factor activity;GO:0005515//protein binding	GO:0010468//regulation of gene expression;GO:0034645//cellular macromolecule biosynthetic process;GO:0044707//single-multicellular organism process
GH_A11G0485	39	37	36	120	127	107	3.86	3.2	3.48	9.72	11.42	10.57	3.51333	10.57	1.58906	9.26454e-12	2.24531e-10	MES10	PREDICTED: methylesterase 10-like [Gossypium arboreum]	-	-	-	-	-	-	-
GH_A13G1454	1	4	3	52	55	41	0.06	0.21	0.17	2.52	2.96	2.42	0.146667	2.63333	4.16628	9.2883e-12	2.24898e-10	CDR1	PREDICTED: aspartic proteinase CDR1-like [Gossypium hirsutum]	-	-	-	-	-	GO:0016787//hydrolase activity	GO:0019538//protein metabolic process
GH_D13G0624	55	60	59	196	140	135	5.96	5.7	6.26	17.43	13.85	14.64	5.97333	15.3067	1.35755	9.31423e-12	2.25421e-10	DEFH21	PREDICTED: protein TRANSPARENT TESTA 16-like isoform X1 [Gossypium hirsutum]	-	-	-	-	GO:0043231//intracellular membrane-bounded organelle	GO:0001071//nucleic acid binding transcription factor activity;GO:0005515//protein binding	GO:0009409//response to cold;GO:0009812//flavonoid metabolic process;GO:0010023//proanthocyanidin biosynthetic process;GO:0010468//regulation of gene expression;GO:0022604//regulation of cell morphogenesis;GO:0034645//cellular macromolecule biosynthetic process;GO:0043479//pigment accumulation in tissues in response to UV light;GO:0048437//floral organ development;GO:0080154//regulation of fertil…
GH_D11G1113	84	83	64	211	180	168	5.02	4.32	3.69	10.26	9.76	9.96	4.34333	9.99333	1.20216	9.59162e-12	2.31811e-10	TPK5	PREDICTED: two-pore potassium channel 5-like isoform X2 [Gossypium hirsutum]	-	-	-	-	GO:0031224//intrinsic component of membrane	-	GO:0034220//ion transmembrane transport
GH_A05G3101	30	19	21	94	94	93	1.75	0.97	1.19	4.47	4.98	5.42	1.30333	4.95667	1.92716	1.00359e-11	2.42435e-10	PROT2	Lysine histidine transporter 2 -like protein [Gossypium arboreum]	-	-	-	-	GO:0031224//intrinsic component of membrane	-	-
GH_A10G0217	87	115	103	232	231	205	6.7	7.75	7.75	14.65	16.2	15.78	7.4	15.5433	1.0707	1.36202e-11	3.25248e-10	--	cotton fiber expressed protein [Gossypium barbadense]	-	-	-	-	-	-	-
GH_A10G1999	147	182	144	76	73	66	5.47	5.92	5.23	2.32	2.47	2.45	5.54	2.41333	-1.19886	1.55474e-11	3.69406e-10	WAKL2	PREDICTED: wall-associated receptor kinase-like 22 [Gossypium hirsutum]	-	-	-	-	-	GO:0016301//kinase activity;GO:0043167//ion binding	GO:0006796//phosphate-containing compound metabolic process
GH_D08G2434	22	22	21	92	89	78	1.13	1	1.09	3.93	4.25	4.07	1.07333	4.08333	1.92765	1.59371e-11	3.77802e-10	--	LOW QUALITY PROTEIN: NAD_binding_8 domain-containing protein, partial [Cephalotus follicularis]	-	-	-	-	-	-	-
GH_D11G0254	69	91	80	205	178	181	12.85	14.81	14.55	31.28	30.16	33.66	14.07	31.7	1.17186	1.61196e-11	3.81954e-10	EARLI1	PREDICTED: 14 kDa proline-rich protein DC2.15-like [Gossypium hirsutum]	-	-	-	-	-	-	-
GH_A05G3725	46	55	37	129	145	126	1.58	1.66	1.24	3.61	4.51	4.32	1.49333	4.14667	1.47342	2.14469e-11	5.02241e-10	ABCG16	PREDICTED: ABC transporter G family member 6-like [Gossypium hirsutum]	-	-	-	-	-	GO:0015604//organic phosphonate transmembrane transporter activity;GO:0017111//nucleoside-triphosphatase activity;GO:0032550//purine ribonucleoside binding	GO:0044765//single-organism transport
GH_A01G2181	23	36	30	105	101	100	1.78	2.43	2.26	6.68	7.14	7.75	2.15667	7.19	1.73719	2.31828e-11	5.41432e-10	NFYA10	PREDICTED: nuclear transcription factor Y subunit A-10-like [Gossypium hirsutum]	-	-	-	-	-	-	GO:0010468//regulation of gene expression
GH_A11G2001	57	67	62	166	154	151	8.12	8.39	8.59	19.36	19.92	21.49	8.36667	20.2567	1.27567	2.44812e-11	5.70476e-10	--	PREDICTED: uncharacterized protein LOC107897673 isoform X2 [Gossypium hirsutum]	-	-	-	-	-	-	-
GH_D11G1333	80	74	105	230	215	178	4.55	3.7	5.86	10.76	11.15	10.15	4.70333	10.6867	1.18406	2.45076e-11	5.70835e-10	IDD12	PREDICTED: protein indeterminate-domain 12-like [Gossypium hirsutum]	-	-	-	-	-	GO:0043169//cation binding	-
GH_D04G0881	5	3	8	52	55	47	0.21	0.11	0.33	1.78	2.1	1.97	0.216667	1.95	3.16993	2.66657e-11	6.1944e-10	At5g57670	PREDICTED: probable receptor-like serine/threonine-protein kinase At5g57670 isoform X1 [Gossypium hirsutum]	-	-	-	-	-	GO:0004672//protein kinase activity;GO:0032550//purine ribonucleoside binding	GO:0006464//cellular protein modification process;GO:0006796//phosphate-containing compound metabolic process;GO:0010033//response to organic substance
GH_A03G1069	55	63	75	12	19	8	7.09	7.1	9.44	1.27	2.23	1.03	7.87667	1.51	-2.38304	2.70974e-11	6.29186e-10	RPL19A	PREDICTED: 60S ribosomal protein L19-1-like [Gossypium hirsutum]	Genetic Information Processing	Translation	ko03010//Ribosome	K02885	GO:0030529//intracellular ribonucleoprotein complex	-	-
GH_A07G2309	104	114	79	234	213	210	2.58	2.46	1.91	4.75	4.8	5.2	2.31667	4.91667	1.08563	2.93146e-11	6.78248e-10	MIK1	PREDICTED: leucine-rich repeat receptor-like protein kinase PXL2 [Gossypium hirsutum]	-	-	-	-	GO:0031224//intrinsic component of membrane	GO:0004702//receptor signaling protein serine/threonine kinase activity;GO:0016628//oxidoreductase activity, acting on the CH-CH group of donors, NAD or NADP as acceptor;GO:0032550//purine ribonucleoside binding	GO:0006464//cellular protein modification process;GO:0006796//phosphate-containing compound metabolic process;GO:0044710//single-organism metabolic process
GH_D05G3563	10	11	14	72	75	51	0.28	0.26	0.37	1.58	1.84	1.37	0.303333	1.59667	2.39609	2.93898e-11	6.79428e-10	TPS1	PREDICTED: alpha,alpha-trehalose-phosphate synthase [UDP-forming] 1-like isoform X1 [Gossypium hirsutum]	Metabolism;Metabolism	Global and overview maps;Carbohydrate metabolism	ko01100//Metabolic pathways;ko00500//Starch and sucrose metabolism	K16055;K16055	-	GO:0035251//UDP-glucosyltransferase activity	GO:0005991//trehalose metabolic process
GH_A06G1042	15	22	16	98	63	78	0.4	0.52	0.42	2.15	1.53	2.09	0.446667	1.92333	2.10634	3.03467e-11	7.01192e-10	TDR	PREDICTED: leucine-rich repeat receptor-like protein kinase TDR isoform X1 [Gossypium hirsutum]	-	-	-	-	GO:0031224//intrinsic component of membrane	GO:0004672//protein kinase activity;GO:0032550//purine ribonucleoside binding	GO:0006464//cellular protein modification process;GO:0006796//phosphate-containing compound metabolic process;GO:0045926//negative regulation of growth
GH_D09G1132	194	206	193	110	113	77	12.3	11.4	11.93	5.69	6.51	4.89	11.8767	5.69667	-1.05994	3.15932e-11	7.29347e-10	PUB24	PREDICTED: E3 ubiquitin-protein ligase PUB24-like [Gossypium hirsutum]	-	-	-	-	-	GO:0003824//catalytic activity	GO:0032446//protein modification by small protein conjugation
GH_D10G0875	30	47	40	125	114	118	1.7	2.38	2.25	5.88	5.98	6.79	2.11	6.21667	1.5589	3.18427e-11	7.34783e-10	HHT1	PREDICTED: omega-hydroxypalmitate O-feruloyl transferase-like [Gossypium hirsutum]	Metabolism	Lipid metabolism	ko00073//Cutin, suberine and wax biosynthesis	K15400	-	GO:0016746//transferase activity, transferring acyl groups	-
GH_D10G2269	8	7	16	86	59	52	0.35	0.27	0.68	3.04	2.34	2.26	0.433333	2.54667	2.55506	3.45597e-11	7.94659e-10	CAT7	PREDICTED: cationic amino acid transporter 7, chloroplastic-like [Gossypium raimondii]	-	-	-	-	GO:0031224//intrinsic component of membrane	GO:0046943//carboxylic acid transmembrane transporter activity	-
MSTRG.22326	0	0	0	61	56	43	0	0	0	3.17	3.23	2.72	0.001	3.04	11.5699	3.58169e-11	8.22478e-10	--	unconventional myosin-XVIIIa-like [Hibiscus syriacus]	-	-	-	-	GO:0044424//intracellular part	GO:0052736//beta-glucanase activity	GO:0006498//N-terminal protein lipidation;GO:0006865//amino acid transport;GO:0007165//signal transduction;GO:0016482//cytoplasmic transport;GO:0044036//cell wall macromolecule metabolic process
GH_D05G0932	77	97	80	215	182	180	5.79	6.38	5.88	13.26	12.43	13.53	6.01667	13.0733	1.11959	3.70741e-11	8.49847e-10	ZIP1	PREDICTED: zinc transporter 2 [Gossypium raimondii]	-	-	-	-	GO:0031224//intrinsic component of membrane	GO:0046915//transition metal ion transmembrane transporter activity	GO:0001101//response to acid chemical;GO:0006825//copper ion transport;GO:0009267//cellular response to starvation;GO:0015698//inorganic anion transport
GH_D01G1498	4	3	0	42	52	47	0.34	0.22	0	2.93	4.02	3.99	0.186667	3.64667	4.28804	3.82818e-11	8.7676e-10	--	DUF868 domain-containing protein [Cephalotus follicularis]	-	-	-	-	-	-	GO:0006605//protein targeting;GO:0009617//response to bacterium;GO:0009620//response to fungus;GO:0009696//salicylic acid metabolic process;GO:0009755//hormone-mediated signaling pathway;GO:0009863//salicylic acid mediated signaling pathway;GO:0010468//regulation of gene expression;GO:0031347//regulation of defense response;GO:0031399//regulation of protein modification process;GO:0042743//hydrog…
GH_A05G0901	61	70	75	192	151	168	3.04	3.03	3.65	7.85	6.82	8.38	3.24	7.68333	1.24574	3.8419e-11	8.79127e-10	CYP86A1	PREDICTED: cytochrome P450 86A1-like [Gossypium hirsutum]	Metabolism;Metabolism	Lipid metabolism;Lipid metabolism	ko00071//Fatty acid degradation;ko00073//Cutin, suberine and wax biosynthesis	K15401;K15401	GO:0031224//intrinsic component of membrane;GO:0043231//intracellular membrane-bounded organelle	GO:0016713//oxidoreductase activity, acting on paired donors, with incorporation or reduction of molecular oxygen, reduced iron-sulfur protein as one donor, and incorporation of one atom of oxygen;GO:0046906//tetrapyrrole binding;GO:0046914//transition metal ion binding	GO:0009699//phenylpropanoid biosynthetic process;GO:0032787//monocarboxylic acid metabolic process
GH_D08G1993	30	29	27	142	98	75	3.77	3.19	3.31	14.62	11.2	9.41	3.42333	11.7433	1.77837	3.85026e-11	8.80654e-10	PMEI7	PREDICTED: 21 kDa protein-like [Gossypium hirsutum]	-	-	-	-	-	GO:0052689//carboxylic ester hydrolase activity	GO:0009892//negative regulation of metabolic process
GH_D08G1547	47	78	72	176	167	158	3.99	5.77	5.95	12.25	12.92	13.38	5.23667	12.85	1.29505	3.96302e-11	9.04512e-10	ABIL1	PREDICTED: protein ABIL1 [Gossypium hirsutum]	-	-	-	-	GO:0043234//protein complex	-	GO:0007015//actin filament organization
GH_D11G0255	50	57	48	151	146	120	9.59	9.56	8.99	23.73	25.48	22.99	9.38	24.0667	1.35938	3.97207e-11	9.06126e-10	EARLI1	PREDICTED: 14 kDa proline-rich protein DC2.15-like [Gossypium hirsutum]	-	-	-	-	-	-	-
GH_A13G1757	117	126	113	52	51	39	6.91	6.5	6.52	2.52	2.74	2.3	6.64333	2.52	-1.39848	4.06696e-11	9.2696e-10	At1g78850	PREDICTED: epidermis-specific secreted glycoprotein EP1-like [Gossypium arboreum]	-	-	-	-	-	-	-
GH_D01G2495	155	198	131	81	76	61	3.7	4.14	3.06	1.59	1.65	1.46	3.63333	1.56667	-1.2136	4.42598e-11	1.00659e-09	RLP32	PREDICTED: receptor-like protein 12 [Gossypium raimondii]	-	-	-	-	-	-	-
GH_A01G0509	11	8	12	75	68	46	0.43	0.27	0.46	2.39	2.41	1.79	0.386667	2.19667	2.50615	4.45371e-11	1.01244e-09	RLP32	PREDICTED: receptor-like protein 12 [Gossypium arboreum]	-	-	-	-	-	-	-
GH_A06G0139	181	229	210	127	99	98	16.58	18.32	18.79	9.48	8.2	8.96	17.8967	8.88	-1.01106	4.45559e-11	1.01244e-09	CYP82A4	PREDICTED: cytochrome P450 CYP82D47-like [Gossypium arboreum]	-	-	-	-	-	-	-
GH_A08G1214	61	70	83	178	179	169	8.14	8.12	10.79	19.33	21.6	22.41	9.01667	21.1133	1.22749	4.51474e-11	1.02543e-09	--	PREDICTED: remorin-like [Gossypium arboreum]	-	-	-	-	-	-	-
GH_A06G0469	17	17	12	82	72	62	1.12	0.97	0.78	4.45	4.32	4.12	0.956667	4.29667	2.16713	4.63219e-11	1.04982e-09	At4g08300	PREDICTED: WAT1-related protein At4g08300-like [Gossypium hirsutum]	-	-	-	-	GO:0031224//intrinsic component of membrane	GO:0005215//transporter activity	GO:0044763//single-organism cellular process
GH_D04G1051	45	51	34	137	120	119	1.76	1.74	1.3	4.39	4.27	4.65	1.6	4.43667	1.4714	4.89263e-11	1.10595e-09	AtMg01250	reverse transcriptase [Corchorus capsularis]	-	-	-	-	-	-	-
GH_A02G0256	169	149	162	71	87	46	8.34	6.43	7.81	2.87	3.91	2.27	7.52667	3.01667	-1.31906	5.25741e-11	1.18485e-09	CYP72A67	PREDICTED: cytochrome P450 CYP749A22-like isoform X1 [Gossypium hirsutum]	Metabolism	Metabolism of terpenoids and polyketides	ko00905//Brassinosteroid biosynthesis	K15639	-	-	-
GH_A10G0530	6	4	5	60	41	47	0.29	0.18	0.25	2.39	1.81	2.25	0.24	2.15	3.16323	5.26129e-11	1.18517e-09	--	DUF936 domain-containing protein [Cephalotus follicularis]	-	-	-	-	-	-	-
GH_A12G2782	10	11	3	59	58	53	0.87	0.84	0.26	4.21	4.59	4.65	0.656667	4.48333	2.77134	5.53426e-11	1.24504e-09	LAF1	PREDICTED: transcription factor WER-like [Gossypium arboreum]	Organismal Systems	Environmental adaptation	ko04626//Plant-pathogen interaction	K09422	-	GO:0005488//binding	-
GH_D05G3992	46	75	43	9	11	7	1.13	1.58	1.02	0.18	0.24	0.17	1.24333	0.196667	-2.66039	5.85087e-11	1.3123e-09	RLP35	PREDICTED: receptor-like protein 12 [Gossypium hirsutum]	-	-	-	-	-	-	-
GH_A10G2676	5	5	0	48	47	44	0.33	0.29	0	2.61	2.83	2.91	0.206667	2.78333	3.75144	6.2191e-11	1.39069e-09	IQD14	PREDICTED: protein IQ-DOMAIN 14-like [Gossypium hirsutum]	-	-	-	-	-	-	-
GH_A08G0793	9	5	5	63	55	40	0.83	0.4	0.45	4.77	4.63	3.69	0.56	4.36333	2.96193	6.3176e-11	1.4103e-09	SWEET14	PREDICTED: bidirectional sugar transporter SWEET14-like isoform X2 [Gossypium hirsutum]	-	-	-	-	GO:0031224//intrinsic component of membrane	-	GO:0044765//single-organism transport
MSTRG.42412	8	10	6	39	79	63	0.42	0.45	0.3	1.66	3.73	3.27	0.39	2.88667	2.88786	7.01326e-11	1.55758e-09	OXA1	PREDICTED: mitochondrial inner membrane protein OXA1-like isoform X1 [Gossypium hirsutum]	Genetic Information Processing	Folding, sorting and degradation	ko03060//Protein export	K03217	GO:0019866//organelle inner membrane;GO:0031224//intrinsic component of membrane;GO:0043231//intracellular membrane-bounded organelle	GO:0008320//protein transmembrane transporter activity	GO:0006605//protein targeting;GO:0006839//mitochondrial transport;GO:0065003//macromolecular complex assembly;GO:0090150//establishment of protein localization to membrane
GH_D04G1128	12	37	19	96	90	91	0.63	1.66	0.94	3.99	4.16	4.64	1.07667	4.26333	1.98541	7.0933e-11	1.57401e-09	CYP94C1	PREDICTED: cytochrome P450 94C1-like [Gossypium raimondii]	-	-	-	-	-	GO:0016712//oxidoreductase activity, acting on paired donors, with incorporation or reduction of molecular oxygen, reduced flavin or flavoprotein as one donor, and incorporation of one atom of oxygen;GO:0046906//tetrapyrrole binding;GO:0046914//transition metal ion binding	GO:0044710//single-organism metabolic process
MSTRG.28385	11	15	6	55	77	59	0.45	0.54	0.24	1.84	2.86	2.41	0.41	2.37	2.53119	7.10222e-11	1.57532e-09	--	DNA/RNA polymerases superfamily protein [Gossypium australe]	-	-	-	-	-	-	-
GH_A13G0498	116	147	107	59	50	41	4.43	4.89	3.98	1.83	1.73	1.56	4.43333	1.70667	-1.37721	7.15527e-11	1.58573e-09	LECRK91	PREDICTED: L-type lectin-domain containing receptor kinase IX.1-like [Gossypium hirsutum]	-	-	-	-	-	GO:0004672//protein kinase activity;GO:0032550//purine ribonucleoside binding	GO:0006464//cellular protein modification process;GO:0006796//phosphate-containing compound metabolic process
GH_D12G2454	0	0	0	59	41	48	0	0	0	3.89	3	3.86	0.001	3.58333	11.8071	7.56691e-11	1.67411e-09	PGRL1A	PREDICTED: PGR5-like protein 1B, chloroplastic isoform X1 [Gossypium raimondii]	-	-	-	-	-	-	-
GH_D05G3986	3	1	2	40	54	43	0.08	0.02	0.05	0.83	1.24	1.08	0.05	1.05	4.39232	8.11611e-11	1.79181e-09	AGO1	PREDICTED: protein argonaute 1-like [Gossypium hirsutum]	-	-	-	-	-	-	GO:0008152//metabolic process
GH_A12G0965	17	15	8	86	66	55	0.83	0.64	0.38	3.46	2.95	2.69	0.616667	3.03333	2.29834	8.36939e-11	1.84382e-09	CYP77A3	PREDICTED: cytochrome P450 77A3-like [Gossypium arboreum]	-	-	-	-	-	GO:0016491//oxidoreductase activity;GO:0046906//tetrapyrrole binding;GO:0046914//transition metal ion binding	GO:0044710//single-organism metabolic process
GH_D10G2731	24	26	19	94	94	72	1.69	1.6	1.31	5.43	6.03	5.07	1.53333	5.51	1.84538	8.82416e-11	1.9399e-09	At5g05600	PREDICTED: leucoanthocyanidin dioxygenase-like [Gossypium hirsutum]	-	-	-	-	-	GO:0016705//oxidoreductase activity, acting on paired donors, with incorporation or reduction of molecular oxygen;GO:0043169//cation binding	GO:0044710//single-organism metabolic process
GH_D02G0419	3	0	2	54	45	41	0.21	0	0.13	3.06	2.82	2.81	0.113333	2.89667	4.67575	9.02231e-11	1.98012e-09	At4g08300	PREDICTED: WAT1-related protein At4g08300-like [Gossypium hirsutum]	-	-	-	-	GO:0031224//intrinsic component of membrane	GO:0005215//transporter activity	GO:0044763//single-organism cellular process
GH_D11G0062	94	103	155	46	44	30	7.01	6.72	11.29	2.81	2.99	2.23	8.34	2.67667	-1.63961	9.12888e-11	2.00182e-09	PCR6	PREDICTED: protein PLANT CADMIUM RESISTANCE 6-like [Gossypium raimondii]	-	-	-	-	-	-	-
GH_A05G4293	74	107	104	31	39	20	5.23	6.59	7.17	1.8	2.5	1.41	6.33	1.90333	-1.73368	9.30217e-11	2.0381e-09	PIRL6	PREDICTED: plant intracellular Ras-group-related LRR protein 6-like [Gossypium hirsutum]	-	-	-	-	-	-	-
GH_A13G0145	62	82	71	181	184	147	3.74	4.32	4.22	8.94	10.1	8.88	4.09333	9.30667	1.18499	1.0029e-10	2.19182e-09	TBL33	PREDICTED: protein trichome birefringence-like 33 [Gossypium hirsutum]	-	-	-	-	-	-	-
GH_A11G1586	75	78	72	175	192	162	1.76	1.6	1.65	3.38	4.1	3.8	1.67	3.76	1.17088	1.01956e-10	2.22729e-09	EDM2	PREDICTED: protein ENHANCED DOWNY MILDEW 2-like isoform X1 [Gossypium hirsutum]	-	-	-	-	-	-	-
GH_A05G3846	8	25	10	70	82	67	0.19	0.53	0.24	1.4	1.81	1.62	0.32	1.61	2.33092	1.08038e-10	2.35619e-09	VIP2	PREDICTED: inositol hexakisphosphate and diphosphoinositol-pentakisphosphate kinase 2-like isoform X2 [Gossypium hirsutum]	Environmental Information Processing	Signal transduction	ko04070//Phosphatidylinositol signaling system	K13024	-	-	-
GH_D11G1582	27	24	27	87	93	100	1.8	1.38	1.76	4.73	5.56	6.61	1.64667	5.63333	1.77444	1.1587e-10	2.52383e-09	FLA2	PREDICTED: fasciclin-like arabinogalactan protein 2 [Gossypium hirsutum]	-	-	-	-	GO:0031225//anchored component of membrane	-	GO:0006637//acyl-CoA metabolic process;GO:0006970//response to osmotic stress;GO:0006996//organelle organization;GO:0016129//phytosteroid biosynthetic process;GO:0048588//developmental cell growth;GO:0070838//divalent metal ion transport
GH_D11G1179	95	109	111	249	215	199	10.97	10.97	12.53	23.53	22.55	22.95	11.49	23.01	1.00188	1.18393e-10	2.57663e-09	SUD1	Zinc finger, RING-CH-type [Corchorus olitorius]	-	-	-	-	-	-	-
GH_A12G2749	135	157	122	66	54	62	29.94	30.44	26.43	12	10.9	13.74	28.9367	12.2133	-1.24444	1.27177e-10	2.76202e-09	HIPP39	PREDICTED: proline-rich protein 4-like [Gossypium raimondii]	-	-	-	-	-	-	-
GH_A08G1191	129	123	130	62	49	51	14.07	11.77	13.9	5.56	4.88	5.58	13.2467	5.34	-1.31072	1.296e-10	2.81113e-09	ATHB-7	PREDICTED: homeobox-leucine zipper protein ATHB-12-like [Gossypium hirsutum]	-	-	-	-	-	-	GO:0010467//gene expression;GO:0034645//cellular macromolecule biosynthetic process
GH_A07G2574	3	4	6	39	47	54	0.46	0.53	0.89	4.85	6.49	8.19	0.626667	6.51	3.37689	1.46008e-10	3.1552e-09	--	PREDICTED: mavicyanin-like [Gossypium hirsutum]	-	-	-	-	GO:0031224//intrinsic component of membrane	-	GO:0045491//xylan metabolic process
GH_A05G3931	17	22	19	93	81	62	0.42	0.47	0.45	1.87	1.81	1.52	0.446667	1.73333	1.95628	1.47274e-10	3.18124e-09	LNG1	PREDICTED: protein LONGIFOLIA 1-like [Gossypium hirsutum]	-	-	-	-	-	-	-
MSTRG.10252	44	47	32	122	121	114	1.76	1.64	1.25	4	4.4	4.55	1.55	4.31667	1.47765	1.48358e-10	3.202e-09	PLT1	PREDICTED: probable polyol transporter 6 [Gossypium arboreum]	-	-	-	-	GO:0031224//intrinsic component of membrane	GO:0016628//oxidoreductase activity, acting on the CH-CH group of donors, NAD or NADP as acceptor;GO:0022857//transmembrane transporter activity	GO:0044710//single-organism metabolic process;GO:0044763//single-organism cellular process;GO:0044765//single-organism transport
GH_D06G1194	5	10	10	67	64	39	0.4	0.72	0.74	4.32	4.63	3.08	0.62	4.01	2.69326	1.56239e-10	3.3693e-09	NAC098	PREDICTED: protein CUP-SHAPED COTYLEDON 1 isoform X1 [Gossypium raimondii]	-	-	-	-	GO:0043231//intracellular membrane-bounded organelle	GO:0001071//nucleic acid binding transcription factor activity	GO:0010468//regulation of gene expression;GO:0034645//cellular macromolecule biosynthetic process
GH_D04G0423	40	29	34	137	110	86	3.15	2	2.61	8.84	7.88	6.76	2.58667	7.82667	1.5973	1.58923e-10	3.42576e-09	PER47	PREDICTED: peroxidase 47 [Gossypium raimondii]	Metabolism;Metabolism;Metabolism	Global and overview maps;Global and overview maps;Biosynthesis of other secondary metabolites	ko01100//Metabolic pathways;ko01110//Biosynthesis of secondary metabolites;ko00940//Phenylpropanoid biosynthesis	K00430;K00430;K00430	-	GO:0003824//catalytic activity;GO:0043169//cation binding;GO:0046906//tetrapyrrole binding	GO:0001101//response to acid chemical;GO:0006575//cellular modified amino acid metabolic process;GO:0006595//polyamine metabolic process;GO:0006725//cellular aromatic compound metabolic process;GO:0006950//response to stress;GO:0015698//inorganic anion transport;GO:0044710//single-organism metabolic process
GH_A05G3675	140	144	140	66	64	63	9.68	8.7	9.45	3.74	4.03	4.35	9.27667	4.04	-1.19925	1.62314e-10	3.49308e-09	SRG1	PREDICTED: protein SRG1-like [Gossypium hirsutum]	-	-	-	-	-	GO:0016705//oxidoreductase activity, acting on paired donors, with incorporation or reduction of molecular oxygen;GO:0043169//cation binding	GO:0044710//single-organism metabolic process
GH_A11G2898	152	165	172	84	65	82	14.69	13.94	16.21	6.63	5.71	7.89	14.9467	6.74333	-1.14829	1.67055e-10	3.59064e-09	At3g03980	PREDICTED: short-chain type dehydrogenase/reductase-like [Gossypium hirsutum]	Metabolism;Metabolism;Metabolism;Metabolism;Metabolism	Global and overview maps;Global and overview maps;Lipid metabolism;Lipid metabolism;Metabolism of cofactors and vitamins	ko01100//Metabolic pathways;ko01212//Fatty acid metabolism;ko00061//Fatty acid biosynthesis;ko01040//Biosynthesis of unsaturated fatty acids;ko00780//Biotin metabolism	K00059;K00059;K00059;K00059;K00059	-	GO:0003824//catalytic activity	GO:0044710//single-organism metabolic process
GH_D11G2113	205	195	181	109	99	96	6.26	5.2	5.39	2.73	2.75	2.93	5.61667	2.80333	-1.00257	1.77029e-10	3.79807e-09	At5g24010	PREDICTED: probable receptor-like protein kinase At5g24010 [Gossypium raimondii]	-	-	-	-	-	GO:0004672//protein kinase activity;GO:0032550//purine ribonucleoside binding	GO:0006464//cellular protein modification process;GO:0006796//phosphate-containing compound metabolic process
GH_A02G0827	56	76	63	174	191	126	4.79	5.69	5.27	12.2	14.88	10.77	5.25	12.6167	1.26494	1.84937e-10	3.96354e-09	RAP2-4	PREDICTED: ethylene-responsive transcription factor RAP2-4-like [Gossypium arboreum]	-	-	-	-	GO:0043231//intracellular membrane-bounded organelle	GO:0001071//nucleic acid binding transcription factor activity;GO:0003677//DNA binding	GO:0000160//phosphorelay signal transduction system;GO:0010468//regulation of gene expression;GO:0034645//cellular macromolecule biosynthetic process
GH_D08G0087	33	46	29	131	96	106	1.71	2.07	1.47	5.57	4.51	5.49	1.75	5.19	1.56838	1.85837e-10	3.97955e-09	FAR3	PREDICTED: fatty acyl-CoA reductase 3-like [Gossypium hirsutum]	Cellular Processes;Metabolism	Transport and catabolism;Lipid metabolism	ko04146//Peroxisome;ko00073//Cutin, suberine and wax biosynthesis	K13356;K13356	-	GO:0016620//oxidoreductase activity, acting on the aldehyde or oxo group of donors, NAD or NADP as acceptor	GO:0009058//biosynthetic process;GO:0044238//primary metabolic process;GO:0044710//single-organism metabolic process
GH_D03G0615	7	10	7	48	77	44	0.12	0.15	0.12	0.67	1.2	0.75	0.13	0.873333	2.74802	1.90967e-10	4.08438e-09	ABCG36	PREDICTED: ABC transporter G family member 35-like isoform X1 [Gossypium hirsutum]	-	-	-	-	-	GO:0017111//nucleoside-triphosphatase activity;GO:0032550//purine ribonucleoside binding	-
GH_A04G0177	59	44	50	152	131	130	2.65	1.73	2.22	5.62	5.38	5.85	2.2	5.61667	1.35221	1.92435e-10	4.11408e-09	RE2	Retrovirus-related Pol polyprotein from transposon TNT 1-94 [Cajanus cajan]	-	-	-	-	-	-	-
GH_A12G1842	31	19	14	89	86	82	3.45	1.85	1.52	8.11	8.72	9.12	2.27333	8.65	1.92789	2.01369e-10	4.29978e-09	RNS3	PREDICTED: ribonuclease 3-like [Gossypium hirsutum]	-	-	-	-	-	GO:0016892//endoribonuclease activity, producing 3'-phosphomonoesters	GO:0090501//RNA phosphodiester bond hydrolysis
GH_A10G0707	66	83	69	200	154	157	3.82	4.15	3.87	9.42	8.03	8.99	3.94667	8.81333	1.15905	2.04742e-10	4.37001e-09	HHT1	PREDICTED: omega-hydroxypalmitate O-feruloyl transferase-like [Gossypium hirsutum]	Metabolism	Lipid metabolism	ko00073//Cutin, suberine and wax biosynthesis	K15400	-	GO:0016746//transferase activity, transferring acyl groups	-
GH_D06G1132	93	74	68	199	223	151	5.27	3.67	3.76	9.25	11.5	8.55	4.23333	9.76667	1.20607	2.05577e-10	4.38604e-09	CIPK25	PREDICTED: CBL-interacting serine/threonine-protein kinase 25 [Gossypium raimondii]	-	-	-	-	-	GO:0004672//protein kinase activity;GO:0032550//purine ribonucleoside binding	GO:0006464//cellular protein modification process;GO:0006796//phosphate-containing compound metabolic process;GO:0050794//regulation of cellular process
GH_D01G0181	158	220	171	87	98	87	4.45	5.41	4.7	2.01	2.51	2.45	4.85333	2.32333	-1.06278	2.07521e-10	4.42389e-09	At5g63020	PREDICTED: probable disease resistance protein At5g63020 [Gossypium hirsutum]	Organismal Systems	Environmental adaptation	ko04626//Plant-pathogen interaction	K13459	-	-	-
GH_D05G1131	80	107	94	27	33	35	2.65	3.1	3.04	0.73	0.99	1.16	2.93	0.96	-1.60979	2.11446e-10	4.50571e-09	At4g20800	PREDICTED: flavin-dependent oxidoreductase FOX1-like [Gossypium hirsutum]	-	-	-	-	-	GO:0000166//nucleotide binding;GO:0016616//oxidoreductase activity, acting on the CH-OH group of donors, NAD or NADP as acceptor	GO:0044710//single-organism metabolic process
GH_A09G1367	140	179	149	67	62	82	10.26	11.47	10.67	4.02	4.14	6	10.8	4.72	-1.19417	2.20614e-10	4.68957e-09	GNS1	PREDICTED: glucan endo-1,3-beta-glucosidase, acidic-like [Gossypium hirsutum]	-	-	-	-	-	GO:0016787//hydrolase activity	GO:0044238//primary metabolic process
GH_D13G1526	3	0	0	62	50	49	0.15	0	0	2.59	2.32	2.49	0.05	2.46667	5.62449	2.22081e-10	4.71881e-09	CYP71D10	PREDICTED: cytochrome P450 71D10-like [Gossypium hirsutum]	Metabolism	Global and overview maps	ko01100//Metabolic pathways	K00512	-	-	-
GH_D04G1638	68	79	70	207	159	145	3.14	3.21	3.16	7.88	6.72	6.74	3.17	7.11333	1.16604	2.29029e-10	4.86049e-09	CYP86B1	PREDICTED: cytochrome P450 86B1-like [Gossypium hirsutum]	Metabolism	Lipid metabolism	ko00073//Cutin, suberine and wax biosynthesis	K15402	-	GO:0016712//oxidoreductase activity, acting on paired donors, with incorporation or reduction of molecular oxygen, reduced flavin or flavoprotein as one donor, and incorporation of one atom of oxygen;GO:0046906//tetrapyrrole binding;GO:0046914//transition metal ion binding	GO:0044710//single-organism metabolic process
GH_A12G2217	5	11	10	75	58	39	0.19	0.37	0.38	2.38	2.05	1.51	0.313333	1.98	2.65973	2.37173e-10	5.02718e-09	ABCG14	PREDICTED: LOW QUALITY PROTEIN: ABC transporter G family member 14-like [Gossypium hirsutum]	-	-	-	-	GO:0031224//intrinsic component of membrane	GO:0015604//organic phosphonate transmembrane transporter activity;GO:0017111//nucleoside-triphosphatase activity;GO:0032550//purine ribonucleoside binding	GO:0044765//single-organism transport
GH_A13G1448	27	31	31	118	110	72	2.74	2.75	3.08	9.83	10.17	7.31	2.85667	9.10333	1.67206	2.4917e-10	5.27074e-09	--	PREDICTED: uncharacterized protein LOC107962086 [Gossypium hirsutum]	-	-	-	-	-	-	-
GH_D05G1710	6	12	17	75	55	61	0.46	0.74	1.17	4.44	3.6	4.43	0.79	4.15667	2.3955	2.49853e-10	5.28304e-09	At3g22104	PREDICTED: BTB/POZ domain-containing protein At3g22104-like isoform X1 [Gossypium hirsutum]	-	-	-	-	-	-	-
GH_D12G0102	79	47	69	18	14	12	6.46	3.36	5.51	1.21	1.04	0.98	5.11	1.07667	-2.24675	2.57129e-10	5.43028e-09	--	PREDICTED: desiccation-related protein PCC13-62-like [Gossypium raimondii]	-	-	-	-	-	-	-
GH_D06G0901	42	45	40	130	144	94	1.12	1.07	1.04	2.87	3.53	2.51	1.07667	2.97	1.46389	2.65914e-10	5.60443e-09	ERECTA	PREDICTED: LRR receptor-like serine/threonine-protein kinase ERECTA isoform X3 [Gossypium raimondii]	Environmental Information Processing	Signal transduction	ko04016//MAPK signaling pathway - plant	K20718	GO:0031224//intrinsic component of membrane;GO:0043231//intracellular membrane-bounded organelle	GO:0004672//protein kinase activity;GO:0032550//purine ribonucleoside binding	GO:0003006//developmental process involved in reproduction;GO:0006464//cellular protein modification process;GO:0006796//phosphate-containing compound metabolic process;GO:0006833//water transport;GO:0006950//response to stress;GO:0007155//cell adhesion;GO:0009617//response to bacterium;GO:0009620//response to fungus;GO:0009718//anthocyanin-containing compound biosynthetic process;GO:0009886//pos…
GH_A03G0029	90	91	94	232	203	166	2.99	2.65	3.05	6.33	6.15	5.53	2.89667	6.00333	1.05137	2.67273e-10	5.6308e-09	HDG5	Homeobox-leucine zipper HDG5 -like protein [Gossypium arboreum]	-	-	-	-	GO:0043231//intracellular membrane-bounded organelle	GO:0003677//DNA binding	GO:0010468//regulation of gene expression
GH_D05G1474	57	62	54	151	139	143	1.33	1.26	1.23	2.88	2.94	3.33	1.27333	3.05	1.2602	2.75883e-10	5.80749e-09	EC1.1	Armadillo-like helical [Corchorus olitorius]	-	-	-	-	-	-	-
GH_A05G3583	54	70	47	14	12	11	6.99	7.92	5.94	1.49	1.41	1.42	6.95	1.44	-2.27094	2.83644e-10	5.95161e-09	--	Hop-interacting protein THI031 [Solanum lycopersicum]	-	-	-	-	-	-	-
GH_A11G0064	122	173	133	69	64	61	11	13.63	11.71	5.1	5.25	5.49	12.1133	5.28	-1.19799	2.90636e-10	6.0836e-09	IPK2b	PREDICTED: inositol polyphosphate multikinase beta-like [Gossypium hirsutum]	Metabolism;Environmental Information Processing;Metabolism	Global and overview maps;Signal transduction;Carbohydrate metabolism	ko01100//Metabolic pathways;ko04070//Phosphatidylinositol signaling system;ko00562//Inositol phosphate metabolism	K00915;K00915;K00915	-	GO:0016772//transferase activity, transferring phosphorus-containing groups	GO:0006796//phosphate-containing compound metabolic process
MSTRG.24200	110	122	75	245	231	191	3.1	2.99	2.08	5.73	5.96	5.4	2.72333	5.69667	1.06474	3.08444e-10	6.446e-09	--	reverse transcriptase [Gossypium australe]	-	-	-	-	-	-	-
GH_A13G1951	44	43	31	142	100	108	1	0.85	0.7	2.64	2.07	2.45	0.85	2.38667	1.48946	3.21261e-10	6.70577e-09	JMJ703	Transcription factor jumonji family protein / zinc finger family protein isoform 1 [Theobroma cacao]	-	-	-	-	-	-	GO:0006355//regulation of transcription, DNA-templated;GO:0006464//cellular protein modification process;GO:0045491//xylan metabolic process
GH_D08G2285	20	22	16	77	80	72	1.03	0.96	0.77	3.2	3.67	3.62	0.92	3.49667	1.92627	3.23203e-10	6.73821e-09	SCPL48	PREDICTED: serine carboxypeptidase-like [Gossypium raimondii]	-	-	-	-	-	GO:0004180//carboxypeptidase activity	GO:0019538//protein metabolic process
GH_A13G0383	100	158	137	68	55	40	7.46	10.31	9.98	4.16	3.76	2.98	9.25	3.63333	-1.34816	3.2434e-10	6.7592e-09	--	Calmodulin-binding family protein [Populus trichocarpa]	-	-	-	-	-	-	-
GH_A06G0377	122	91	110	271	213	218	10.61	6.93	9.38	19.34	16.88	18.99	8.97333	18.4033	1.03625	3.28592e-10	6.83961e-09	rbm24	PREDICTED: RNA-binding protein 38-like [Gossypium hirsutum]	-	-	-	-	-	-	-
GH_A01G1947	62	75	67	184	174	130	4.08	4.3	4.3	9.89	10.39	8.51	4.22667	9.59667	1.18301	3.28771e-10	6.8406e-09	BCAT6	PREDICTED: branched-chain-amino-acid aminotransferase 6-like isoform X1 [Gossypium arboreum]	Metabolism;Metabolism;Metabolism;Metabolism;Metabolism;Metabolism;Metabolism;Metabolism;Metabolism	Global and overview maps;Global and overview maps;Global and overview maps;Amino acid metabolism;Global and overview maps;Amino acid metabolism;Metabolism of cofactors and vitamins;Amino acid metabolism;Biosynthesis of other secondary metabolites	ko01100//Metabolic pathways;ko01110//Biosynthesis of secondary metabolites;ko01230//Biosynthesis of amino acids;ko00270//Cysteine and methionine metabolism;ko01210//2-Oxocarboxylic acid metabolism;ko00280//Valine, leucine and isoleucine degradation;ko00770//Pantothenate and CoA biosynthesis;ko00290//Valine, leucine and isoleucine biosynthesis;ko00966//Glucosinolate biosynthesis	K00826;K00826;K00826;K00826;K00826;K00826;K00826;K00826;K00826	-	-	-
GH_A08G0001	39	49	27	114	122	107	2.87	3.15	1.94	6.87	8.16	7.86	2.65333	7.63	1.52388	3.36166e-10	6.98887e-09	--	PREDICTED: uncharacterized protein LOC107938420 isoform X2 [Gossypium hirsutum]	-	-	-	-	-	-	-
GH_D01G1536	59	92	78	186	170	175	2.44	3.33	3.15	6.3	6.39	7.22	2.97333	6.63667	1.15838	3.37142e-10	7.00358e-09	PGL3	PREDICTED: polygalacturonase 1 beta-like protein 3 [Gossypium hirsutum]	-	-	-	-	-	-	-
GH_A11G1404	57	81	72	23	16	19	6.49	8.05	7.96	2.15	1.66	2.16	7.5	1.99	-1.91412	3.62069e-10	7.50042e-09	HSP26-A	PREDICTED: probable glutathione S-transferase [Gossypium arboreum]	Metabolism	Metabolism of other amino acids	ko00480//Glutathione metabolism	K00799	-	GO:0003824//catalytic activity	-
GH_A09G2251	0	0	0	36	52	37	0	0	0	2.75	4.4	3.44	0.001	3.53	11.7855	3.77413e-10	7.80278e-09	GDI1	PREDICTED: rho GDP-dissociation inhibitor 1-like [Gossypium arboreum]	-	-	-	-	-	-	-
GH_A09G2083	90	104	78	211	196	179	3.48	3.51	2.94	6.68	6.88	6.92	3.31	6.82667	1.04435	3.80579e-10	7.86199e-09	At1g63430	PREDICTED: probable LRR receptor-like serine/threonine-protein kinase At1g63430 [Gossypium arboreum]	-	-	-	-	GO:0031224//intrinsic component of membrane	GO:0016772//transferase activity, transferring phosphorus-containing groups;GO:0032550//purine ribonucleoside binding	GO:0006464//cellular protein modification process;GO:0006796//phosphate-containing compound metabolic process
GH_D10G0809	68	98	73	28	25	22	3.99	5.02	4.18	1.35	1.33	1.29	4.39667	1.32333	-1.73223	3.95572e-10	8.15876e-09	At5g10770	PREDICTED: basic 7S globulin-like [Gossypium raimondii]	-	-	-	-	-	GO:0016787//hydrolase activity	GO:0019538//protein metabolic process
GH_D05G2162	89	107	98	205	211	209	4.33	4.55	4.66	8.18	9.35	10.16	4.51333	9.23	1.03214	4.10053e-10	8.4407e-09	SQE1	PREDICTED: squalene monooxygenase-like [Gossypium hirsutum]	Metabolism;Metabolism;Metabolism;Metabolism	Global and overview maps;Global and overview maps;Lipid metabolism;Metabolism of terpenoids and polyketides	ko01100//Metabolic pathways;ko01110//Biosynthesis of secondary metabolites;ko00100//Steroid biosynthesis;ko00909//Sesquiterpenoid and triterpenoid biosynthesis	K00511;K00511;K00511;K00511	GO:0031224//intrinsic component of membrane	GO:0000166//nucleotide binding;GO:0016709//oxidoreductase activity, acting on paired donors, with incorporation or reduction of molecular oxygen, NAD(P)H as one donor, and incorporation of one atom of oxygen	GO:0044710//single-organism metabolic process
GH_A11G1660	73	63	61	184	158	135	4.31	3.22	3.5	8.85	8.42	7.93	3.67667	8.4	1.19199	4.11997e-10	8.47738e-09	COBL4	PREDICTED: COBRA-like protein 4 [Gossypium hirsutum]	-	-	-	-	GO:0031224//intrinsic component of membrane	-	GO:0009832//plant-type cell wall biogenesis;GO:0010087//phloem or xylem histogenesis;GO:0030198//extracellular matrix organization;GO:0040007//growth;GO:0045491//xylan metabolic process
GH_A11G1547	12	19	21	84	74	61	0.74	1.02	1.26	4.24	4.15	3.75	1.00667	4.04667	2.00715	4.42852e-10	9.09428e-09	COL9	PREDICTED: zinc finger protein CONSTANS-LIKE 9-like isoform X1 [Gossypium hirsutum]	-	-	-	-	-	GO:0046914//transition metal ion binding	-
GH_A08G2453	34	30	35	108	114	87	2.34	1.81	2.36	6.1	7.15	5.99	2.17	6.41333	1.56338	4.47887e-10	9.19043e-09	At5g33370	PREDICTED: GDSL esterase/lipase At5g18430-like [Gossypium arboreum]	-	-	-	-	-	GO:0016787//hydrolase activity	-
GH_A01G0769	5	16	7	71	54	47	0.51	1.48	0.71	6.27	5.32	5.04	0.9	5.54333	2.62276	4.65792e-10	9.53902e-09	NIP1	PREDICTED: NEP1-interacting protein-like 1 [Gossypium hirsutum]	-	-	-	-	-	GO:0043169//cation binding	-
GH_A10G0471	34	38	31	105	115	92	3.11	3.03	2.79	7.96	9.67	8.53	2.97667	8.72	1.55063	4.93863e-10	1.00822e-08	tmem56-a	PREDICTED: transmembrane protein 56-like [Gossypium hirsutum]	-	-	-	-	GO:0031224//intrinsic component of membrane	GO:0004175//endopeptidase activity	GO:0019538//protein metabolic process
GH_D06G0809	25	38	32	120	92	88	2.95	3.92	3.69	11.61	9.89	10.38	3.52	10.6267	1.59404	5.01255e-10	1.02198e-08	MOB1-A	PREDICTED: MOB kinase activator-like 1A isoform X1 [Gossypium raimondii]	-	-	-	-	-	-	-
GH_A06G0035	42	42	40	147	100	108	10.4	9.09	9.67	29.83	22.53	26.71	9.72	26.3567	1.43914	5.33896e-10	1.08526e-08	GASA1	PREDICTED: gibberellin-regulated protein 1-like [Gossypium hirsutum]	-	-	-	-	-	-	-
GH_D01G2467	57	74	57	142	191	142	2.02	2.3	1.97	4.13	6.2	5.05	2.09667	5.12667	1.28992	5.6482e-10	1.14455e-08	P5CS	PREDICTED: delta-1-pyrroline-5-carboxylate synthase-like isoform X2 [Gossypium hirsutum]	Metabolism;Metabolism;Metabolism;Metabolism	Global and overview maps;Global and overview maps;Global and overview maps;Amino acid metabolism	ko01100//Metabolic pathways;ko01110//Biosynthesis of secondary metabolites;ko01230//Biosynthesis of amino acids;ko00330//Arginine and proline metabolism	K12657;K12657;K12657;K12657	GO:0044424//intracellular part	GO:0016620//oxidoreductase activity, acting on the aldehyde or oxo group of donors, NAD or NADP as acceptor;GO:0016774//phosphotransferase activity, carboxyl group as acceptor	GO:0006560//proline metabolic process;GO:0006796//phosphate-containing compound metabolic process
GH_D07G1110	59	58	59	151	149	133	2.93	2.49	2.88	6.15	6.7	6.57	2.76667	6.47333	1.22636	5.72557e-10	1.15887e-08	CYP86A1	PREDICTED: cytochrome P450 86A1-like [Gossypium hirsutum]	Metabolism;Metabolism	Lipid metabolism;Lipid metabolism	ko00071//Fatty acid degradation;ko00073//Cutin, suberine and wax biosynthesis	K15401;K15401	GO:0031224//intrinsic component of membrane;GO:0043231//intracellular membrane-bounded organelle	GO:0016712//oxidoreductase activity, acting on paired donors, with incorporation or reduction of molecular oxygen, reduced flavin or flavoprotein as one donor, and incorporation of one atom of oxygen;GO:0016713//oxidoreductase activity, acting on paired donors, with incorporation or reduction of molecular oxygen, reduced iron-sulfur protein as one donor, and incorporation of one atom of oxygen;GO…	GO:0009699//phenylpropanoid biosynthetic process;GO:0032787//monocarboxylic acid metabolic process
GH_A12G0368	40	41	32	149	121	79	3.97	3.54	3.12	12.1	10.89	7.83	3.54333	10.2733	1.53573	5.89665e-10	1.19118e-08	MYB308	PREDICTED: myb-related protein 308-like [Gossypium arboreum]	Organismal Systems	Environmental adaptation	ko04626//Plant-pathogen interaction	K09422	GO:0043231//intracellular membrane-bounded organelle	GO:0001071//nucleic acid binding transcription factor activity;GO:0005488//binding	GO:0006355//regulation of transcription, DNA-templated;GO:0006575//cellular modified amino acid metabolic process;GO:0006595//polyamine metabolic process;GO:0006950//response to stress;GO:0009699//phenylpropanoid biosynthetic process;GO:0015833//peptide transport
GH_A10G2465	62	60	52	139	147	153	3.24	2.73	2.68	5.94	6.97	8	2.88333	6.97	1.27342	5.95025e-10	1.20108e-08	UVR8	PREDICTED: ultraviolet-B receptor UVR8-like [Gossypium arboreum]	-	-	-	-	-	-	-
MSTRG.35645	145	174	173	92	70	81	7.29	7.64	8.49	3.79	3.2	4.06	7.80667	3.68333	-1.08369	5.96481e-10	1.20308e-08	BAD1	PREDICTED: ankyrin repeat and death domain-containing protein 1B-like [Gossypium hirsutum]	-	-	-	-	-	-	-
MSTRG.27533	121	98	81	223	230	203	7.67	5.43	4.93	11.61	13.07	13.08	6.01	12.5867	1.06646	6.11611e-10	1.23122e-08	--	Ribonuclease H-like superfamily protein [Gossypium australe]	-	-	-	-	-	-	-
GH_D05G2020	10	15	12	56	81	52	0.77	1.01	0.9	3.5	5.66	3.99	0.893333	4.38333	2.29476	6.95129e-10	1.39127e-08	KAN4	PREDICTED: probable transcription factor KAN4 [Gossypium raimondii]	-	-	-	-	-	GO:0005488//binding	-
GH_D09G1462	4	12	6	62	43	48	0.16	0.42	0.24	2.03	1.56	1.92	0.273333	1.83667	2.74836	7.06873e-10	1.41261e-08	EXO70A1	PREDICTED: exocyst complex component EXO70A1-like [Gossypium hirsutum]	-	-	-	-	-	-	GO:0016192//vesicle-mediated transport
GH_A10G2228	5	4	8	47	44	47	0.12	0.09	0.19	0.94	0.97	1.14	0.133333	1.01667	2.93074	7.40762e-10	1.47919e-08	SEC8	PREDICTED: exocyst complex component SEC8-like isoform X1 [Gossypium hirsutum]	-	-	-	-	GO:0005911//cell-cell junction;GO:0016020//membrane;GO:0044444//cytoplasmic part	-	GO:0000904//cell morphogenesis involved in differentiation;GO:0006006//glucose metabolic process;GO:0008104//protein localization;GO:0010192//mucilage biosynthetic process;GO:0044707//single-multicellular organism process;GO:0048278//vesicle docking
GH_D04G1469	9	14	18	85	56	57	0.48	0.63	0.91	3.59	2.63	2.93	0.673333	3.05	2.17942	7.50651e-10	1.49837e-08	ESK1	PREDICTED: protein ESKIMO 1-like [Gossypium hirsutum]	-	-	-	-	-	-	GO:0009409//response to cold
GH_A11G2794	20	30	31	92	93	86	0.51	0.67	0.77	1.91	2.15	2.18	0.65	2.08	1.67807	7.51899e-10	1.50028e-08	ACA12	PREDICTED: calcium-transporting ATPase 12, plasma membrane-type-like [Gossypium raimondii]	-	-	-	-	GO:0031224//intrinsic component of membrane	GO:0019829//cation-transporting ATPase activity;GO:0032550//purine ribonucleoside binding;GO:0043169//cation binding	GO:0006816//calcium ion transport
GH_D10G0162	71	84	69	31	18	20	2.79	2.89	2.65	1	0.64	0.79	2.77667	0.81	-1.77736	8.29711e-10	1.65174e-08	CRK15	PREDICTED: cysteine-rich receptor-like protein kinase 15 isoform X1 [Juglans regia]	-	-	-	-	-	GO:0004672//protein kinase activity;GO:0032550//purine ribonucleoside binding	GO:0006464//cellular protein modification process;GO:0006796//phosphate-containing compound metabolic process
GH_D13G2297	41	33	32	110	109	97	0.9	0.63	0.69	1.98	2.18	2.13	0.74	2.09667	1.5025	8.34368e-10	1.66038e-08	RLP9A	PREDICTED: LRR receptor-like serine/threonine-protein kinase GSO1 isoform X1 [Gossypium raimondii]	-	-	-	-	-	-	-
GH_D11G0402	6	19	11	70	66	50	0.37	0.96	0.62	3.32	3.47	2.87	0.65	3.22	2.30855	8.77439e-10	1.74469e-08	LHT2	PREDICTED: lysine histidine transporter 2-like [Gossypium hirsutum]	-	-	-	-	GO:0031224//intrinsic component of membrane	-	-
GH_A09G1951	69	103	82	28	25	31	10.67	13.92	12.38	3.55	3.52	4.79	12.3233	3.95333	-1.64025	8.77743e-10	1.74469e-08	RPL24A	PREDICTED: 60S ribosomal protein L24-1-like [Gossypium hirsutum]	Genetic Information Processing	Translation	ko03010//Ribosome	K02896	-	-	-
GH_A02G0718	1	1	6	41	43	38	0.14	0.11	0.72	4.13	4.84	4.65	0.323333	4.54	3.8116	8.87814e-10	1.76404e-08	SWEET1	PREDICTED: bidirectional sugar transporter SWEET1-like [Gossypium hirsutum]	-	-	-	-	GO:0016021//integral component of membrane	GO:0015144//carbohydrate transmembrane transporter activity	GO:0008643//carbohydrate transport
GH_D01G0887	178	184	172	109	63	91	21.72	19.63	20.5	10.9	7	11.09	20.6167	9.66333	-1.09322	9.06933e-10	1.79791e-08	--	PREDICTED: classical arabinogalactan protein 5-like [Gossypium hirsutum]	-	-	-	-	-	-	-
GH_A04G1291	57	68	66	194	127	149	2.67	2.77	3.02	7.42	5.4	6.93	2.82	6.58333	1.22312	9.48455e-10	1.87736e-08	CYP86B1	PREDICTED: cytochrome P450 86B1-like [Gossypium arboreum]	Metabolism	Lipid metabolism	ko00073//Cutin, suberine and wax biosynthesis	K15402	-	GO:0016712//oxidoreductase activity, acting on paired donors, with incorporation or reduction of molecular oxygen, reduced flavin or flavoprotein as one donor, and incorporation of one atom of oxygen;GO:0046906//tetrapyrrole binding;GO:0046914//transition metal ion binding	GO:0044710//single-organism metabolic process
GH_D05G4064	51	74	61	20	14	14	3.08	3.89	3.59	0.99	0.77	0.82	3.52	0.86	-2.03317	9.59645e-10	1.89879e-08	RLP6	PREDICTED: receptor-like protein 12, partial [Gossypium hirsutum]	-	-	-	-	-	-	-
GH_A05G4049	32	27	25	102	109	71	1.68	1.25	1.27	4.44	5.21	3.74	1.4	4.46333	1.67269	9.67453e-10	1.91351e-08	GSVIVT00026920001	PREDICTED: probable polygalacturonase isoform X1 [Gossypium hirsutum]	-	-	-	-	-	GO:0016787//hydrolase activity	GO:0044238//primary metabolic process;GO:0045229//external encapsulating structure organization
GH_A13G0971	2	6	11	63	55	34	0.12	0.31	0.64	3.06	2.96	2.01	0.356667	2.67667	2.90779	9.95051e-10	1.96362e-08	TBL3	PREDICTED: protein trichome birefringence-like 3 [Gossypium arboreum]	-	-	-	-	GO:0016020//membrane	-	GO:0000271//polysaccharide biosynthetic process;GO:0009664//plant-type cell wall organization;GO:0009933//meristem structural organization;GO:0010087//phloem or xylem histogenesis;GO:0030243//cellulose metabolic process;GO:0044085//cellular component biogenesis;GO:0045491//xylan metabolic process
GH_D13G2205	81	76	82	28	24	27	4.3	3.53	4.26	1.22	1.16	1.43	4.03	1.27	-1.66595	9.99859e-10	1.97236e-08	IQM5	PREDICTED: IQ domain-containing protein IQM1-like [Gossypium hirsutum]	-	-	-	-	-	-	-
GH_D12G1670	0	0	0	41	34	36	0	0	0	2.04	1.85	2.15	0.001	2.01333	10.9754	1.02338e-09	2.01648e-08	ACT	PREDICTED: vinorine synthase-like [Gossypium hirsutum]	Metabolism;Metabolism;Metabolism;Metabolism;Metabolism	Global and overview maps;Global and overview maps;Biosynthesis of other secondary metabolites;Biosynthesis of other secondary metabolites;Biosynthesis of other secondary metabolites	ko01100//Metabolic pathways;ko01110//Biosynthesis of secondary metabolites;ko00940//Phenylpropanoid biosynthesis;ko00941//Flavonoid biosynthesis;ko00945//Stilbenoid, diarylheptanoid and gingerol biosynthesis	K13065;K13065;K13065;K13065;K13065	-	GO:0016740//transferase activity	-
GH_D06G0015	4	8	5	46	45	44	0.3	0.52	0.36	2.8	3.04	3.27	0.393333	3.03667	2.94866	1.0251e-09	2.0191e-08	GNS1	glucan endo-1,3-beta-glucosidase, basic isoform-like precursor [Gossypium hirsutum]	-	-	-	-	-	GO:0016787//hydrolase activity	GO:0044238//primary metabolic process
GH_D10G0515	78	84	74	208	185	139	3.52	3.32	3.28	7.71	7.63	6.3	3.37333	7.21333	1.09649	1.04204e-09	2.04936e-08	At1g56130	PREDICTED: probable LRR receptor-like serine/threonine-protein kinase At1g56140 [Gossypium arboreum]	-	-	-	-	-	-	-
GH_A05G2793	46	61	62	151	180	112	4.25	4.93	5.6	11.44	15.14	10.34	4.92667	12.3067	1.32076	1.04539e-09	2.05517e-08	MES17	PREDICTED: methylesterase 17 [Gossypium hirsutum]	-	-	-	-	-	-	-
GH_A05G0207	0	0	2	64	74	52	0	0	0.05	1.43	1.84	1.4	0.0166667	1.55667	6.54535	1.05508e-09	2.07188e-08	PHN1	PREDICTED: protein argonaute PNH1-like isoform X2 [Gossypium hirsutum]	-	-	-	-	-	GO:0003824//catalytic activity;GO:0008135//translation factor activity, RNA binding	GO:0006412//translation;GO:0016458//gene silencing
GH_A07G1759	78	90	86	200	189	160	3.02	3.03	3.25	6.32	6.65	6.16	3.1	6.37667	1.04053	1.0635e-09	2.08763e-08	FIM2	PREDICTED: fimbrin-2-like [Gossypium hirsutum]	-	-	-	-	-	-	GO:0006928//movement of cell or subcellular component;GO:0051640//organelle localization
GH_D11G1572	33	35	42	114	105	101	2.03	1.89	2.53	5.76	5.89	6.22	2.15	5.95667	1.47017	1.07549e-09	2.10957e-08	COL9	PREDICTED: zinc finger protein CONSTANS-LIKE 9-like isoform X2 [Gossypium hirsutum]	-	-	-	-	-	GO:0046914//transition metal ion binding	-
GH_D06G1390	29	46	23	106	98	102	3.57	4.9	2.77	10.7	10.99	12.54	3.74667	11.41	1.60662	1.07918e-09	2.11521e-08	POPTRDRAFT_798217	PREDICTED: CASP-like protein 1B2 [Gossypium raimondii]	-	-	-	-	GO:0031224//intrinsic component of membrane	-	-
GH_A02G1060	0	0	0	35	43	32	0	0	0	2.86	3.92	3.17	0.001	3.31667	11.6955	1.15196e-09	2.24855e-08	SWEET7	PREDICTED: bidirectional sugar transporter SWEET7-like [Gossypium hirsutum]	-	-	-	-	-	-	-
GH_A12G2944	0	0	0	51	44	20	0	0	0	3.98	3.81	1.9	0.001	3.23	11.6573	1.24335e-09	2.41515e-08	BCA2	PREDICTED: carbonic anhydrase 2-like [Gossypium hirsutum]	Metabolism	Energy metabolism	ko00910//Nitrogen metabolism	K01673	-	-	-
GH_D10G0497	60	53	49	155	139	115	5.58	4.32	4.43	11.73	11.69	10.58	4.77667	11.3333	1.2465	1.30613e-09	2.52673e-08	tmem56b	PREDICTED: transmembrane protein 56-like [Gossypium hirsutum]	-	-	-	-	GO:0031224//intrinsic component of membrane	GO:0004175//endopeptidase activity	GO:0019538//protein metabolic process
MSTRG.47511	0	3	5	49	35	36	0	0.15	0.28	2.27	1.8	2.03	0.143333	2.03333	3.8264	1.32063e-09	2.55193e-08	--	reverse transcriptase [Gossypium australe]	-	-	-	-	-	-	-
GH_A09G2008	135	142	140	68	78	43	3.4	3.14	3.46	1.4	1.8	1.09	3.33333	1.43	-1.22095	1.39063e-09	2.67628e-08	PUB44	PREDICTED: U-box domain-containing protein 44-like [Gossypium hirsutum]	-	-	-	-	-	GO:0003824//catalytic activity	GO:0032446//protein modification by small protein conjugation
GH_D13G0632	11	10	10	58	54	52	0.57	0.44	0.51	2.45	2.53	2.71	0.506667	2.56333	2.33891	1.47155e-09	2.8268e-08	SCPL34	PREDICTED: serine carboxypeptidase-like 34 [Gossypium hirsutum]	-	-	-	-	GO:0005618//cell wall;GO:0043231//intracellular membrane-bounded organelle	GO:0004180//carboxypeptidase activity	GO:0019538//protein metabolic process
GH_A05G3782	60	80	83	199	181	136	2.04	2.38	2.77	5.53	5.59	4.63	2.39667	5.25	1.13129	1.4932e-09	2.86627e-08	KLCR2	Tetratricopeptide repeat-like superfamily protein [Theobroma cacao]	-	-	-	-	-	-	GO:0006952//defense response
GH_D10G0164	151	177	153	97	84	64	2.44	2.51	2.42	1.29	1.23	1.04	2.45667	1.18667	-1.04979	1.51342e-09	2.90293e-08	CRK25	PREDICTED: cysteine-rich receptor-like protein kinase 10 [Gossypium hirsutum]	-	-	-	-	-	-	-
GH_D13G0673	26	33	26	102	82	87	2.47	2.75	2.42	7.95	7.1	8.27	2.54667	7.77333	1.60992	1.56164e-09	2.99102e-08	PVA42	PREDICTED: vesicle-associated protein 4-2-like [Gossypium hirsutum]	-	-	-	-	-	-	-
GH_A09G1987	111	129	129	64	45	54	8.31	8.44	9.48	3.91	3.07	4.07	8.74333	3.68333	-1.24717	1.56608e-09	2.99732e-08	CRF4	PREDICTED: ethylene-responsive transcription factor CRF4-like [Gossypium hirsutum]	-	-	-	-	-	-	GO:0010467//gene expression;GO:0034645//cellular macromolecule biosynthetic process
GH_D11G1440	77	84	68	16	34	16	8.77	8.38	7.61	1.49	3.52	1.82	8.25333	2.27667	-1.85805	1.63988e-09	3.1351e-08	HSP26-A	PREDICTED: probable glutathione S-transferase [Gossypium hirsutum]	Metabolism	Metabolism of other amino acids	ko00480//Glutathione metabolism	K00799	-	GO:0003824//catalytic activity	-
GH_D10G2738	91	92	96	197	200	192	4.08	3.6	4.2	7.23	8.14	8.58	3.96	7.98333	1.01149	1.67437e-09	3.19869e-08	LAC5	PREDICTED: laccase-12-like [Gossypium hirsutum]	-	-	-	-	GO:0005576//extracellular region	GO:0016682//oxidoreductase activity, acting on diphenols and related substances as donors, oxygen as acceptor;GO:0043169//cation binding	GO:0009808//lignin metabolic process
GH_D05G0132	103	116	113	48	46	47	10.14	9.99	10.87	3.87	4.12	4.62	10.3333	4.20333	-1.2977	1.68998e-09	3.22497e-08	--	Sterile alpha motif, type 2 [Corchorus olitorius]	-	-	-	-	-	-	-
GH_D11G1682	37	41	46	148	91	118	3.73	3.61	4.53	12.23	8.35	11.88	3.95667	10.82	1.45134	1.74657e-09	3.32807e-08	--	hypothetical protein B456_007G175400 [Gossypium raimondii]	-	-	-	-	-	-	-
GH_D10G0070	8	2	2	36	38	58	0.37	0.08	0.09	1.35	1.58	2.64	0.18	1.85667	3.36665	1.78008e-09	3.38821e-08	FOX5	PREDICTED: flavin-dependent oxidoreductase FOX5-like [Gossypium hirsutum]	-	-	-	-	-	GO:0000166//nucleotide binding;GO:0016616//oxidoreductase activity, acting on the CH-OH group of donors, NAD or NADP as acceptor	GO:0044710//single-organism metabolic process
GH_D12G0033	42	36	42	127	114	95	1.91	1.43	1.86	4.72	4.71	4.31	1.73333	4.58	1.4018	1.79234e-09	3.40905e-08	IP5P7	PREDICTED: type I inositol polyphosphate 5-phosphatase 4-like isoform X2 [Gossypium hirsutum]	-	-	-	-	-	GO:0004518//nuclease activity	GO:0043647//inositol phosphate metabolic process;GO:0044723//single-organism carbohydrate metabolic process;GO:0046488//phosphatidylinositol metabolic process;GO:0090304//nucleic acid metabolic process
GH_A03G0428	24	22	15	86	81	62	1.8	1.44	1.1	5.27	5.51	4.67	1.44667	5.15	1.83184	1.9017e-09	3.60258e-08	UXT1	PREDICTED: uncharacterized membrane protein At1g06890-like [Gossypium arboreum]	-	-	-	-	GO:0031224//intrinsic component of membrane	-	-
GH_D04G0624	51	49	24	125	118	117	1.75	1.46	0.8	3.53	3.69	4	1.33667	3.74	1.4844	1.9239e-09	3.6433e-08	ABCG6	PREDICTED: ABC transporter G family member 6-like [Gossypium raimondii]	-	-	-	-	-	GO:0015604//organic phosphonate transmembrane transporter activity;GO:0017111//nucleoside-triphosphatase activity;GO:0032550//purine ribonucleoside binding	GO:0044765//single-organism transport
GH_A10G0896	4	22	10	72	66	52	0.21	1.03	0.52	3.16	3.22	2.78	0.586667	3.05333	2.37977	2.04633e-09	3.86592e-08	GRF1	PREDICTED: growth-regulating factor 1-like [Gossypium hirsutum]	-	-	-	-	-	-	GO:0008152//metabolic process
GH_A11G2945	55	77	59	175	136	140	7.84	9.59	8.21	20.43	17.63	19.93	8.54667	19.33	1.17741	2.07406e-09	3.91627e-08	--	PREDICTED: uncharacterized protein LOC107887812 [Gossypium hirsutum]	-	-	-	-	-	-	-
GH_D13G1303	62	82	76	201	169	133	3.19	3.69	3.82	8.49	7.92	6.84	3.56667	7.75	1.11962	2.1284e-09	4.01159e-08	WSD1	PREDICTED: O-acyltransferase WSD1-like [Gossypium hirsutum]	-	-	-	-	-	GO:0016740//transferase activity	-
GH_D05G1877	3	13	18	76	55	55	0.21	0.81	1.25	4.39	3.55	3.92	0.756667	3.95333	2.38534	2.1544e-09	4.05913e-08	CAD6	probable cinnamyl alcohol dehydrogenase 6 [Gossypium hirsutum]	Metabolism;Metabolism;Metabolism	Global and overview maps;Global and overview maps;Biosynthesis of other secondary metabolites	ko01100//Metabolic pathways;ko01110//Biosynthesis of secondary metabolites;ko00940//Phenylpropanoid biosynthesis	K00083;K00083;K00083	-	GO:0016616//oxidoreductase activity, acting on the CH-OH group of donors, NAD or NADP as acceptor;GO:0043169//cation binding	GO:0044710//single-organism metabolic process
GH_D02G2504	65	70	69	165	185	129	2.06	1.94	2.14	4.28	5.33	4.08	2.04667	4.56333	1.15681	2.18202e-09	4.1082e-08	--	PREDICTED: uncharacterized protein LOC107908619 [Gossypium hirsutum]	-	-	-	-	-	-	-
[truncated: 1,677 more rows]
