# Supplementary material for: Sphingosine Promotes Embryo Biomass in Upland Cotton: A Biochemical and Transcriptomic Analysis
Source: Biomolecules. 2021 Apr 1;11(4):525. doi: 10.3390/biom11040525 (PMC8065874; doi:10.3390/biom11040525)
Supplement: Supplementary file 1 [file biomolecules-11-00525-s001.zip › supplementary files/Table S4.xlsx]

## Sheet: Sheet1
id	num	qvalue	per	ratio	class	ID	Descrption	Pvalue	Qvalue	Up	Down	fg_num	bg_num
GO:0031224 intrinsic component of membrane	366	3.98e-32	48.93	0.064	Cellular Component	GO:0031224	intrinsic component of membrane	3.13e-34	3.98e-32	297	69	366	5752
GO:0044425 membrane part	372	2.28e-26	49.733	0.059	Cellular Component	GO:0044425	membrane part	3.6e-28	2.28e-26	301	71	372	6276
GO:0044036 cell wall macromolecule metabolic process	59	1.22e-18	4.476	0.181	Biological Process	GO:0044036	cell wall macromolecule metabolic process	1.14e-21	1.22e-18	48	11	59	326
GO:0016020 membrane	424	8.3e-18	56.684	0.051	Cellular Component	GO:0016020	membrane	1.96e-19	8.3e-18	344	80	424	8282
GO:0046906 tetrapyrrole binding	104	1.87e-15	7.843	0.111	Molecular Function	GO:0046906	tetrapyrrole binding	5.71e-18	1.87e-15	74	30	104	939
GO:0010383 cell wall polysaccharide metabolic process	46	8.49e-13	3.49	0.164	Biological Process	GO:0010383	cell wall polysaccharide metabolic process	1.59e-15	8.49e-13	44	2	46	280
GO:0010410 hemicellulose metabolic process	43	1.02e-12	3.263	0.17	Biological Process	GO:0010410	hemicellulose metabolic process	3.84e-15	1.02e-12	41	2	43	253
GO:0045491 xylan metabolic process	43	1.02e-12	3.263	0.17	Biological Process	GO:0045491	xylan metabolic process	3.84e-15	1.02e-12	41	2	43	253
GO:0071554 cell wall organization or biogenesis	91	3.45e-12	6.904	0.099	Biological Process	GO:0071554	cell wall organization or biogenesis	1.62e-14	3.45e-12	71	20	91	915
GO:0042546 cell wall biogenesis	38	3.82e-11	2.883	0.168	Biological Process	GO:0042546	cell wall biogenesis	2.15e-13	3.82e-11	31	7	38	226
GO:0009832 plant-type cell wall biogenesis	23	2.05e-09	1.745	0.232	Biological Process	GO:0009832	plant-type cell wall biogenesis	1.35e-11	2.05e-09	18	5	23	99
GO:0009698 phenylpropanoid metabolic process	31	1.74e-08	2.352	0.16	Biological Process	GO:0009698	phenylpropanoid metabolic process	1.31e-10	1.74e-08	25	6	31	194
GO:0004497 monooxygenase activity	35	4.45e-08	2.64	0.15	Molecular Function	GO:0004497	monooxygenase activity	2.72e-10	4.45e-08	30	5	35	234
GO:0016491 oxidoreductase activity	205	2.79e-07	15.46	0.066	Molecular Function	GO:0016491	oxidoreductase activity	2.56e-09	2.79e-07	141	64	205	3113
GO:0009699 phenylpropanoid biosynthetic process	20	1.23e-06	1.517	0.19	Biological Process	GO:0009699	phenylpropanoid biosynthetic process	1.15e-08	1.23e-06	18	2	20	105
GO:0071669 plant-type cell wall organization or biogenesis	32	1.23e-06	2.428	0.131	Biological Process	GO:0071669	plant-type cell wall organization or biogenesis	1.15e-08	1.23e-06	27	5	32	245
GO:0005215 transporter activity	135	4.88e-06	10.181	0.07	Molecular Function	GO:0005215	transporter activity	5.97e-08	4.88e-06	118	17	135	1926
GO:0016713 oxidoreductase activity, acting on paired donors, with incorporation or reduction of molecular oxygen, reduced iron-sulfur protein as one donor, and incorporation of one atom of oxygen	8	2.71e-05	0.603	0.444	Molecular Function	GO:0016713	oxidoreductase activity, acting on paired donors, with incorporation or reduction of molecular oxygen, reduced iron-sulfur protein as one donor, and incorporation of one atom of oxygen	4.15e-07	2.71e-05	8	0	8	18
GO:0022857 transmembrane transporter activity	114	5.6e-05	8.597	0.07	Molecular Function	GO:0022857	transmembrane transporter activity	1.03e-06	5.6e-05	100	14	114	1640
GO:0010087 phloem or xylem histogenesis	18	0.00023624	1.366	0.15	Biological Process	GO:0010087	phloem or xylem histogenesis	2.44e-06	0.00023624	18	0	18	120
GO:0016712 oxidoreductase activity, acting on paired donors, with incorporation or reduction of molecular oxygen, reduced flavin or flavoprotein as one donor, and incorporation of one atom of oxygen	9	0.000241237	0.679	0.29	Molecular Function	GO:0016712	oxidoreductase activity, acting on paired donors, with incorporation or reduction of molecular oxygen, reduced flavin or flavoprotein as one donor, and incorporation of one atom of oxygen	5.16e-06	0.000241237	8	1	9	31
GO:0010023 proanthocyanidin biosynthetic process	4	0.000245177	0.303	1	Biological Process	GO:0010023	proanthocyanidin biosynthetic process	2.99e-06	0.000245177	4	0	4	4
GO:0046189 phenol-containing compound biosynthetic process	4	0.000245177	0.303	1	Biological Process	GO:0046189	phenol-containing compound biosynthetic process	2.99e-06	0.000245177	4	0	4	4
GO:0044550 secondary metabolite biosynthetic process	30	0.000263647	2.276	0.105	Biological Process	GO:0044550	secondary metabolite biosynthetic process	3.46e-06	0.000263647	26	4	30	285
GO:0015154 disaccharide transmembrane transporter activity	8	0.000282552	0.603	0.32	Molecular Function	GO:0015154	disaccharide transmembrane transporter activity	7.78e-06	0.000282552	8	0	8	25
GO:0015157 oligosaccharide transmembrane transporter activity	8	0.000282552	0.603	0.32	Molecular Function	GO:0015157	oligosaccharide transmembrane transporter activity	7.78e-06	0.000282552	8	0	8	25
GO:0015766 disaccharide transport	8	0.000337506	0.607	0.32	Biological Process	GO:0015766	disaccharide transport	5.07e-06	0.000337506	8	0	8	25
GO:0015772 oligosaccharide transport	8	0.000337506	0.607	0.32	Biological Process	GO:0015772	oligosaccharide transport	5.07e-06	0.000337506	8	0	8	25
GO:0016705 oxidoreductase activity, acting on paired donors, with incorporation or reduction of molecular oxygen	51	0.000359116	3.846	0.084	Molecular Function	GO:0016705	oxidoreductase activity, acting on paired donors, with incorporation or reduction of molecular oxygen	1.1e-05	0.000359116	37	14	51	610
GO:0016620 oxidoreductase activity, acting on the aldehyde or oxo group of donors, NAD or NADP as acceptor	12	0.000430804	0.905	0.194	Molecular Function	GO:0016620	oxidoreductase activity, acting on the aldehyde or oxo group of donors, NAD or NADP as acceptor	1.45e-05	0.000430804	8	4	12	62
GO:0006022 aminoglycan metabolic process	11	0.000596101	0.835	0.208	Biological Process	GO:0006022	aminoglycan metabolic process	9.51e-06	0.000596101	2	9	11	53
GO:0045229 external encapsulating structure organization	70	0.000663949	5.311	0.071	Biological Process	GO:0045229	external encapsulating structure organization	1.18e-05	0.000663949	61	9	70	988
GO:0019748 secondary metabolic process	47	0.000663949	3.566	0.081	Biological Process	GO:0019748	secondary metabolic process	1.18e-05	0.000663949	38	9	47	579
GO:0006026 aminoglycan catabolic process	10	0.00102055	0.759	0.213	Biological Process	GO:0006026	aminoglycan catabolic process	1.91e-05	0.00102055	1	9	10	47
GO:0008643 carbohydrate transport	10	0.00143019	0.759	0.204	Biological Process	GO:0008643	carbohydrate transport	2.82e-05	0.00143019	10	0	10	49
GO:0009812 flavonoid metabolic process	17	0.00173245	1.29	0.129	Biological Process	GO:0009812	flavonoid metabolic process	3.58e-05	0.00173245	17	0	17	132
GO:0003824 catalytic activity	980	0.0019551	73.906	0.047	Molecular Function	GO:0003824	catalytic activity	7.17e-05	0.0019551	697	283	980	20798
GO:0005976 polysaccharide metabolic process	86	0.00274359	6.525	0.064	Biological Process	GO:0005976	polysaccharide metabolic process	5.92e-05	0.00274359	76	10	86	1347
GO:0016757 transferase activity, transferring glycosyl groups	73	0.0027734	5.505	0.069	Molecular Function	GO:0016757	transferase activity, transferring glycosyl groups	0.000116597	0.0027734	47	26	73	1058
GO:0004030 aldehyde dehydrogenase [NAD(P)+] activity	4	0.0027734	0.302	0.571	Molecular Function	GO:0004030	aldehyde dehydrogenase [NAD(P)+] activity	0.000118739	0.0027734	0	4	4	7
GO:1901136 carbohydrate derivative catabolic process	10	0.00301728	0.759	0.185	Biological Process	GO:1901136	carbohydrate derivative catabolic process	6.79e-05	0.00301728	1	9	10	54
GO:0009411 response to UV	22	0.00564561	1.669	0.1	Biological Process	GO:0009411	response to UV	0.000132402	0.00564561	21	1	22	219
GO:0022891 substrate-specific transmembrane transporter activity	74	0.00692786	5.581	0.066	Molecular Function	GO:0022891	substrate-specific transmembrane transporter activity	0.000317792	0.00692786	63	11	74	1113
GO:0080154 regulation of fertilization	4	0.00749913	0.303	0.5	Biological Process	GO:0080154	regulation of fertilization	0.000182906	0.00749913	4	0	4	8
GO:0042886 amide transport	14	0.00812237	1.062	0.126	Biological Process	GO:0042886	amide transport	0.00021266	0.00812237	13	1	14	111
GO:0015833 peptide transport	13	0.00812237	0.986	0.133	Biological Process	GO:0015833	peptide transport	0.000213346	0.00812237	12	1	13	98
GO:0015893 drug transport	11	0.0086224	0.835	0.147	Biological Process	GO:0015893	drug transport	0.000264819	0.0086224	9	2	11	75
GO:0042493 response to drug	11	0.0086224	0.835	0.147	Biological Process	GO:0042493	response to drug	0.000264819	0.0086224	9	2	11	75
GO:0015698 inorganic anion transport	27	0.0086224	2.049	0.087	Biological Process	GO:0015698	inorganic anion transport	0.000282965	0.0086224	17	10	27	311
GO:0043473 pigmentation	15	0.0086224	1.138	0.117	Biological Process	GO:0043473	pigmentation	0.000291188	0.0086224	14	1	15	128
GO:0043476 pigment accumulation	15	0.0086224	1.138	0.117	Biological Process	GO:0043476	pigment accumulation	0.000291188	0.0086224	14	1	15	128
GO:0043478 pigment accumulation in response to UV light	15	0.0086224	1.138	0.117	Biological Process	GO:0043478	pigment accumulation in response to UV light	0.000291188	0.0086224	14	1	15	128
GO:0043479 pigment accumulation in tissues in response to UV light	15	0.0086224	1.138	0.117	Biological Process	GO:0043479	pigment accumulation in tissues in response to UV light	0.000291188	0.0086224	14	1	15	128
GO:0043480 pigment accumulation in tissues	15	0.0086224	1.138	0.117	Biological Process	GO:0043480	pigment accumulation in tissues	0.000291188	0.0086224	14	1	15	128
GO:0015368 calcium:cation antiporter activity	5	0.00986275	0.377	0.312	Molecular Function	GO:0015368	calcium:cation antiporter activity	0.000482581	0.00986275	1	4	5	16
GO:0015085 calcium ion transmembrane transporter activity	5	0.0115018	0.377	0.294	Molecular Function	GO:0015085	calcium ion transmembrane transporter activity	0.000658908	0.0115018	1	4	5	17
GO:0001071 nucleic acid binding transcription factor activity	90	0.0115018	6.787	0.062	Molecular Function	GO:0001071	nucleic acid binding transcription factor activity	0.00070361	0.0115018	75	15	90	1449
GO:0016645 oxidoreductase activity, acting on the CH-NH group of donors	8	0.0115018	0.603	0.178	Molecular Function	GO:0016645	oxidoreductase activity, acting on the CH-NH group of donors	0.00070736	0.0115018	8	0	8	45
GO:0016758 transferase activity, transferring hexosyl groups	43	0.0115018	3.243	0.074	Molecular Function	GO:0016758	transferase activity, transferring hexosyl groups	0.000746276	0.0115018	31	12	43	582
GO:0022804 active transmembrane transporter activity	49	0.0115018	3.695	0.071	Molecular Function	GO:0022804	active transmembrane transporter activity	0.000796331	0.0115018	39	10	49	690
GO:0022892 substrate-specific transporter activity	79	0.0115018	5.958	0.063	Molecular Function	GO:0022892	substrate-specific transporter activity	0.000843517	0.0115018	67	12	79	1247
GO:0015144 carbohydrate transmembrane transporter activity	10	0.0115018	0.754	0.145	Molecular Function	GO:0015144	carbohydrate transmembrane transporter activity	0.000860024	0.0115018	10	0	10	69
GO:1901476 carbohydrate transporter activity	10	0.0115018	0.754	0.145	Molecular Function	GO:1901476	carbohydrate transporter activity	0.000860024	0.0115018	10	0	10	69
GO:0016841 ammonia-lyase activity	5	0.0115018	0.377	0.278	Molecular Function	GO:0016841	ammonia-lyase activity	0.000879345	0.0115018	5	0	5	18
GO:0072509 divalent inorganic cation transmembrane transporter activity	5	0.0144672	0.377	0.263	Molecular Function	GO:0072509	divalent inorganic cation transmembrane transporter activity	0.0011503	0.0144672	1	4	5	19
GO:0044421 extracellular region part	4	0.0154112	0.535	0.364	Cellular Component	GO:0044421	extracellular region part	0.000485393	0.0154112	4	0	4	11
GO:0004180 carboxypeptidase activity	10	0.0162391	0.754	0.137	Molecular Function	GO:0004180	carboxypeptidase activity	0.00134084	0.0162391	10	0	10	73
GO:0009813 flavonoid biosynthetic process	11	0.0167406	0.835	0.134	Biological Process	GO:0009813	flavonoid biosynthetic process	0.000581052	0.0167406	11	0	11	82
GO:0051119 sugar transmembrane transporter activity	8	0.0193231	0.603	0.157	Molecular Function	GO:0051119	sugar transmembrane transporter activity	0.00165457	0.0193231	8	0	8	51
GO:0005368 taurine transmembrane transporter activity	2	0.0219457	0.151	1	Molecular Function	GO:0005368	taurine transmembrane transporter activity	0.00194626	0.0219457	2	0	2	2
GO:0030001 metal ion transport	54	0.0221795	4.097	0.065	Biological Process	GO:0030001	metal ion transport	0.00079064	0.0221795	40	14	54	826
GO:0010413 glucuronoxylan metabolic process	6	0.0240767	0.455	0.214	Biological Process	GO:0010413	glucuronoxylan metabolic process	0.000880854	0.0240767	6	0	6	28
GO:0046873 metal ion transmembrane transporter activity	17	0.0345306	1.282	0.093	Molecular Function	GO:0046873	metal ion transmembrane transporter activity	0.00316795	0.0345306	12	5	17	183
GO:0009060 aerobic respiration	3	0.0348984	0.228	0.5	Biological Process	GO:0009060	aerobic respiration	0.00130951	0.0348984	0	3	3	6
GO:0046527 glucosyltransferase activity	20	0.0415263	1.508	0.085	Molecular Function	GO:0046527	glucosyltransferase activity	0.00400631	0.0415263	14	6	20	235
GO:0015197 peptide transporter activity	3	0.0415263	0.226	0.375	Molecular Function	GO:0015197	peptide transporter activity	0.00406373	0.0415263	3	0	3	8
GO:0009690 cytokinin metabolic process	9	0.0415357	0.683	0.136	Biological Process	GO:0009690	cytokinin metabolic process	0.00159753	0.0415357	8	1	9	66
GO:0010089 xylem development	2	0.0436608	0.152	1	Biological Process	GO:0010089	xylem development	0.00173167	0.0436608	2	0	2	2
GO:0044699 single-organism process	785	0.0436608	59.56	0.045	Biological Process	GO:0044699	single-organism process	0.00181265	0.0436608	583	202	785	17615
GO:0008037 cell recognition	11	0.0436608	0.835	0.117	Biological Process	GO:0008037	cell recognition	0.00182339	0.0436608	7	4	11	94
GO:0044710 single-organism metabolic process	483	0.0436608	36.646	0.046	Biological Process	GO:0044710	single-organism metabolic process	0.00184309	0.0436608	351	132	483	10417
GO:0000041 transition metal ion transport	18	0.0503545	1.366	0.089	Biological Process	GO:0000041	transition metal ion transport	0.0021729	0.0503545	16	2	18	203
GO:0010192 mucilage biosynthetic process	3	0.0503675	0.228	0.429	Biological Process	GO:0010192	mucilage biosynthetic process	0.00222071	0.0503675	3	0	3	7
GO:0015075 ion transmembrane transporter activity	59	0.0508424	4.449	0.062	Molecular Function	GO:0015075	ion transmembrane transporter activity	0.00526844	0.0508424	48	11	59	948
GO:1901682 sulfur compound transmembrane transporter activity	2	0.0508424	0.151	0.667	Molecular Function	GO:1901682	sulfur compound transmembrane transporter activity	0.00566724	0.0508424	2	0	2	3
GO:0008238 exopeptidase activity	13	0.0508424	0.98	0.098	Molecular Function	GO:0008238	exopeptidase activity	0.0056785	0.0508424	13	0	13	132
GO:0016903 oxidoreductase activity, acting on the aldehyde or oxo group of donors	13	0.0508424	0.98	0.098	Molecular Function	GO:0016903	oxidoreductase activity, acting on the aldehyde or oxo group of donors	0.0056785	0.0508424	9	4	13	132
GO:0015291 secondary active transmembrane transporter activity	28	0.0508424	2.112	0.074	Molecular Function	GO:0015291	secondary active transmembrane transporter activity	0.00575281	0.0508424	21	7	28	379
GO:0015604 organic phosphonate transmembrane transporter activity	5	0.0512875	0.377	0.185	Molecular Function	GO:0015604	organic phosphonate transmembrane transporter activity	0.00596002	0.0512875	5	0	5	27
GO:0016759 cellulose synthase activity	9	0.0614163	0.679	0.115	Molecular Function	GO:0016759	cellulose synthase activity	0.00732488	0.0614163	7	2	9	78
GO:0015491 cation:cation antiporter activity	6	0.0618011	0.452	0.15	Molecular Function	GO:0015491	cation:cation antiporter activity	0.00774876	0.0618011	2	4	6	40
GO:0099516 ion antiporter activity	6	0.0618011	0.452	0.15	Molecular Function	GO:0099516	ion antiporter activity	0.00774876	0.0618011	2	4	6	40
GO:0015562 efflux transmembrane transporter activity	3	0.0619726	0.226	0.3	Molecular Function	GO:0015562	efflux transmembrane transporter activity	0.0081493	0.0619726	3	0	3	10
GO:0052736 beta-glucanase activity	3	0.0619726	0.226	0.3	Molecular Function	GO:0052736	beta-glucanase activity	0.0081493	0.0619726	3	0	3	10
GO:0015297 antiporter activity	6	0.0621699	0.452	0.146	Molecular Function	GO:0015297	antiporter activity	0.00874562	0.0621699	2	4	6	41
GO:0015298 solute:cation antiporter activity	6	0.0621699	0.452	0.146	Molecular Function	GO:0015298	solute:cation antiporter activity	0.00874562	0.0621699	2	4	6	41
GO:0046915 transition metal ion transmembrane transporter activity	6	0.0621699	0.452	0.146	Molecular Function	GO:0046915	transition metal ion transmembrane transporter activity	0.00874562	0.0621699	5	1	6	41
GO:0005975 carbohydrate metabolic process	119	0.0727466	9.029	0.053	Biological Process	GO:0005975	carbohydrate metabolic process	0.00327564	0.0727466	102	17	119	2233
GO:0009883 red or far-red light photoreceptor activity	2	0.0749561	0.151	0.5	Molecular Function	GO:0009883	red or far-red light photoreceptor activity	0.0110027	0.0749561	2	0	2	4
GO:0015142 tricarboxylic acid transmembrane transporter activity	2	0.0749561	0.151	0.5	Molecular Function	GO:0015142	tricarboxylic acid transmembrane transporter activity	0.0110027	0.0749561	2	0	2	4
GO:0043900 regulation of multi-organism process	4	0.0791999	0.303	0.25	Biological Process	GO:0043900	regulation of multi-organism process	0.00364052	0.0791999	4	0	4	16
GO:0016703 oxidoreductase activity, acting on single donors with incorporation of molecular oxygen, incorporation of one atom of oxygen (internal monooxygenases or internal mixed function oxidases)	5	0.0827564	0.377	0.156	Molecular Function	GO:0016703	oxidoreductase activity, acting on single donors with incorporation of molecular oxygen, incorporation of one atom of oxygen (internal monooxygenases or internal mixed function oxidases)	0.0124008	0.0827564	3	2	5	32
GO:0006560 proline metabolic process	5	0.0838055	0.379	0.192	Biological Process	GO:0006560	proline metabolic process	0.00393084	0.0838055	5	0	5	26
GO:0006811 ion transport	106	0.0861895	8.042	0.054	Biological Process	GO:0006811	ion transport	0.00412352	0.0861895	67	39	106	1971
GO:0044765 single-organism transport	190	0.0943632	14.416	0.05	Biological Process	GO:0044765	single-organism transport	0.00460308	0.0943632	145	45	190	3813
GO:0010191 mucilage metabolic process	3	0.100685	0.228	0.333	Biological Process	GO:0010191	mucilage metabolic process	0.0050059	0.100685	3	0	3	9
GO:0004672 protein kinase activity	130	0.103561	9.804	0.053	Molecular Function	GO:0004672	protein kinase activity	0.015835	0.103561	88	42	130	2450
GO:0016616 oxidoreductase activity, acting on the CH-OH group of donors, NAD or NADP as acceptor	21	0.104068	1.584	0.073	Molecular Function	GO:0016616	oxidoreductase activity, acting on the CH-OH group of donors, NAD or NADP as acceptor	0.0162307	0.104068	16	5	21	286
GO:0010817 regulation of hormone levels	25	0.104374	1.897	0.072	Biological Process	GO:0010817	regulation of hormone levels	0.00546814	0.104374	21	4	25	345
GO:0006558 L-phenylalanine metabolic process	5	0.104374	0.379	0.179	Biological Process	GO:0006558	L-phenylalanine metabolic process	0.00548304	0.104374	5	0	5	28
GO:1902221 erythrose 4-phosphate/phosphoenolpyruvate family amino acid metabolic process	5	0.104374	0.379	0.179	Biological Process	GO:1902221	erythrose 4-phosphate/phosphoenolpyruvate family amino acid metabolic process	0.00548304	0.104374	5	0	5	28
GO:0016682 oxidoreductase activity, acting on diphenols and related substances as donors, oxygen as acceptor	9	0.10483	0.679	0.101	Molecular Function	GO:0016682	oxidoreductase activity, acting on diphenols and related substances as donors, oxygen as acceptor	0.0166702	0.10483	6	3	9	89
GO:0009914 hormone transport	14	0.111923	1.062	0.089	Biological Process	GO:0009914	hormone transport	0.00608961	0.111923	12	2	14	157
GO:0060918 auxin transport	14	0.111923	1.062	0.089	Biological Process	GO:0060918	auxin transport	0.00608961	0.111923	12	2	14	157
GO:0006829 zinc II ion transport	5	0.115671	0.379	0.172	Biological Process	GO:0006829	zinc II ion transport	0.00640203	0.115671	5	0	5	29
GO:0016679 oxidoreductase activity, acting on diphenols and related substances as donors	9	0.117405	0.679	0.099	Molecular Function	GO:0016679	oxidoreductase activity, acting on diphenols and related substances as donors	0.019029	0.117405	6	3	9	91
GO:0010218 response to far red light	3	0.121129	0.228	0.3	Biological Process	GO:0010218	response to far red light	0.00693138	0.121129	3	0	3	10
GO:0015850 organic hydroxy compound transport	3	0.121129	0.228	0.3	Biological Process	GO:0015850	organic hydroxy compound transport	0.00693138	0.121129	3	0	3	10
GO:1902578 single-organism localization	190	0.124336	14.416	0.049	Biological Process	GO:1902578	single-organism localization	0.00723152	0.124336	145	45	190	3856
GO:0016773 phosphotransferase activity, alcohol group as acceptor	134	0.141017	10.106	0.052	Molecular Function	GO:0016773	phosphotransferase activity, alcohol group as acceptor	0.0232872	0.141017	92	42	134	2568
GO:0005365 myo-inositol transmembrane transporter activity	2	0.146187	0.151	0.333	Molecular Function	GO:0005365	myo-inositol transmembrane transporter activity	0.0259291	0.146187	2	0	2	6
GO:0015166 polyol transmembrane transporter activity	2	0.146187	0.151	0.333	Molecular Function	GO:0015166	polyol transmembrane transporter activity	0.0259291	0.146187	2	0	2	6
GO:0015665 alcohol transmembrane transporter activity	2	0.146187	0.151	0.333	Molecular Function	GO:0015665	alcohol transmembrane transporter activity	0.0259291	0.146187	2	0	2	6
GO:1901618 organic hydroxy compound transmembrane transporter activity	2	0.146187	0.151	0.333	Molecular Function	GO:1901618	organic hydroxy compound transmembrane transporter activity	0.0259291	0.146187	2	0	2	6
GO:0006812 cation transport	69	0.146912	5.235	0.056	Biological Process	GO:0006812	cation transport	0.0086824	0.146912	47	22	69	1237
GO:0016614 oxidoreductase activity, acting on CH-OH group of donors	30	0.15092	2.262	0.064	Molecular Function	GO:0016614	oxidoreductase activity, acting on CH-OH group of donors	0.0272303	0.15092	21	9	30	468
GO:0006820 anion transport	44	0.156291	3.338	0.06	Biological Process	GO:0006820	anion transport	0.00956743	0.156291	26	18	44	730
GO:0006833 water transport	2	0.156291	0.152	0.5	Biological Process	GO:0006833	water transport	0.00982315	0.156291	2	0	2	4
GO:0010114 response to red light	2	0.156291	0.152	0.5	Biological Process	GO:0010114	response to red light	0.00982315	0.156291	2	0	2	4
GO:0015791 polyol transport	2	0.156291	0.152	0.5	Biological Process	GO:0015791	polyol transport	0.00982315	0.156291	2	0	2	4
GO:0005216 ion channel activity	11	0.156305	0.83	0.085	Molecular Function	GO:0005216	ion channel activity	0.0291578	0.156305	10	1	11	130
GO:0022838 substrate-specific channel activity	11	0.156305	0.83	0.085	Molecular Function	GO:0022838	substrate-specific channel activity	0.0291578	0.156305	10	1	11	130
GO:0016709 oxidoreductase activity, acting on paired donors, with incorporation or reduction of molecular oxygen, NAD(P)H as one donor, and incorporation of one atom of oxygen	11	0.161454	0.83	0.084	Molecular Function	GO:0016709	oxidoreductase activity, acting on paired donors, with incorporation or reduction of molecular oxygen, NAD(P)H as one donor, and incorporation of one atom of oxygen	0.0306121	0.161454	9	2	11	131
GO:0015020 glucuronosyltransferase activity	4	0.171715	0.302	0.143	Molecular Function	GO:0015020	glucuronosyltransferase activity	0.0332461	0.171715	4	0	4	28
GO:0015399 primary active transmembrane transporter activity	21	0.171715	1.584	0.068	Molecular Function	GO:0015399	primary active transmembrane transporter activity	0.0341329	0.171715	18	3	21	309
GO:0015405 P-P-bond-hydrolysis-driven transmembrane transporter activity	21	0.171715	1.584	0.068	Molecular Function	GO:0015405	P-P-bond-hydrolysis-driven transmembrane transporter activity	0.0341329	0.171715	18	3	21	309
GO:0000166 nucleotide binding	41	0.172483	3.092	0.059	Molecular Function	GO:0000166	nucleotide binding	0.0353407	0.172483	27	14	41	692
GO:1901265 nucleoside phosphate binding	41	0.172483	3.092	0.059	Molecular Function	GO:1901265	nucleoside phosphate binding	0.0353407	0.172483	27	14	41	692
GO:0006816 calcium ion transport	8	0.183566	0.607	0.108	Biological Process	GO:0006816	calcium ion transport	0.0117097	0.183566	2	6	8	74
GO:0006825 copper ion transport	5	0.195364	0.379	0.147	Biological Process	GO:0006825	copper ion transport	0.0126455	0.195364	4	1	5	34
GO:0009566 fertilization	6	0.195769	0.455	0.128	Biological Process	GO:0009566	fertilization	0.0128554	0.195769	6	0	6	47
GO:0016899 oxidoreductase activity, acting on the CH-OH group of donors, oxygen as acceptor	4	0.199768	0.302	0.133	Molecular Function	GO:0016899	oxidoreductase activity, acting on the CH-OH group of donors, oxygen as acceptor	0.041542	0.199768	3	1	4	30
GO:0042575 DNA polymerase complex	3	0.21539	0.401	0.25	Cellular Component	GO:0042575	DNA polymerase complex	0.00847991	0.21539	3	0	3	12
GO:0016412 serine O-acyltransferase activity	2	0.216323	0.151	0.25	Molecular Function	GO:0016412	serine O-acyltransferase activity	0.0456461	0.216323	0	2	2	8
GO:0030312 external encapsulating structure	37	0.219836	4.947	0.055	Cellular Component	GO:0030312	external encapsulating structure	0.0103859	0.219836	26	11	37	675
GO:0010928 regulation of auxin mediated signaling pathway	3	0.22218	0.228	0.231	Biological Process	GO:0010928	regulation of auxin mediated signaling pathway	0.0150487	0.22218	3	0	3	13
GO:0009605 response to external stimulus	89	0.22218	6.753	0.052	Biological Process	GO:0009605	response to external stimulus	0.0151986	0.22218	68	21	89	1698
GO:0019953 sexual reproduction	6	0.22218	0.455	0.122	Biological Process	GO:0019953	sexual reproduction	0.0156143	0.22218	6	0	6	49
GO:0070838 divalent metal ion transport	19	0.22218	1.442	0.072	Biological Process	GO:0070838	divalent metal ion transport	0.0156318	0.22218	12	7	19	265
GO:0072511 divalent inorganic cation transport	19	0.22218	1.442	0.072	Biological Process	GO:0072511	divalent inorganic cation transport	0.0156318	0.22218	12	7	19	265
GO:0009636 response to toxic substance	4	0.228994	0.303	0.167	Biological Process	GO:0009636	response to toxic substance	0.016326	0.228994	4	0	4	24
GO:0008509 anion transmembrane transporter activity	17	0.236857	1.282	0.068	Molecular Function	GO:0008509	anion transmembrane transporter activity	0.0507034	0.236857	15	2	17	249
GO:0048588 developmental cell growth	15	0.237252	1.138	0.077	Biological Process	GO:0048588	developmental cell growth	0.0175068	0.237252	14	1	15	196
GO:0009267 cellular response to starvation	18	0.237252	1.366	0.072	Biological Process	GO:0009267	cellular response to starvation	0.0175824	0.237252	17	1	18	250
GO:0042594 response to starvation	18	0.237252	1.366	0.072	Biological Process	GO:0042594	response to starvation	0.0175824	0.237252	17	1	18	250
GO:0015267 channel activity	11	0.237325	0.83	0.077	Molecular Function	GO:0015267	channel activity	0.0522551	0.237325	10	1	11	143
GO:0022803 passive transmembrane transporter activity	11	0.237325	0.83	0.077	Molecular Function	GO:0022803	passive transmembrane transporter activity	0.0522551	0.237325	10	1	11	143
GO:0001101 response to acid chemical	60	0.2414	4.552	0.055	Biological Process	GO:0001101	response to acid chemical	0.0184058	0.2414	46	14	60	1093
GO:0009718 anthocyanin-containing compound biosynthetic process	3	0.2414	0.228	0.214	Biological Process	GO:0009718	anthocyanin-containing compound biosynthetic process	0.0185692	0.2414	3	0	3	14
GO:0046283 anthocyanin-containing compound metabolic process	3	0.2414	0.228	0.214	Biological Process	GO:0046283	anthocyanin-containing compound metabolic process	0.0185692	0.2414	3	0	3	14
GO:0005375 copper ion transmembrane transporter activity	3	0.242078	0.226	0.15	Molecular Function	GO:0005375	copper ion transmembrane transporter activity	0.0558453	0.242078	3	0	3	20
GO:0008172 S-methyltransferase activity	2	0.242078	0.151	0.222	Molecular Function	GO:0008172	S-methyltransferase activity	0.057003	0.242078	1	1	2	9
GO:0016888 endodeoxyribonuclease activity, producing 5'-phosphomonoesters	2	0.242078	0.151	0.222	Molecular Function	GO:0016888	endodeoxyribonuclease activity, producing 5'-phosphomonoesters	0.057003	0.242078	2	0	2	9
GO:0016892 endoribonuclease activity, producing 3'-phosphomonoesters	2	0.242078	0.151	0.222	Molecular Function	GO:0016892	endoribonuclease activity, producing 3'-phosphomonoesters	0.057003	0.242078	2	0	2	9
GO:0016894 endonuclease activity, active with either ribo- or deoxyribonucleic acids and producing 3'-phosphomonoesters	2	0.242078	0.151	0.222	Molecular Function	GO:0016894	endonuclease activity, active with either ribo- or deoxyribonucleic acids and producing 3'-phosphomonoesters	0.057003	0.242078	2	0	2	9
GO:0016021 integral component of membrane	10	0.249881	1.337	0.081	Cellular Component	GO:0016021	integral component of membrane	0.016147	0.249881	10	0	10	124
GO:0044426 cell wall part	2	0.249881	0.267	0.333	Cellular Component	GO:0044426	cell wall part	0.0183307	0.249881	2	0	2	6
GO:0044462 external encapsulating structure part	2	0.249881	0.267	0.333	Cellular Component	GO:0044462	external encapsulating structure part	0.0183307	0.249881	2	0	2	6
GO:0071944 cell periphery	38	0.249881	5.08	0.052	Cellular Component	GO:0071944	cell periphery	0.0196757	0.249881	27	11	38	729
GO:0031669 cellular response to nutrient levels	18	0.256848	1.366	0.071	Biological Process	GO:0031669	cellular response to nutrient levels	0.0202866	0.256848	17	1	18	254
GO:0005991 trehalose metabolic process	6	0.256848	0.455	0.115	Biological Process	GO:0005991	trehalose metabolic process	0.0204804	0.256848	4	2	6	52
GO:0044703 multi-organism reproductive process	6	0.256848	0.455	0.115	Biological Process	GO:0044703	multi-organism reproductive process	0.0204804	0.256848	6	0	6	52
GO:0008202 steroid metabolic process	21	0.260599	1.593	0.068	Biological Process	GO:0008202	steroid metabolic process	0.0210239	0.260599	12	9	21	311
GO:0031668 cellular response to extracellular stimulus	18	0.263508	1.366	0.07	Biological Process	GO:0031668	cellular response to extracellular stimulus	0.021753	0.263508	17	1	18	256
GO:0071496 cellular response to external stimulus	18	0.263508	1.366	0.07	Biological Process	GO:0071496	cellular response to external stimulus	0.021753	0.263508	17	1	18	256
GO:0009734 auxin-activated signaling pathway	3	0.26657	0.228	0.2	Biological Process	GO:0009734	auxin-activated signaling pathway	0.0225059	0.26657	3	0	3	15
GO:0071365 cellular response to auxin stimulus	3	0.26657	0.228	0.2	Biological Process	GO:0071365	cellular response to auxin stimulus	0.0225059	0.26657	3	0	3	15
GO:0016840 carbon-nitrogen lyase activity	5	0.267034	0.377	0.102	Molecular Function	GO:0016840	carbon-nitrogen lyase activity	0.0639814	0.267034	5	0	5	49
GO:0035251 UDP-glucosyltransferase activity	10	0.267034	0.754	0.076	Molecular Function	GO:0035251	UDP-glucosyltransferase activity	0.0648311	0.267034	6	4	10	131
GO:0015103 inorganic anion transmembrane transporter activity	9	0.267034	0.679	0.079	Molecular Function	GO:0015103	inorganic anion transmembrane transporter activity	0.0653295	0.267034	7	2	9	114
GO:0007155 cell adhesion	2	0.272092	0.152	0.333	Biological Process	GO:0007155	cell adhesion	0.0232274	0.272092	2	0	2	6
GO:0009620 response to fungus	21	0.284126	1.593	0.066	Biological Process	GO:0009620	response to fungus	0.0245212	0.284126	14	7	21	316
GO:0048437 floral organ development	19	0.288398	1.442	0.068	Biological Process	GO:0048437	floral organ development	0.0251629	0.288398	16	3	19	279
GO:0032535 regulation of cellular component size	11	0.288398	0.835	0.081	Biological Process	GO:0032535	regulation of cellular component size	0.0257015	0.288398	10	1	11	135
GO:0090066 regulation of anatomical structure size	11	0.288398	0.835	0.081	Biological Process	GO:0090066	regulation of anatomical structure size	0.0257015	0.288398	10	1	11	135
GO:0031667 response to nutrient levels	18	0.295177	1.366	0.069	Biological Process	GO:0031667	response to nutrient levels	0.0266401	0.295177	17	1	18	262
GO:0009733 response to auxin	3	0.295177	0.228	0.188	Biological Process	GO:0009733	response to auxin	0.0268594	0.295177	3	0	3	16
GO:0009991 response to extracellular stimulus	18	0.299449	1.366	0.068	Biological Process	GO:0009991	response to extracellular stimulus	0.0275291	0.299449	17	1	18	263
GO:0045333 cellular respiration	7	0.302498	0.531	0.099	Biological Process	GO:0045333	cellular respiration	0.0280931	0.302498	3	4	7	71
GO:0009308 amine metabolic process	17	0.310497	1.29	0.069	Biological Process	GO:0009308	amine metabolic process	0.0291273	0.310497	15	2	17	246
GO:0009826 unidimensional cell growth	9	0.311799	0.683	0.087	Biological Process	GO:0009826	unidimensional cell growth	0.0295419	0.311799	8	1	9	104
GO:0009409 response to cold	20	0.326376	1.517	0.066	Biological Process	GO:0009409	response to cold	0.0312292	0.326376	20	0	20	305
GO:0008187 poly-pyrimidine tract binding	2	0.331799	0.151	0.182	Molecular Function	GO:0008187	poly-pyrimidine tract binding	0.0821888	0.331799	2	0	2	11
GO:0060560 developmental growth involved in morphogenesis	9	0.339979	0.683	0.085	Biological Process	GO:0060560	developmental growth involved in morphogenesis	0.0328498	0.339979	8	1	9	106
GO:0015603 iron chelate transmembrane transporter activity	1	0.340074	0.075	0.5	Molecular Function	GO:0015603	iron chelate transmembrane transporter activity	0.0863184	0.340074	1	0	1	2
GO:0035174 histone serine kinase activity	1	0.340074	0.075	0.5	Molecular Function	GO:0035174	histone serine kinase activity	0.0863184	0.340074	0	1	1	2
GO:0004519 endonuclease activity	8	0.34679	0.603	0.077	Molecular Function	GO:0004519	endonuclease activity	0.0890837	0.34679	7	1	8	104
GO:0004521 endoribonuclease activity	6	0.356093	0.452	0.085	Molecular Function	GO:0004521	endoribonuclease activity	0.0930632	0.356093	5	1	6	71
GO:0008324 cation transmembrane transporter activity	36	0.356093	2.715	0.055	Molecular Function	GO:0008324	cation transmembrane transporter activity	0.09557	0.356093	28	8	36	649
GO:0015556 C4-dicarboxylate transmembrane transporter activity	2	0.356093	0.151	0.167	Molecular Function	GO:0015556	C4-dicarboxylate transmembrane transporter activity	0.0958293	0.356093	2	0	2	12
GO:0016774 phosphotransferase activity, carboxyl group as acceptor	2	0.356093	0.151	0.167	Molecular Function	GO:0016774	phosphotransferase activity, carboxyl group as acceptor	0.0958293	0.356093	2	0	2	12
GO:0009888 tissue development	57	0.36262	4.325	0.053	Biological Process	GO:0009888	tissue development	0.0353776	0.36262	53	4	57	1071
GO:0009900 dehiscence	3	0.370164	0.228	0.167	Biological Process	GO:0009900	dehiscence	0.0368081	0.370164	2	1	3	18
GO:0048278 vesicle docking	3	0.370164	0.228	0.167	Biological Process	GO:0048278	vesicle docking	0.0368081	0.370164	3	0	3	18
GO:0022890 inorganic cation transmembrane transporter activity	28	0.385741	2.112	0.057	Molecular Function	GO:0022890	inorganic cation transmembrane transporter activity	0.104988	0.385741	22	6	28	493
GO:0006842 tricarboxylic acid transport	2	0.401223	0.152	0.25	Biological Process	GO:0006842	tricarboxylic acid transport	0.0410256	0.401223	2	0	2	8
GO:0009856 pollination	2	0.401223	0.152	0.25	Biological Process	GO:0009856	pollination	0.0410256	0.401223	2	0	2	8
GO:0044706 multi-multicellular organism process	2	0.401223	0.152	0.25	Biological Process	GO:0044706	multi-multicellular organism process	0.0410256	0.401223	2	0	2	8
GO:0046943 carboxylic acid transmembrane transporter activity	8	0.444337	0.603	0.071	Molecular Function	GO:0046943	carboxylic acid transmembrane transporter activity	0.122295	0.444337	8	0	8	112
GO:0005576 extracellular region	25	0.446635	3.342	0.054	Cellular Component	GO:0005576	extracellular region	0.0386849	0.446635	22	3	25	466
GO:0016701 oxidoreductase activity, acting on single donors with incorporation of molecular oxygen	7	0.455146	0.528	0.074	Molecular Function	GO:0016701	oxidoreductase activity, acting on single donors with incorporation of molecular oxygen	0.126661	0.455146	5	2	7	95
GO:0016634 oxidoreductase activity, acting on the CH-CH group of donors, oxygen as acceptor	4	0.455449	0.302	0.091	Molecular Function	GO:0016634	oxidoreductase activity, acting on the CH-CH group of donors, oxygen as acceptor	0.128139	0.455449	3	1	4	44
GO:0009943 adaxial/abaxial axis specification	9	0.471215	0.683	0.079	Biological Process	GO:0009943	adaxial/abaxial axis specification	0.0486244	0.471215	9	0	9	114
GO:0004564 beta-fructofuranosidase activity	2	0.487703	0.151	0.133	Molecular Function	GO:0004564	beta-fructofuranosidase activity	0.139949	0.487703	1	1	2	15
GO:0016301 kinase activity	145	0.487703	10.935	0.048	Molecular Function	GO:0016301	kinase activity	0.140838	0.487703	99	46	145	3013
GO:0004620 phospholipase activity	6	0.487703	0.452	0.075	Molecular Function	GO:0004620	phospholipase activity	0.141687	0.487703	5	1	6	80
GO:0045926 negative regulation of growth	2	0.488042	0.152	0.222	Biological Process	GO:0045926	negative regulation of growth	0.051317	0.488042	2	0	2	9
GO:0030198 extracellular matrix organization	7	0.488042	0.531	0.086	Biological Process	GO:0030198	extracellular matrix organization	0.0517343	0.488042	7	0	7	81
GO:0043062 extracellular structure organization	7	0.488042	0.531	0.086	Biological Process	GO:0043062	extracellular structure organization	0.0517343	0.488042	7	0	7	81
GO:0003779 actin binding	3	0.492909	0.226	0.1	Molecular Function	GO:0003779	actin binding	0.144707	0.492909	0	3	3	30
GO:0006694 steroid biosynthetic process	18	0.493456	1.366	0.063	Biological Process	GO:0006694	steroid biosynthetic process	0.0531801	0.493456	9	9	18	285
GO:0015980 energy derivation by oxidation of organic compounds	9	0.493456	0.683	0.078	Biological Process	GO:0015980	energy derivation by oxidation of organic compounds	0.053234	0.493456	5	4	9	116
GO:0052689 carboxylic ester hydrolase activity	14	0.498281	1.056	0.06	Molecular Function	GO:0052689	carboxylic ester hydrolase activity	0.147808	0.498281	10	4	14	232
GO:0005342 organic acid transmembrane transporter activity	8	0.503559	0.603	0.068	Molecular Function	GO:0005342	organic acid transmembrane transporter activity	0.150914	0.503559	8	0	8	118
GO:0016298 lipase activity	7	0.505857	0.528	0.07	Molecular Function	GO:0016298	lipase activity	0.153149	0.505857	5	2	7	100
GO:0042044 fluid transport	11	0.508875	0.835	0.072	Biological Process	GO:0042044	fluid transport	0.0553748	0.508875	9	2	11	153
GO:0005261 cation channel activity	5	0.513019	0.377	0.077	Molecular Function	GO:0005261	cation channel activity	0.158798	0.513019	5	0	5	65
GO:0015140 malate transmembrane transporter activity	1	0.513019	0.075	0.25	Molecular Function	GO:0015140	malate transmembrane transporter activity	0.165191	0.513019	1	0	1	4
GO:0016642 oxidoreductase activity, acting on the CH-NH2 group of donors, disulfide as acceptor	1	0.513019	0.075	0.25	Molecular Function	GO:0016642	oxidoreductase activity, acting on the CH-NH2 group of donors, disulfide as acceptor	0.165191	0.513019	1	0	1	4
GO:0035173 histone kinase activity	1	0.513019	0.075	0.25	Molecular Function	GO:0035173	histone kinase activity	0.165191	0.513019	0	1	1	4
GO:0004540 ribonuclease activity	6	0.513019	0.452	0.071	Molecular Function	GO:0004540	ribonuclease activity	0.166417	0.513019	5	1	6	84
GO:0042626 ATPase activity, coupled to transmembrane movement of substances	12	0.513019	0.905	0.061	Molecular Function	GO:0042626	ATPase activity, coupled to transmembrane movement of substances	0.166962	0.513019	10	2	12	198
GO:0043492 ATPase activity, coupled to movement of substances	12	0.513019	0.905	0.061	Molecular Function	GO:0043492	ATPase activity, coupled to movement of substances	0.166962	0.513019	10	2	12	198
GO:0005267 potassium channel activity	4	0.513019	0.302	0.082	Molecular Function	GO:0005267	potassium channel activity	0.169437	0.513019	4	0	4	49
GO:0015079 potassium ion transmembrane transporter activity	4	0.513019	0.302	0.082	Molecular Function	GO:0015079	potassium ion transmembrane transporter activity	0.169437	0.513019	4	0	4	49
GO:0016128 phytosteroid metabolic process	11	0.523892	0.835	0.071	Biological Process	GO:0016128	phytosteroid metabolic process	0.0575003	0.523892	9	2	11	154
GO:0016820 hydrolase activity, acting on acid anhydrides, catalyzing transmembrane movement of substances	12	0.525528	0.905	0.06	Molecular Function	GO:0016820	hydrolase activity, acting on acid anhydrides, catalyzing transmembrane movement of substances	0.175176	0.525528	10	2	12	200
GO:0009753 response to jasmonic acid	2	0.549857	0.152	0.2	Biological Process	GO:0009753	response to jasmonic acid	0.0624134	0.549857	1	1	2	10
GO:0009867 jasmonic acid mediated signaling pathway	2	0.549857	0.152	0.2	Biological Process	GO:0009867	jasmonic acid mediated signaling pathway	0.0624134	0.549857	1	1	2	10
GO:0015743 malate transport	2	0.549857	0.152	0.2	Biological Process	GO:0015743	malate transport	0.0624134	0.549857	2	0	2	10
GO:0071395 cellular response to jasmonic acid stimulus	2	0.549857	0.152	0.2	Biological Process	GO:0071395	cellular response to jasmonic acid stimulus	0.0624134	0.549857	1	1	2	10
GO:0008514 organic anion transmembrane transporter activity	8	0.575332	0.603	0.063	Molecular Function	GO:0008514	organic anion transmembrane transporter activity	0.193537	0.575332	8	0	8	126
GO:0004112 cyclic-nucleotide phosphodiesterase activity	1	0.584239	0.075	0.2	Molecular Function	GO:0004112	cyclic-nucleotide phosphodiesterase activity	0.202038	0.584239	1	0	1	5
GO:0008395 steroid hydroxylase activity	1	0.584239	0.075	0.2	Molecular Function	GO:0008395	steroid hydroxylase activity	0.202038	0.584239	1	0	1	5
GO:0008452 RNA ligase activity	1	0.584239	0.075	0.2	Molecular Function	GO:0008452	RNA ligase activity	0.202038	0.584239	1	0	1	5
GO:0003727 single-stranded RNA binding	2	0.584239	0.151	0.105	Molecular Function	GO:0003727	single-stranded RNA binding	0.20368	0.584239	2	0	2	19
GO:0072593 reactive oxygen species metabolic process	30	0.584316	2.276	0.056	Biological Process	GO:0072593	reactive oxygen species metabolic process	0.0668729	0.584316	25	5	30	539
GO:0006641 triglyceride metabolic process	3	0.584807	0.228	0.13	Biological Process	GO:0006641	triglyceride metabolic process	0.068613	0.584807	2	1	3	23
GO:0009834 plant-type secondary cell wall biogenesis	3	0.584807	0.228	0.13	Biological Process	GO:0009834	plant-type secondary cell wall biogenesis	0.068613	0.584807	1	2	3	23
GO:0009955 adaxial/abaxial pattern specification	9	0.584807	0.683	0.074	Biological Process	GO:0009955	adaxial/abaxial pattern specification	0.0687322	0.584807	9	0	9	122
GO:0009266 response to temperature stimulus	23	0.584807	1.745	0.058	Biological Process	GO:0009266	response to temperature stimulus	0.0691236	0.584807	22	1	23	396
GO:0042743 hydrogen peroxide metabolic process	28	0.601537	2.124	0.056	Biological Process	GO:0042743	hydrogen peroxide metabolic process	0.0716652	0.601537	23	5	28	501
GO:0005254 chloride channel activity	2	0.625865	0.151	0.1	Molecular Function	GO:0005254	chloride channel activity	0.220106	0.625865	2	0	2	20
GO:0009908 flower development	24	0.628658	1.821	0.057	Biological Process	GO:0009908	flower development	0.0759118	0.628658	21	3	24	421
GO:0006928 movement of cell or subcellular component	4	0.628658	0.303	0.103	Biological Process	GO:0006928	movement of cell or subcellular component	0.0778079	0.628658	3	1	4	39
GO:0009313 oligosaccharide catabolic process	1	0.628658	0.076	0.5	Biological Process	GO:0009313	oligosaccharide catabolic process	0.0815253	0.628658	1	0	1	2
GO:0018105 peptidyl-serine phosphorylation	1	0.628658	0.076	0.5	Biological Process	GO:0018105	peptidyl-serine phosphorylation	0.0815253	0.628658	0	1	1	2
GO:0018209 peptidyl-serine modification	1	0.628658	0.076	0.5	Biological Process	GO:0018209	peptidyl-serine modification	0.0815253	0.628658	0	1	1	2
GO:0035404 histone-serine phosphorylation	1	0.628658	0.076	0.5	Biological Process	GO:0035404	histone-serine phosphorylation	0.0815253	0.628658	0	1	1	2
GO:0044724 single-organism carbohydrate catabolic process	1	0.628658	0.076	0.5	Biological Process	GO:0044724	single-organism carbohydrate catabolic process	0.0815253	0.628658	1	0	1	2
GO:1901678 iron coordination entity transport	1	0.628658	0.076	0.5	Biological Process	GO:1901678	iron coordination entity transport	0.0815253	0.628658	1	0	1	2
GO:0009064 glutamine family amino acid metabolic process	10	0.628658	0.759	0.069	Biological Process	GO:0009064	glutamine family amino acid metabolic process	0.081544	0.628658	8	2	10	145
GO:0071555 cell wall organization	30	0.628658	2.276	0.054	Biological Process	GO:0071555	cell wall organization	0.0829109	0.628658	24	6	30	551
GO:0008272 sulfate transport	4	0.628658	0.303	0.1	Biological Process	GO:0008272	sulfate transport	0.0837424	0.628658	3	1	4	40
GO:0009629 response to gravity	4	0.628658	0.303	0.1	Biological Process	GO:0009629	response to gravity	0.0837424	0.628658	4	0	4	40
GO:0009630 gravitropism	4	0.628658	0.303	0.1	Biological Process	GO:0009630	gravitropism	0.0837424	0.628658	4	0	4	40
GO:0015851 nucleobase transport	4	0.628658	0.303	0.1	Biological Process	GO:0015851	nucleobase transport	0.0837424	0.628658	4	0	4	40
GO:0072348 sulfur compound transport	4	0.628658	0.303	0.1	Biological Process	GO:0072348	sulfur compound transport	0.0837424	0.628658	3	1	4	40
GO:0022836 gated channel activity	4	0.64119	0.302	0.071	Molecular Function	GO:0022836	gated channel activity	0.233608	0.64119	3	1	4	56
GO:0004470 malic enzyme activity	2	0.64119	0.151	0.095	Molecular Function	GO:0004470	malic enzyme activity	0.236634	0.64119	0	2	2	21
GO:0005310 dicarboxylic acid transmembrane transporter activity	2	0.64119	0.151	0.095	Molecular Function	GO:0005310	dicarboxylic acid transmembrane transporter activity	0.236634	0.64119	2	0	2	21
GO:0008242 omega peptidase activity	2	0.64119	0.151	0.095	Molecular Function	GO:0008242	omega peptidase activity	0.236634	0.64119	2	0	2	21
GO:0015038 glutathione disulfide oxidoreductase activity	1	0.64119	0.075	0.167	Molecular Function	GO:0015038	glutathione disulfide oxidoreductase activity	0.23726	0.64119	0	1	1	6
GO:0016647 oxidoreductase activity, acting on the CH-NH group of donors, oxygen as acceptor	1	0.64119	0.075	0.167	Molecular Function	GO:0016647	oxidoreductase activity, acting on the CH-NH group of donors, oxygen as acceptor	0.23726	0.64119	1	0	1	6
GO:0046864 isoprenoid transport	2	0.646219	0.152	0.167	Biological Process	GO:0046864	isoprenoid transport	0.086688	0.646219	0	2	2	12
GO:0006595 polyamine metabolic process	6	0.648879	0.455	0.081	Biological Process	GO:0006595	polyamine metabolic process	0.0876535	0.648879	5	1	6	74
GO:0048589 developmental growth	15	0.653344	1.138	0.061	Biological Process	GO:0048589	developmental growth	0.0888694	0.653344	14	1	15	245
GO:0015849 organic acid transport	17	0.654017	1.29	0.059	Biological Process	GO:0015849	organic acid transport	0.090712	0.654017	9	8	17	286
GO:0046942 carboxylic acid transport	17	0.654017	1.29	0.059	Biological Process	GO:0046942	carboxylic acid transport	0.090712	0.654017	9	8	17	286
GO:0006638 neutral lipid metabolic process	3	0.654017	0.228	0.115	Biological Process	GO:0006638	neutral lipid metabolic process	0.0920287	0.654017	2	1	3	26
GO:0006639 acylglycerol metabolic process	3	0.654017	0.228	0.115	Biological Process	GO:0006639	acylglycerol metabolic process	0.0920287	0.654017	2	1	3	26
GO:0015740 C4-dicarboxylate transport	3	0.654017	0.228	0.115	Biological Process	GO:0015740	C4-dicarboxylate transport	0.0920287	0.654017	3	0	3	26
GO:0009933 meristem structural organization	16	0.659075	1.214	0.06	Biological Process	GO:0009933	meristem structural organization	0.0933587	0.659075	15	1	16	267
GO:0016307 phosphatidylinositol phosphate kinase activity	3	0.660909	0.226	0.077	Molecular Function	GO:0016307	phosphatidylinositol phosphate kinase activity	0.246578	0.660909	3	0	3	39
GO:0048532 anatomical structure arrangement	16	0.6709	1.214	0.06	Biological Process	GO:0048532	anatomical structure arrangement	0.095663	0.6709	15	1	16	268
GO:0005253 anion channel activity	2	0.673202	0.151	0.091	Molecular Function	GO:0005253	anion channel activity	0.253223	0.673202	2	0	2	22
GO:0010017 red or far-red light signaling pathway	2	0.674022	0.152	0.154	Biological Process	GO:0010017	red or far-red light signaling pathway	0.0997133	0.674022	2	0	2	13
GO:0071478 cellular response to radiation	2	0.674022	0.152	0.154	Biological Process	GO:0071478	cellular response to radiation	0.0997133	0.674022	2	0	2	13
GO:0071482 cellular response to light stimulus	2	0.674022	0.152	0.154	Biological Process	GO:0071482	cellular response to light stimulus	0.0997133	0.674022	2	0	2	13
GO:0071489 cellular response to red or far red light	2	0.674022	0.152	0.154	Biological Process	GO:0071489	cellular response to red or far red light	0.0997133	0.674022	2	0	2	13
GO:0043207 response to external biotic stimulus	51	0.674022	3.869	0.05	Biological Process	GO:0043207	response to external biotic stimulus	0.099902	0.674022	33	18	51	1018
GO:0051707 response to other organism	51	0.674022	3.869	0.05	Biological Process	GO:0051707	response to other organism	0.099902	0.674022	33	18	51	1018
GO:0016052 carbohydrate catabolic process	11	0.683709	0.835	0.064	Biological Process	GO:0016052	carbohydrate catabolic process	0.101979	0.683709	8	3	11	171
GO:0051640 organelle localization	4	0.684997	0.303	0.093	Biological Process	GO:0051640	organelle localization	0.102814	0.684997	3	1	4	43
GO:0008378 galactosyltransferase activity	4	0.692818	0.302	0.068	Molecular Function	GO:0008378	galactosyltransferase activity	0.26272	0.692818	4	0	4	59
GO:0005217 intracellular ligand-gated ion channel activity	1	0.703123	0.075	0.143	Molecular Function	GO:0005217	intracellular ligand-gated ion channel activity	0.270928	0.703123	1	0	1	7
GO:0080161 auxin transmembrane transporter activity	1	0.703123	0.075	0.143	Molecular Function	GO:0080161	auxin transmembrane transporter activity	0.270928	0.703123	1	0	1	7
GO:0015108 chloride transmembrane transporter activity	2	0.731759	0.151	0.083	Molecular Function	GO:0015108	chloride transmembrane transporter activity	0.286438	0.731759	2	0	2	24
GO:0030551 cyclic nucleotide binding	2	0.731759	0.151	0.083	Molecular Function	GO:0030551	cyclic nucleotide binding	0.286438	0.731759	2	0	2	24
GO:0009798 axis specification	9	0.735479	0.683	0.067	Biological Process	GO:0009798	axis specification	0.111081	0.735479	9	0	9	135
GO:0099600 transmembrane receptor activity	3	0.745243	0.226	0.07	Molecular Function	GO:0099600	transmembrane receptor activity	0.294948	0.745243	3	0	3	43
GO:0004520 endodeoxyribonuclease activity	2	0.745243	0.151	0.08	Molecular Function	GO:0004520	endodeoxyribonuclease activity	0.302998	0.745243	2	0	2	25
GO:0009881 photoreceptor activity	2	0.745243	0.151	0.08	Molecular Function	GO:0009881	photoreceptor activity	0.302998	0.745243	2	0	2	25
GO:0015037 peptide disulfide oxidoreductase activity	1	0.745243	0.075	0.125	Molecular Function	GO:0015037	peptide disulfide oxidoreductase activity	0.303111	0.745243	0	1	1	8
GO:0019187 beta-1,4-mannosyltransferase activity	1	0.745243	0.075	0.125	Molecular Function	GO:0019187	beta-1,4-mannosyltransferase activity	0.303111	0.745243	1	0	1	8
GO:0009607 response to biotic stimulus	52	0.746589	3.945	0.049	Biological Process	GO:0009607	response to biotic stimulus	0.11356	0.746589	34	18	52	1051
GO:0034754 cellular hormone metabolic process	10	0.746589	0.759	0.064	Biological Process	GO:0034754	cellular hormone metabolic process	0.116985	0.746589	9	1	10	156
GO:0009617 response to bacterium	23	0.746589	1.745	0.054	Biological Process	GO:0009617	response to bacterium	0.117697	0.746589	17	6	23	423
GO:0009926 auxin polar transport	3	0.746589	0.228	0.103	Biological Process	GO:0009926	auxin polar transport	0.118246	0.746589	3	0	3	29
GO:0030243 cellulose metabolic process	15	0.746589	1.138	0.058	Biological Process	GO:0030243	cellulose metabolic process	0.119341	0.746589	13	2	15	257
GO:0009688 abscisic acid biosynthetic process	1	0.746589	0.076	0.333	Biological Process	GO:0009688	abscisic acid biosynthetic process	0.119762	0.746589	1	0	1	3
GO:0010115 regulation of abscisic acid biosynthetic process	1	0.746589	0.076	0.333	Biological Process	GO:0010115	regulation of abscisic acid biosynthetic process	0.119762	0.746589	1	0	1	3
GO:0043289 apocarotenoid biosynthetic process	1	0.746589	0.076	0.333	Biological Process	GO:0043289	apocarotenoid biosynthetic process	0.119762	0.746589	1	0	1	3
GO:0043455 regulation of secondary metabolic process	1	0.746589	0.076	0.333	Biological Process	GO:0043455	regulation of secondary metabolic process	0.119762	0.746589	1	0	1	3
GO:1902645 tertiary alcohol biosynthetic process	1	0.746589	0.076	0.333	Biological Process	GO:1902645	tertiary alcohol biosynthetic process	0.119762	0.746589	1	0	1	3
GO:0008374 O-acyltransferase activity	3	0.749547	0.226	0.068	Molecular Function	GO:0008374	O-acyltransferase activity	0.307154	0.749547	1	2	3	44
GO:0016893 endonuclease activity, active with either ribo- or deoxyribonucleic acids and producing 5'-phosphomonoesters	4	0.756784	0.302	0.062	Molecular Function	GO:0016893	endonuclease activity, active with either ribo- or deoxyribonucleic acids and producing 5'-phosphomonoesters	0.312525	0.756784	3	1	4	64
GO:0004518 nuclease activity	16	0.756784	1.207	0.051	Molecular Function	GO:0004518	nuclease activity	0.317867	0.756784	15	1	16	315
GO:0005244 voltage-gated ion channel activity	3	0.756784	0.226	0.067	Molecular Function	GO:0005244	voltage-gated ion channel activity	0.319377	0.756784	2	1	3	45
GO:0022832 voltage-gated channel activity	3	0.756784	0.226	0.067	Molecular Function	GO:0022832	voltage-gated channel activity	0.319377	0.756784	2	1	3	45
GO:0034220 ion transmembrane transport	20	0.774809	1.517	0.055	Biological Process	GO:0034220	ion transmembrane transport	0.125016	0.774809	15	5	20	363
GO:0016731 oxidoreductase activity, acting on iron-sulfur proteins as donors, NAD or NADP as acceptor	1	0.780903	0.075	0.111	Molecular Function	GO:0016731	oxidoreductase activity, acting on iron-sulfur proteins as donors, NAD or NADP as acceptor	0.333875	0.780903	1	0	1	9
GO:0004536 deoxyribonuclease activity	2	0.780903	0.151	0.074	Molecular Function	GO:0004536	deoxyribonuclease activity	0.335879	0.780903	2	0	2	27
GO:0019900 kinase binding	8	0.780903	0.603	0.054	Molecular Function	GO:0019900	kinase binding	0.33672	0.780903	6	2	8	149
GO:0006308 DNA catabolic process	2	0.781351	0.152	0.133	Biological Process	GO:0006308	DNA catabolic process	0.127196	0.781351	2	0	2	15
GO:0022406 membrane docking	3	0.781351	0.228	0.1	Biological Process	GO:0022406	membrane docking	0.127538	0.781351	3	0	3	30
GO:0051704 multi-organism process	55	0.783403	4.173	0.049	Biological Process	GO:0051704	multi-organism process	0.128607	0.783403	37	18	55	1129
GO:0055076 transition metal ion homeostasis	6	0.799161	0.455	0.072	Biological Process	GO:0055076	transition metal ion homeostasis	0.131944	0.799161	5	1	6	83
GO:0008194 UDP-glycosyltransferase activity	19	0.81365	1.433	0.049	Molecular Function	GO:0008194	UDP-glycosyltransferase activity	0.358045	0.81365	15	4	19	389
GO:1901363 heterocyclic compound binding	435	0.81365	32.805	0.045	Molecular Function	GO:1901363	heterocyclic compound binding	0.360794	0.81365	316	119	435	9712
GO:0008234 cysteine-type peptidase activity	1	0.81365	0.075	0.1	Molecular Function	GO:0008234	cysteine-type peptidase activity	0.363281	0.81365	1	0	1	10
GO:0008409 5'-3' exonuclease activity	1	0.81365	0.075	0.1	Molecular Function	GO:0008409	5'-3' exonuclease activity	0.363281	0.81365	1	0	1	10
GO:0043682 copper-transporting ATPase activity	1	0.81365	0.075	0.1	Molecular Function	GO:0043682	copper-transporting ATPase activity	0.363281	0.81365	1	0	1	10
GO:0030258 lipid modification	3	0.820931	0.228	0.097	Biological Process	GO:0030258	lipid modification	0.137078	0.820931	3	0	3	31
GO:0043086 negative regulation of catalytic activity	3	0.820931	0.228	0.097	Biological Process	GO:0043086	negative regulation of catalytic activity	0.137078	0.820931	1	2	3	31
GO:0016160 amylase activity	3	0.822518	0.226	0.06	Molecular Function	GO:0016160	amylase activity	0.380319	0.822518	3	0	3	50
GO:0016787 hydrolase activity	251	0.822518	18.929	0.045	Molecular Function	GO:0016787	hydrolase activity	0.382159	0.822518	213	38	251	5584
GO:0016782 transferase activity, transferring sulfur-containing groups	2	0.822518	0.151	0.067	Molecular Function	GO:0016782	transferase activity, transferring sulfur-containing groups	0.384251	0.822518	2	0	2	30
GO:0004779 sulfate adenylyltransferase activity	1	0.822518	0.075	0.091	Molecular Function	GO:0004779	sulfate adenylyltransferase activity	0.39139	0.822518	0	1	1	11
GO:0015276 ligand-gated ion channel activity	1	0.822518	0.075	0.091	Molecular Function	GO:0015276	ligand-gated ion channel activity	0.39139	0.822518	1	0	1	11
GO:0016670 oxidoreductase activity, acting on a sulfur group of donors, oxygen as acceptor	1	0.822518	0.075	0.091	Molecular Function	GO:0016670	oxidoreductase activity, acting on a sulfur group of donors, oxygen as acceptor	0.39139	0.822518	1	0	1	11
GO:0022834 ligand-gated channel activity	1	0.822518	0.075	0.091	Molecular Function	GO:0022834	ligand-gated channel activity	0.39139	0.822518	1	0	1	11
GO:0046992 oxidoreductase activity, acting on X-H and Y-H to form an X-Y bond	1	0.822518	0.075	0.091	Molecular Function	GO:0046992	oxidoreductase activity, acting on X-H and Y-H to form an X-Y bond	0.39139	0.822518	1	0	1	11
GO:0046993 oxidoreductase activity, acting on X-H and Y-H to form an X-Y bond, with oxygen as acceptor	1	0.822518	0.075	0.091	Molecular Function	GO:0046993	oxidoreductase activity, acting on X-H and Y-H to form an X-Y bond, with oxygen as acceptor	0.39139	0.822518	1	0	1	11
GO:0016838 carbon-oxygen lyase activity, acting on phosphates	3	0.822518	0.226	0.059	Molecular Function	GO:0016838	carbon-oxygen lyase activity, acting on phosphates	0.392394	0.822518	1	2	3	51
GO:0009808 lignin metabolic process	5	0.833282	0.379	0.076	Biological Process	GO:0009808	lignin metabolic process	0.139923	0.833282	5	0	5	66
GO:0098754 detoxification	2	0.838171	0.152	0.125	Biological Process	GO:0098754	detoxification	0.14153	0.838171	2	0	2	16
GO:0046488 phosphatidylinositol metabolic process	9	0.842156	0.683	0.063	Biological Process	GO:0046488	phosphatidylinositol metabolic process	0.142993	0.842156	9	0	9	143
GO:0001871 pattern binding	5	0.849509	0.377	0.053	Molecular Function	GO:0001871	pattern binding	0.409598	0.849509	1	4	5	95
GO:0016627 oxidoreductase activity, acting on the CH-CH group of donors	25	0.849509	1.885	0.047	Molecular Function	GO:0016627	oxidoreductase activity, acting on the CH-CH group of donors	0.417074	0.849509	19	6	25	536
GO:0016819 hydrolase activity, acting on acid anhydrides, in sulfonyl-containing anhydrides	1	0.849509	0.075	0.083	Molecular Function	GO:0016819	hydrolase activity, acting on acid anhydrides, in sulfonyl-containing anhydrides	0.41826	0.849509	1	0	1	12
GO:0046030 inositol trisphosphate phosphatase activity	1	0.849509	0.075	0.083	Molecular Function	GO:0046030	inositol trisphosphate phosphatase activity	0.41826	0.849509	1	0	1	12
GO:0052743 inositol tetrakisphosphate phosphatase activity	1	0.849509	0.075	0.083	Molecular Function	GO:0052743	inositol tetrakisphosphate phosphatase activity	0.41826	0.849509	1	0	1	12
GO:0016405 CoA-ligase activity	2	0.864708	0.151	0.061	Molecular Function	GO:0016405	CoA-ligase activity	0.431032	0.864708	1	1	2	33
GO:0019887 protein kinase regulator activity	2	0.864708	0.151	0.061	Molecular Function	GO:0019887	protein kinase regulator activity	0.431032	0.864708	2	0	2	33
GO:0006066 alcohol metabolic process	22	0.868334	1.669	0.053	Biological Process	GO:0006066	alcohol metabolic process	0.148252	0.868334	19	3	22	415
GO:0009664 plant-type cell wall organization	9	0.870083	0.683	0.062	Biological Process	GO:0009664	plant-type cell wall organization	0.156042	0.870083	9	0	9	146
GO:2000241 regulation of reproductive process	9	0.870083	0.683	0.062	Biological Process	GO:2000241	regulation of reproductive process	0.156042	0.870083	9	0	9	146
GO:0071214 cellular response to abiotic stimulus	2	0.870083	0.152	0.118	Biological Process	GO:0071214	cellular response to abiotic stimulus	0.156183	0.870083	2	0	2	17
GO:0002833 positive regulation of response to biotic stimulus	1	0.870083	0.076	0.25	Biological Process	GO:0002833	positive regulation of response to biotic stimulus	0.156409	0.870083	0	1	1	4
GO:0006598 polyamine catabolic process	1	0.870083	0.076	0.25	Biological Process	GO:0006598	polyamine catabolic process	0.156409	0.870083	1	0	1	4
GO:0010043 response to zinc ion	1	0.870083	0.076	0.25	Biological Process	GO:0010043	response to zinc ion	0.156409	0.870083	1	0	1	4
GO:0015918 sterol transport	1	0.870083	0.076	0.25	Biological Process	GO:0015918	sterol transport	0.156409	0.870083	1	0	1	4
GO:0016572 histone phosphorylation	1	0.870083	0.076	0.25	Biological Process	GO:0016572	histone phosphorylation	0.156409	0.870083	0	1	1	4
GO:0019566 arabinose metabolic process	1	0.870083	0.076	0.25	Biological Process	GO:0019566	arabinose metabolic process	0.156409	0.870083	1	0	1	4
GO:0001708 cell fate specification	3	0.870083	0.228	0.091	Biological Process	GO:0001708	cell fate specification	0.156846	0.870083	3	0	3	33
GO:0018958 phenol-containing compound metabolic process	13	0.870083	0.986	0.057	Biological Process	GO:0018958	phenol-containing compound metabolic process	0.157529	0.870083	9	4	13	228
GO:0015205 nucleobase transmembrane transporter activity	1	0.879815	0.075	0.077	Molecular Function	GO:0015205	nucleobase transmembrane transporter activity	0.443943	0.879815	1	0	1	13
GO:0016730 oxidoreductase activity, acting on iron-sulfur proteins as donors	1	0.879815	0.075	0.077	Molecular Function	GO:0016730	oxidoreductase activity, acting on iron-sulfur proteins as donors	0.443943	0.879815	1	0	1	13
GO:0017076 purine nucleotide binding	3	0.889742	0.226	0.054	Molecular Function	GO:0017076	purine nucleotide binding	0.451673	0.889742	3	0	3	56
GO:0042445 hormone metabolic process	11	0.891216	0.835	0.059	Biological Process	GO:0042445	hormone metabolic process	0.162191	0.891216	9	2	11	188
GO:0034762 regulation of transmembrane transport	7	0.891629	0.531	0.065	Biological Process	GO:0034762	regulation of transmembrane transport	0.163939	0.891629	5	2	7	108
GO:0034765 regulation of ion transmembrane transport	7	0.891629	0.531	0.065	Biological Process	GO:0034765	regulation of ion transmembrane transport	0.163939	0.891629	5	2	7	108
GO:0034702 ion channel complex	2	0.903353	0.267	0.125	Cellular Component	GO:0034702	ion channel complex	0.11528	0.903353	2	0	2	16
GO:1902495 transmembrane transporter complex	2	0.903353	0.267	0.125	Cellular Component	GO:1902495	transmembrane transporter complex	0.11528	0.903353	2	0	2	16
GO:1990351 transporter complex	2	0.903353	0.267	0.125	Cellular Component	GO:1990351	transporter complex	0.11528	0.903353	2	0	2	16
GO:0005618 cell wall	13	0.903353	1.738	0.053	Cellular Component	GO:0005618	cell wall	0.118996	0.903353	11	2	13	245
GO:0005667 transcription factor complex	3	0.903353	0.401	0.088	Cellular Component	GO:0005667	transcription factor complex	0.128034	0.903353	3	0	3	34
GO:0044798 nuclear transcription factor complex	3	0.903353	0.401	0.088	Cellular Component	GO:0044798	nuclear transcription factor complex	0.128034	0.903353	3	0	3	34
GO:0090575 RNA polymerase II transcription factor complex	3	0.903353	0.401	0.088	Cellular Component	GO:0090575	RNA polymerase II transcription factor complex	0.128034	0.903353	3	0	3	34
GO:0000272 polysaccharide catabolic process	10	0.903386	0.759	0.059	Biological Process	GO:0000272	polysaccharide catabolic process	0.168218	0.903386	7	3	10	169
GO:0016049 cell growth	19	0.903386	1.442	0.053	Biological Process	GO:0016049	cell growth	0.170832	0.903386	17	2	19	359
GO:0006821 chloride transport	2	0.903386	0.152	0.111	Biological Process	GO:0006821	chloride transport	0.171105	0.903386	2	0	2	18
GO:0010065 primary meristem tissue development	2	0.903386	0.152	0.111	Biological Process	GO:0010065	primary meristem tissue development	0.171105	0.903386	2	0	2	18
GO:0048508 embryonic meristem development	2	0.903386	0.152	0.111	Biological Process	GO:0048508	embryonic meristem development	0.171105	0.903386	2	0	2	18
GO:0009863 salicylic acid mediated signaling pathway	14	0.903386	1.062	0.055	Biological Process	GO:0009863	salicylic acid mediated signaling pathway	0.172033	0.903386	10	4	14	253
GO:0071446 cellular response to salicylic acid stimulus	14	0.903386	1.062	0.055	Biological Process	GO:0071446	cellular response to salicylic acid stimulus	0.172033	0.903386	10	4	14	253
GO:0004645 phosphorylase activity	1	0.906495	0.075	0.071	Molecular Function	GO:0004645	phosphorylase activity	0.468494	0.906495	1	0	1	14
GO:0008236 serine-type peptidase activity	1	0.906495	0.075	0.071	Molecular Function	GO:0008236	serine-type peptidase activity	0.468494	0.906495	1	0	1	14
GO:0017171 serine hydrolase activity	1	0.906495	0.075	0.071	Molecular Function	GO:0017171	serine hydrolase activity	0.468494	0.906495	1	0	1	14
GO:0004888 transmembrane signaling receptor activity	2	0.909956	0.151	0.056	Molecular Function	GO:0004888	transmembrane signaling receptor activity	0.475848	0.909956	2	0	2	36
GO:0035250 UDP-galactosyltransferase activity	2	0.909956	0.151	0.056	Molecular Function	GO:0035250	UDP-galactosyltransferase activity	0.475848	0.909956	2	0	2	36
GO:0009751 response to salicylic acid	14	0.914655	1.062	0.055	Biological Process	GO:0009751	response to salicylic acid	0.175581	0.914655	10	4	14	254
GO:0040007 growth	32	0.914655	2.428	0.05	Biological Process	GO:0040007	growth	0.175895	0.914655	30	2	32	645
GO:0010466 negative regulation of peptidase activity	2	0.92937	0.152	0.105	Biological Process	GO:0010466	negative regulation of peptidase activity	0.186248	0.92937	0	2	2	19
GO:0030162 regulation of proteolysis	2	0.92937	0.152	0.105	Biological Process	GO:0030162	regulation of proteolysis	0.186248	0.92937	0	2	2	19
GO:0031124 mRNA 3'-end processing	2	0.92937	0.152	0.105	Biological Process	GO:0031124	mRNA 3'-end processing	0.186248	0.92937	1	1	2	19
GO:0033559 unsaturated fatty acid metabolic process	2	0.92937	0.152	0.105	Biological Process	GO:0033559	unsaturated fatty acid metabolic process	0.186248	0.92937	2	0	2	19
GO:0045861 negative regulation of proteolysis	2	0.92937	0.152	0.105	Biological Process	GO:0045861	negative regulation of proteolysis	0.186248	0.92937	0	2	2	19
GO:0052547 regulation of peptidase activity	2	0.92937	0.152	0.105	Biological Process	GO:0052547	regulation of peptidase activity	0.186248	0.92937	0	2	2	19
GO:0042126 nitrate metabolic process	4	0.92937	0.303	0.074	Biological Process	GO:0042126	nitrate metabolic process	0.186751	0.92937	4	0	4	54
GO:2001057 reactive nitrogen species metabolic process	4	0.92937	0.303	0.074	Biological Process	GO:2001057	reactive nitrogen species metabolic process	0.186751	0.92937	4	0	4	54
GO:0009072 aromatic amino acid family metabolic process	10	0.92937	0.759	0.057	Biological Process	GO:0009072	aromatic amino acid family metabolic process	0.190387	0.92937	7	3	10	174
GO:0018131 oxazole or thiazole biosynthetic process	1	0.92937	0.076	0.2	Biological Process	GO:0018131	oxazole or thiazole biosynthetic process	0.191531	0.92937	1	0	1	5
GO:0019747 regulation of isoprenoid metabolic process	1	0.92937	0.076	0.2	Biological Process	GO:0019747	regulation of isoprenoid metabolic process	0.191531	0.92937	1	0	1	5
GO:0046484 oxazole or thiazole metabolic process	1	0.92937	0.076	0.2	Biological Process	GO:0046484	oxazole or thiazole metabolic process	0.191531	0.92937	1	0	1	5
GO:0051194 positive regulation of cofactor metabolic process	1	0.92937	0.076	0.2	Biological Process	GO:0051194	positive regulation of cofactor metabolic process	0.191531	0.92937	1	0	1	5
GO:1902930 regulation of alcohol biosynthetic process	1	0.92937	0.076	0.2	Biological Process	GO:1902930	regulation of alcohol biosynthetic process	0.191531	0.92937	1	0	1	5
GO:0009891 positive regulation of biosynthetic process	7	0.92937	0.531	0.062	Biological Process	GO:0009891	positive regulation of biosynthetic process	0.191803	0.92937	2	5	7	113
GO:0016755 transferase activity, transferring amino-acyl groups	1	0.929893	0.075	0.067	Molecular Function	GO:0016755	transferase activity, transferring amino-acyl groups	0.491962	0.929893	1	0	1	15
GO:0016855 racemase and epimerase activity, acting on amino acids and derivatives	1	0.929893	0.075	0.067	Molecular Function	GO:0016855	racemase and epimerase activity, acting on amino acids and derivatives	0.491962	0.929893	0	1	1	15
GO:0030029 actin filament-based process	17	0.929896	1.29	0.053	Biological Process	GO:0030029	actin filament-based process	0.192783	0.929896	12	5	17	323
GO:1901565 organonitrogen compound catabolic process	11	0.938914	0.835	0.056	Biological Process	GO:1901565	organonitrogen compound catabolic process	0.195534	0.938914	2	9	11	196
GO:0016763 transferase activity, transferring pentosyl groups	4	0.942329	0.302	0.048	Molecular Function	GO:0016763	transferase activity, transferring pentosyl groups	0.501423	0.942329	4	0	4	83
GO:0016628 oxidoreductase activity, acting on the CH-CH group of donors, NAD or NADP as acceptor	20	0.944982	1.508	0.045	Molecular Function	GO:0016628	oxidoreductase activity, acting on the CH-CH group of donors, NAD or NADP as acceptor	0.511383	0.944982	16	4	20	448
GO:0016740 transferase activity	345	0.944982	26.018	0.044	Molecular Function	GO:0016740	transferase activity	0.511586	0.944982	244	101	345	7818
GO:0004872 receptor activity	5	0.944982	0.377	0.047	Molecular Function	GO:0004872	receptor activity	0.512716	0.944982	5	0	5	107
GO:0016886 ligase activity, forming phosphoric ester bonds	1	0.944982	0.075	0.062	Molecular Function	GO:0016886	ligase activity, forming phosphoric ester bonds	0.514394	0.944982	1	0	1	16
GO:0016788 hydrolase activity, acting on ester bonds	62	0.961354	4.676	0.044	Molecular Function	GO:0016788	hydrolase activity, acting on ester bonds	0.526546	0.961354	51	11	62	1408
GO:0046983 protein dimerization activity	20	0.961354	1.508	0.044	Molecular Function	GO:0046983	protein dimerization activity	0.531679	0.961354	8	12	20	453
GO:0016641 oxidoreductase activity, acting on the CH-NH2 group of donors, oxygen as acceptor	2	0.961354	0.151	0.05	Molecular Function	GO:0016641	oxidoreductase activity, acting on the CH-NH2 group of donors, oxygen as acceptor	0.532126	0.961354	2	0	2	40
GO:0046912 transferase activity, transferring acyl groups, acyl groups converted into alkyl on transfer	1	0.962739	0.075	0.059	Molecular Function	GO:0046912	transferase activity, transferring acyl groups, acyl groups converted into alkyl on transfer	0.535836	0.962739	0	1	1	17
GO:0016638 oxidoreductase activity, acting on the CH-NH2 group of donors	3	0.96665	0.226	0.047	Molecular Function	GO:0016638	oxidoreductase activity, acting on the CH-NH2 group of donors	0.540969	0.96665	3	0	3	64
GO:0061695 transferase complex, transferring phosphorus-containing groups	3	0.969319	0.401	0.083	Cellular Component	GO:0061695	transferase complex, transferring phosphorus-containing groups	0.145016	0.969319	3	0	3	36
GO:0016144 S-glycoside biosynthetic process	10	0.992748	0.759	0.056	Biological Process	GO:0016144	S-glycoside biosynthetic process	0.209003	0.992748	8	2	10	178
GO:0019758 glycosinolate biosynthetic process	10	0.992748	0.759	0.056	Biological Process	GO:0019758	glycosinolate biosynthetic process	0.209003	0.992748	8	2	10	178
GO:0046916 cellular transition metal ion homeostasis	3	0.992748	0.228	0.079	Biological Process	GO:0046916	cellular transition metal ion homeostasis	0.209539	0.992748	3	0	3	38
GO:0015711 organic anion transport	18	1	1.366	0.051	Biological Process	GO:0015711	organic anion transport	0.217321	1	9	9	18	352
GO:0009719 response to endogenous stimulus	65	1	4.932	0.046	Biological Process	GO:0009719	response to endogenous stimulus	0.218933	1	48	17	65	1414
GO:0051234 establishment of localization	246	1	18.665	0.044	Biological Process	GO:0051234	establishment of localization	0.219993	1	191	55	246	5646
GO:0010565 regulation of cellular ketone metabolic process	3	1	0.228	0.077	Biological Process	GO:0010565	regulation of cellular ketone metabolic process	0.220516	1	2	1	3	39
GO:0006722 triterpenoid metabolic process	4	1	0.303	0.069	Biological Process	GO:0006722	triterpenoid metabolic process	0.221504	1	1	3	4	58
GO:0009725 response to hormone	59	1	4.476	0.046	Biological Process	GO:0009725	response to hormone	0.221777	1	47	12	59	1278
GO:0010243 response to organonitrogen compound	15	1	1.138	0.052	Biological Process	GO:0010243	response to organonitrogen compound	0.222217	1	6	9	15	288
GO:0055114 oxidation-reduction process	14	1	1.062	0.052	Biological Process	GO:0055114	oxidation-reduction process	0.224835	1	10	4	14	267
GO:0006023 aminoglycan biosynthetic process	1	1	0.076	0.167	Biological Process	GO:0006023	aminoglycan biosynthetic process	0.225191	1	1	0	1	6
GO:0006029 proteoglycan metabolic process	1	1	0.076	0.167	Biological Process	GO:0006029	proteoglycan metabolic process	0.225191	1	1	0	1	6
GO:0008105 asymmetric protein localization	1	1	0.076	0.167	Biological Process	GO:0008105	asymmetric protein localization	0.225191	1	1	0	1	6
GO:0009166 nucleotide catabolic process	1	1	0.076	0.167	Biological Process	GO:0009166	nucleotide catabolic process	0.225191	1	1	0	1	6
GO:0015729 oxaloacetate transport	1	1	0.076	0.167	Biological Process	GO:0015729	oxaloacetate transport	0.225191	1	1	0	1	6
GO:0030166 proteoglycan biosynthetic process	1	1	0.076	0.167	Biological Process	GO:0030166	proteoglycan biosynthetic process	0.225191	1	1	0	1	6
GO:1990267 response to transition metal nanoparticle	1	1	0.076	0.167	Biological Process	GO:1990267	response to transition metal nanoparticle	0.225191	1	1	0	1	6
GO:0055085 transmembrane transport	21	1	1.593	0.05	Biological Process	GO:0055085	transmembrane transport	0.227206	1	15	6	21	421
GO:0022604 regulation of cell morphogenesis	4	1	0.303	0.068	Biological Process	GO:0022604	regulation of cell morphogenesis	0.230448	1	4	0	4	59
GO:0016604 nuclear body	4	1	0.535	0.06	Cellular Component	GO:0016604	nuclear body	0.231939	1	4	0	4	67
GO:0051346 negative regulation of hydrolase activity	2	1	0.152	0.091	Biological Process	GO:0051346	negative regulation of hydrolase activity	0.232574	1	0	2	2	22
GO:0045165 cell fate commitment	3	1	0.228	0.073	Biological Process	GO:0045165	cell fate commitment	0.242794	1	3	0	3	41
GO:0055065 metal ion homeostasis	7	1	0.531	0.057	Biological Process	GO:0055065	metal ion homeostasis	0.246167	1	6	1	7	122
GO:0006972 hyperosmotic response	9	1	0.683	0.055	Biological Process	GO:0006972	hyperosmotic response	0.250436	1	5	4	9	165
GO:0016129 phytosteroid biosynthetic process	8	1	0.607	0.056	Biological Process	GO:0016129	phytosteroid biosynthetic process	0.251938	1	6	2	8	144
GO:0002831 regulation of response to biotic stimulus	3	1	0.228	0.071	Biological Process	GO:0002831	regulation of response to biotic stimulus	0.254067	1	2	1	3	42
GO:0006835 dicarboxylic acid transport	3	1	0.228	0.071	Biological Process	GO:0006835	dicarboxylic acid transport	0.254067	1	3	0	3	42
GO:0043446 cellular alkane metabolic process	1	1	0.076	0.143	Biological Process	GO:0043446	cellular alkane metabolic process	0.257452	1	0	1	1	7
GO:0007215 glutamate receptor signaling pathway	2	1	0.152	0.083	Biological Process	GO:0007215	glutamate receptor signaling pathway	0.263835	1	1	1	2	24
GO:0030036 actin cytoskeleton organization	16	1	1.214	0.05	Biological Process	GO:0030036	actin cytoskeleton organization	0.265244	1	11	5	16	321
GO:0010118 stomatal movement	3	1	0.228	0.07	Biological Process	GO:0010118	stomatal movement	0.265411	1	3	0	3	43
GO:0032504 multicellular organism reproduction	3	1	0.228	0.07	Biological Process	GO:0032504	multicellular organism reproduction	0.265411	1	2	1	3	43
GO:0048609 multicellular organismal reproductive process	3	1	0.228	0.07	Biological Process	GO:0048609	multicellular organismal reproductive process	0.265411	1	2	1	3	43
GO:0050801 ion homeostasis	15	1	1.138	0.05	Biological Process	GO:0050801	ion homeostasis	0.274097	1	11	4	15	301
GO:0051193 regulation of cofactor metabolic process	2	1	0.152	0.08	Biological Process	GO:0051193	regulation of cofactor metabolic process	0.279483	1	2	0	2	25
GO:0006950 response to stress	162	1	12.291	0.044	Biological Process	GO:0006950	response to stress	0.282265	1	124	38	162	3723
GO:0009414 response to water deprivation	7	1	0.531	0.055	Biological Process	GO:0009414	response to water deprivation	0.284768	1	7	0	7	128
GO:0048509 regulation of meristem development	16	1	1.214	0.049	Biological Process	GO:0048509	regulation of meristem development	0.285258	1	14	2	16	326
GO:0022603 regulation of anatomical structure morphogenesis	4	1	0.303	0.062	Biological Process	GO:0022603	regulation of anatomical structure morphogenesis	0.28569	1	4	0	4	65
GO:0030427 site of polarized growth	1	1	0.134	0.111	Cellular Component	GO:0030427	site of polarized growth	0.286098	1	0	1	1	9
GO:0035838 growing cell tip	1	1	0.134	0.111	Cellular Component	GO:0035838	growing cell tip	0.286098	1	0	1	1	9
GO:0051286 cell tip	1	1	0.134	0.111	Cellular Component	GO:0051286	cell tip	0.286098	1	0	1	1	9
GO:0032269 negative regulation of cellular protein metabolic process	3	1	0.228	0.067	Biological Process	GO:0032269	negative regulation of cellular protein metabolic process	0.288262	1	1	2	3	45
GO:0051248 negative regulation of protein metabolic process	3	1	0.228	0.067	Biological Process	GO:0051248	negative regulation of protein metabolic process	0.288262	1	1	2	3	45
GO:0000724 double-strand break repair via homologous recombination	1	1	0.076	0.125	Biological Process	GO:0000724	double-strand break repair via homologous recombination	0.28837	1	0	1	1	8
GO:0002832 negative regulation of response to biotic stimulus	1	1	0.076	0.125	Biological Process	GO:0002832	negative regulation of response to biotic stimulus	0.28837	1	1	0	1	8
GO:0006302 double-strand break repair	1	1	0.076	0.125	Biological Process	GO:0006302	double-strand break repair	0.28837	1	0	1	1	8
GO:0006690 icosanoid metabolic process	1	1	0.076	0.125	Biological Process	GO:0006690	icosanoid metabolic process	0.28837	1	1	0	1	8
GO:0010286 heat acclimation	1	1	0.076	0.125	Biological Process	GO:0010286	heat acclimation	0.28837	1	1	0	1	8
GO:0019369 arachidonic acid metabolic process	1	1	0.076	0.125	Biological Process	GO:0019369	arachidonic acid metabolic process	0.28837	1	1	0	1	8
GO:0019395 fatty acid oxidation	1	1	0.076	0.125	Biological Process	GO:0019395	fatty acid oxidation	0.28837	1	1	0	1	8
GO:0031328 positive regulation of cellular biosynthetic process	1	1	0.076	0.125	Biological Process	GO:0031328	positive regulation of cellular biosynthetic process	0.28837	1	0	1	1	8
GO:0046434 organophosphate catabolic process	1	1	0.076	0.125	Biological Process	GO:0046434	organophosphate catabolic process	0.28837	1	1	0	1	8
GO:1901292 nucleoside phosphate catabolic process	1	1	0.076	0.125	Biological Process	GO:1901292	nucleoside phosphate catabolic process	0.28837	1	1	0	1	8
GO:1901568 fatty acid derivative metabolic process	1	1	0.076	0.125	Biological Process	GO:1901568	fatty acid derivative metabolic process	0.28837	1	1	0	1	8
GO:0006664 glycolipid metabolic process	9	1	0.683	0.052	Biological Process	GO:0006664	glycolipid metabolic process	0.289259	1	8	1	9	172
GO:1903509 liposaccharide metabolic process	9	1	0.683	0.052	Biological Process	GO:1903509	liposaccharide metabolic process	0.289259	1	8	1	9	172
GO:0051273 beta-glucan metabolic process	16	1	1.214	0.049	Biological Process	GO:0051273	beta-glucan metabolic process	0.2934	1	14	2	16	328
GO:0001763 morphogenesis of a branching structure	2	1	0.152	0.077	Biological Process	GO:0001763	morphogenesis of a branching structure	0.295104	1	2	0	2	26
GO:0015718 monocarboxylic acid transport	2	1	0.152	0.077	Biological Process	GO:0015718	monocarboxylic acid transport	0.295104	1	0	2	2	26
GO:0016143 S-glycoside metabolic process	10	1	0.759	0.051	Biological Process	GO:0016143	S-glycoside metabolic process	0.295294	1	8	2	10	195
GO:0019757 glycosinolate metabolic process	10	1	0.759	0.051	Biological Process	GO:0019757	glycosinolate metabolic process	0.295294	1	8	2	10	195
GO:0090567 reproductive shoot system development	29	1	2.2	0.046	Biological Process	GO:0090567	reproductive shoot system development	0.297104	1	25	4	29	624
GO:0009415 response to water	7	1	0.531	0.054	Biological Process	GO:0009415	response to water	0.297951	1	7	0	7	130
GO:0009814 defense response, incompatible interaction	10	1	0.759	0.051	Biological Process	GO:0009814	defense response, incompatible interaction	0.300658	1	3	7	10	196
GO:0006020 inositol metabolic process	2	1	0.152	0.074	Biological Process	GO:0006020	inositol metabolic process	0.310674	1	2	0	2	27
GO:0006869 lipid transport	5	1	0.379	0.056	Biological Process	GO:0006869	lipid transport	0.312384	1	2	3	5	89
GO:0010876 lipid localization	5	1	0.379	0.056	Biological Process	GO:0010876	lipid localization	0.312384	1	2	3	5	89
GO:0000902 cell morphogenesis	28	1	2.124	0.046	Biological Process	GO:0000902	cell morphogenesis	0.315055	1	25	3	28	607
GO:0042995 cell projection	2	1	0.267	0.065	Cellular Component	GO:0042995	cell projection	0.316217	1	2	0	2	31
GO:0000394 RNA splicing, via endonucleolytic cleavage and ligation	1	1	0.076	0.111	Biological Process	GO:0000394	RNA splicing, via endonucleolytic cleavage and ligation	0.318001	1	1	0	1	9
GO:0001933 negative regulation of protein phosphorylation	1	1	0.076	0.111	Biological Process	GO:0001933	negative regulation of protein phosphorylation	0.318001	1	1	0	1	9
GO:0006469 negative regulation of protein kinase activity	1	1	0.076	0.111	Biological Process	GO:0006469	negative regulation of protein kinase activity	0.318001	1	1	0	1	9
GO:0006672 ceramide metabolic process	1	1	0.076	0.111	Biological Process	GO:0006672	ceramide metabolic process	0.318001	1	0	1	1	9
GO:0006677 glycosylceramide metabolic process	1	1	0.076	0.111	Biological Process	GO:0006677	glycosylceramide metabolic process	0.318001	1	0	1	1	9
GO:0006678 glucosylceramide metabolic process	1	1	0.076	0.111	Biological Process	GO:0006678	glucosylceramide metabolic process	0.318001	1	0	1	1	9
GO:0006687 glycosphingolipid metabolic process	1	1	0.076	0.111	Biological Process	GO:0006687	glycosphingolipid metabolic process	0.318001	1	0	1	1	9
GO:0010563 negative regulation of phosphorus metabolic process	1	1	0.076	0.111	Biological Process	GO:0010563	negative regulation of phosphorus metabolic process	0.318001	1	1	0	1	9
GO:0033673 negative regulation of kinase activity	1	1	0.076	0.111	Biological Process	GO:0033673	negative regulation of kinase activity	0.318001	1	1	0	1	9
GO:0034440 lipid oxidation	1	1	0.076	0.111	Biological Process	GO:0034440	lipid oxidation	0.318001	1	1	0	1	9
GO:0042326 negative regulation of phosphorylation	1	1	0.076	0.111	Biological Process	GO:0042326	negative regulation of phosphorylation	0.318001	1	1	0	1	9
GO:0045936 negative regulation of phosphate metabolic process	1	1	0.076	0.111	Biological Process	GO:0045936	negative regulation of phosphate metabolic process	0.318001	1	1	0	1	9
GO:0051348 negative regulation of transferase activity	1	1	0.076	0.111	Biological Process	GO:0051348	negative regulation of transferase activity	0.318001	1	1	0	1	9
GO:0044092 negative regulation of molecular function	3	1	0.228	0.062	Biological Process	GO:0044092	negative regulation of molecular function	0.322767	1	1	2	3	48
GO:0048584 positive regulation of response to stimulus	3	1	0.228	0.062	Biological Process	GO:0048584	positive regulation of response to stimulus	0.322767	1	2	1	3	48
GO:0014070 response to organic cyclic compound	27	1	2.049	0.046	Biological Process	GO:0014070	response to organic cyclic compound	0.327592	1	19	8	27	588
GO:0006873 cellular ion homeostasis	10	1	0.759	0.05	Biological Process	GO:0006873	cellular ion homeostasis	0.327817	1	7	3	10	201
GO:0055082 cellular chemical homeostasis	10	1	0.759	0.05	Biological Process	GO:0055082	cellular chemical homeostasis	0.327817	1	7	3	10	201
GO:0046148 pigment biosynthetic process	4	1	0.303	0.057	Biological Process	GO:0046148	pigment biosynthetic process	0.333027	1	4	0	4	70
GO:0003002 regionalization	15	1	1.138	0.048	Biological Process	GO:0003002	regionalization	0.333984	1	14	1	15	315
GO:0000152 nuclear ubiquitin ligase complex	1	1	0.134	0.091	Cellular Component	GO:0000152	nuclear ubiquitin ligase complex	0.337624	1	1	0	1	11
GO:0005741 mitochondrial outer membrane	1	1	0.134	0.091	Cellular Component	GO:0005741	mitochondrial outer membrane	0.337624	1	1	0	1	11
GO:0031306 intrinsic component of mitochondrial outer membrane	1	1	0.134	0.091	Cellular Component	GO:0031306	intrinsic component of mitochondrial outer membrane	0.337624	1	1	0	1	11
GO:0098573 intrinsic component of mitochondrial membrane	1	1	0.134	0.091	Cellular Component	GO:0098573	intrinsic component of mitochondrial membrane	0.337624	1	1	0	1	11
GO:0032989 cellular component morphogenesis	31	1	2.352	0.045	Biological Process	GO:0032989	cellular component morphogenesis	0.338732	1	28	3	31	684
GO:0098542 defense response to other organism	13	1	0.986	0.048	Biological Process	GO:0098542	defense response to other organism	0.340327	1	5	8	13	271
GO:0002218 activation of innate immune response	2	1	0.152	0.069	Biological Process	GO:0002218	activation of innate immune response	0.341572	1	2	0	2	29
GO:0002253 activation of immune response	2	1	0.152	0.069	Biological Process	GO:0002253	activation of immune response	0.341572	1	2	0	2	29
GO:0006513 protein monoubiquitination	1	1	0.076	0.1	Biological Process	GO:0006513	protein monoubiquitination	0.3464	1	1	0	1	10
GO:0009312 oligosaccharide biosynthetic process	1	1	0.076	0.1	Biological Process	GO:0009312	oligosaccharide biosynthetic process	0.3464	1	1	0	1	10
GO:0016574 histone ubiquitination	1	1	0.076	0.1	Biological Process	GO:0016574	histone ubiquitination	0.3464	1	1	0	1	10
GO:0034756 regulation of iron ion transport	1	1	0.076	0.1	Biological Process	GO:0034756	regulation of iron ion transport	0.3464	1	1	0	1	10
GO:0035434 copper ion transmembrane transport	1	1	0.076	0.1	Biological Process	GO:0035434	copper ion transmembrane transport	0.3464	1	1	0	1	10
GO:0080190 lateral growth	1	1	0.076	0.1	Biological Process	GO:0080190	lateral growth	0.3464	1	1	0	1	10
GO:1901615 organic hydroxy compound metabolic process	36	1	2.731	0.045	Biological Process	GO:1901615	organic hydroxy compound metabolic process	0.347112	1	28	8	36	803
GO:0048878 chemical homeostasis	16	1	1.214	0.047	Biological Process	GO:0048878	chemical homeostasis	0.34787	1	12	4	16	341
GO:0019751 polyol metabolic process	8	1	0.607	0.05	Biological Process	GO:0019751	polyol metabolic process	0.349604	1	7	1	8	160
GO:0009886 post-embryonic morphogenesis	14	1	1.062	0.047	Biological Process	GO:0009886	post-embryonic morphogenesis	0.355517	1	10	4	14	297
GO:0005938 cell cortex	1	1	0.134	0.083	Cellular Component	GO:0005938	cell cortex	0.361977	1	1	0	1	12
GO:0044448 cell cortex part	1	1	0.134	0.083	Cellular Component	GO:0044448	cell cortex part	0.361977	1	1	0	1	12
GO:0099568 cytoplasmic region	1	1	0.134	0.083	Cellular Component	GO:0099568	cytoplasmic region	0.361977	1	1	0	1	12
GO:0030154 cell differentiation	36	1	2.731	0.044	Biological Process	GO:0030154	cell differentiation	0.363922	1	32	4	36	809
GO:0098771 inorganic ion homeostasis	9	1	0.683	0.049	Biological Process	GO:0098771	inorganic ion homeostasis	0.364779	1	8	1	9	185
GO:0010374 stomatal complex development	4	1	0.303	0.054	Biological Process	GO:0010374	stomatal complex development	0.371164	1	4	0	4	74
GO:0006529 asparagine biosynthetic process	1	1	0.076	0.091	Biological Process	GO:0006529	asparagine biosynthetic process	0.373617	1	1	0	1	11
GO:0006636 unsaturated fatty acid biosynthetic process	1	1	0.076	0.091	Biological Process	GO:0006636	unsaturated fatty acid biosynthetic process	0.373617	1	1	0	1	11
GO:0006772 thiamine metabolic process	1	1	0.076	0.091	Biological Process	GO:0006772	thiamine metabolic process	0.373617	1	1	0	1	11
GO:0009310 amine catabolic process	1	1	0.076	0.091	Biological Process	GO:0009310	amine catabolic process	0.373617	1	1	0	1	11
GO:0042402 cellular biogenic amine catabolic process	1	1	0.076	0.091	Biological Process	GO:0042402	cellular biogenic amine catabolic process	0.373617	1	1	0	1	11
GO:0048468 cell development	28	1	2.124	0.045	Biological Process	GO:0048468	cell development	0.378404	1	25	3	28	627
GO:0006643 membrane lipid metabolic process	11	1	0.835	0.047	Biological Process	GO:0006643	membrane lipid metabolic process	0.37843	1	8	3	11	233
GO:0006875 cellular metal ion homeostasis	3	1	0.228	0.057	Biological Process	GO:0006875	cellular metal ion homeostasis	0.380167	1	3	0	3	53
GO:0006629 lipid metabolic process	98	1	7.436	0.043	Biological Process	GO:0006629	lipid metabolic process	0.382398	1	78	20	98	2279
GO:0010035 response to inorganic substance	20	1	1.517	0.045	Biological Process	GO:0010035	response to inorganic substance	0.383279	1	16	4	20	442
GO:0071229 cellular response to acid chemical	19	1	1.442	0.045	Biological Process	GO:0071229	cellular response to acid chemical	0.392153	1	14	5	19	421
GO:0002252 immune effector process	5	1	0.379	0.051	Biological Process	GO:0002252	immune effector process	0.395336	1	0	5	5	99
GO:1901617 organic hydroxy compound biosynthetic process	13	1	0.986	0.046	Biological Process	GO:1901617	organic hydroxy compound biosynthetic process	0.398297	1	11	2	13	283
GO:0001676 long-chain fatty acid metabolic process	1	1	0.076	0.083	Biological Process	GO:0001676	long-chain fatty acid metabolic process	0.399701	1	1	0	1	12
GO:0006415 translational termination	1	1	0.076	0.083	Biological Process	GO:0006415	translational termination	0.399701	1	0	1	1	12
GO:0006449 regulation of translational termination	1	1	0.076	0.083	Biological Process	GO:0006449	regulation of translational termination	0.399701	1	0	1	1	12
GO:0009740 gibberellic acid mediated signaling pathway	1	1	0.076	0.083	Biological Process	GO:0009740	gibberellic acid mediated signaling pathway	0.399701	1	1	0	1	12
GO:0009937 regulation of gibberellic acid mediated signaling pathway	1	1	0.076	0.083	Biological Process	GO:0009937	regulation of gibberellic acid mediated signaling pathway	0.399701	1	1	0	1	12
GO:0061687 detoxification of inorganic compound	1	1	0.076	0.083	Biological Process	GO:0061687	detoxification of inorganic compound	0.399701	1	1	0	1	12
GO:0072505 divalent inorganic anion homeostasis	1	1	0.076	0.083	Biological Process	GO:0072505	divalent inorganic anion homeostasis	0.399701	1	1	0	1	12
GO:0006637 acyl-CoA metabolic process	7	1	0.531	0.048	Biological Process	GO:0006637	acyl-CoA metabolic process	0.406443	1	3	4	7	146
GO:0035383 thioester metabolic process	7	1	0.531	0.048	Biological Process	GO:0035383	thioester metabolic process	0.406443	1	3	4	7	146
GO:0048507 meristem development	32	1	2.428	0.044	Biological Process	GO:0048507	meristem development	0.407339	1	29	3	32	730
GO:0042440 pigment metabolic process	4	1	0.303	0.051	Biological Process	GO:0042440	pigment metabolic process	0.409136	1	4	0	4	78
GO:0016051 carbohydrate biosynthetic process	5	1	0.379	0.05	Biological Process	GO:0016051	carbohydrate biosynthetic process	0.411921	1	5	0	5	101
GO:0042221 response to chemical	139	1	10.546	0.042	Biological Process	GO:0042221	response to chemical	0.413472	1	106	33	139	3273
GO:0006826 iron ion transport	2	1	0.152	0.059	Biological Process	GO:0006826	iron ion transport	0.416556	1	1	1	2	34
GO:0007015 actin filament organization	13	1	0.986	0.045	Biological Process	GO:0007015	actin filament organization	0.417819	1	11	2	13	287
GO:0006528 asparagine metabolic process	1	1	0.076	0.077	Biological Process	GO:0006528	asparagine metabolic process	0.4247	1	1	0	1	13
GO:0015800 acidic amino acid transport	1	1	0.076	0.077	Biological Process	GO:0015800	acidic amino acid transport	0.4247	1	1	0	1	13
GO:0015813 L-glutamate transport	1	1	0.076	0.077	Biological Process	GO:0015813	L-glutamate transport	0.4247	1	1	0	1	13
GO:0016106 sesquiterpenoid biosynthetic process	1	1	0.076	0.077	Biological Process	GO:0016106	sesquiterpenoid biosynthetic process	0.4247	1	1	0	1	13
GO:0051094 positive regulation of developmental process	1	1	0.076	0.077	Biological Process	GO:0051094	positive regulation of developmental process	0.4247	1	0	1	1	13
GO:0090501 RNA phosphodiester bond hydrolysis	7	1	0.531	0.047	Biological Process	GO:0090501	RNA phosphodiester bond hydrolysis	0.426946	1	6	1	7	149
GO:0048608 reproductive structure development	34	1	2.58	0.043	Biological Process	GO:0048608	reproductive structure development	0.430797	1	29	5	34	785
GO:0061458 reproductive system development	34	1	2.58	0.043	Biological Process	GO:0061458	reproductive system development	0.430797	1	29	5	34	785
GO:0006801 superoxide metabolic process	2	1	0.152	0.057	Biological Process	GO:0006801	superoxide metabolic process	0.431049	1	2	0	2	35
GO:0002684 positive regulation of immune system process	2	1	0.152	0.056	Biological Process	GO:0002684	positive regulation of immune system process	0.445347	1	2	0	2	36
GO:0031349 positive regulation of defense response	2	1	0.152	0.056	Biological Process	GO:0031349	positive regulation of defense response	0.445347	1	2	0	2	36
GO:0045089 positive regulation of innate immune response	2	1	0.152	0.056	Biological Process	GO:0045089	positive regulation of innate immune response	0.445347	1	2	0	2	36
GO:0050778 positive regulation of immune response	2	1	0.152	0.056	Biological Process	GO:0050778	positive regulation of immune response	0.445347	1	2	0	2	36
GO:0031347 regulation of defense response	4	1	0.303	0.049	Biological Process	GO:0031347	regulation of defense response	0.446616	1	4	0	4	82
GO:0009744 response to sucrose	1	1	0.076	0.071	Biological Process	GO:0009744	response to sucrose	0.448659	1	1	0	1	14
GO:0010359 regulation of anion channel activity	1	1	0.076	0.071	Biological Process	GO:0010359	regulation of anion channel activity	0.448659	1	1	0	1	14
GO:0046890 regulation of lipid biosynthetic process	1	1	0.076	0.071	Biological Process	GO:0046890	regulation of lipid biosynthetic process	0.448659	1	1	0	1	14
GO:0055081 anion homeostasis	1	1	0.076	0.071	Biological Process	GO:0055081	anion homeostasis	0.448659	1	1	0	1	14
GO:1903959 regulation of anion transmembrane transport	1	1	0.076	0.071	Biological Process	GO:1903959	regulation of anion transmembrane transport	0.448659	1	1	0	1	14
GO:0071705 nitrogen compound transport	24	1	1.821	0.043	Biological Process	GO:0071705	nitrogen compound transport	0.450116	1	21	3	24	554
GO:0009755 hormone-mediated signaling pathway	44	1	3.338	0.043	Biological Process	GO:0009755	hormone-mediated signaling pathway	0.454395	1	32	12	44	1031
GO:0032870 cellular response to hormone stimulus	44	1	3.338	0.043	Biological Process	GO:0032870	cellular response to hormone stimulus	0.454395	1	32	12	44	1031
GO:0071495 cellular response to endogenous stimulus	44	1	3.338	0.043	Biological Process	GO:0071495	cellular response to endogenous stimulus	0.454395	1	32	12	44	1031
GO:0015629 actin cytoskeleton	3	1	0.401	0.044	Cellular Component	GO:0015629	actin cytoskeleton	0.458452	1	3	0	3	68
GO:0030148 sphingolipid biosynthetic process	2	1	0.152	0.054	Biological Process	GO:0030148	sphingolipid biosynthetic process	0.459442	1	0	2	2	37
GO:0006576 cellular biogenic amine metabolic process	8	1	0.607	0.045	Biological Process	GO:0006576	cellular biogenic amine metabolic process	0.463554	1	7	1	8	178
GO:0009311 oligosaccharide metabolic process	8	1	0.607	0.045	Biological Process	GO:0009311	oligosaccharide metabolic process	0.463554	1	6	2	8	178
GO:0005654 nucleoplasm	8	1	1.07	0.04	Cellular Component	GO:0005654	nucleoplasm	0.465454	1	7	1	8	202
GO:0044451 nucleoplasm part	8	1	1.07	0.04	Cellular Component	GO:0044451	nucleoplasm part	0.465454	1	7	1	8	202
GO:1901698 response to nitrogen compound	21	1	1.593	0.043	Biological Process	GO:1901698	response to nitrogen compound	0.46582	1	12	9	21	487
GO:0055080 cation homeostasis	8	1	0.607	0.045	Biological Process	GO:0055080	cation homeostasis	0.469825	1	7	1	8	179
GO:0042723 thiamine-containing compound metabolic process	1	1	0.076	0.067	Biological Process	GO:0042723	thiamine-containing compound metabolic process	0.471621	1	1	0	1	15
GO:0009694 jasmonic acid metabolic process	7	1	0.531	0.045	Biological Process	GO:0009694	jasmonic acid metabolic process	0.474368	1	6	1	7	156
GO:0044106 cellular amine metabolic process	8	1	0.607	0.044	Biological Process	GO:0044106	cellular amine metabolic process	0.476079	1	7	1	8	180
GO:0044085 cellular component biogenesis	68	1	5.159	0.042	Biological Process	GO:0044085	cellular component biogenesis	0.477112	1	57	11	68	1614
GO:0007568 aging	5	1	0.379	0.046	Biological Process	GO:0007568	aging	0.477321	1	3	2	5	109
GO:0051179 localization	252	1	19.12	0.042	Biological Process	GO:0051179	localization	0.482389	1	197	55	252	6029
GO:0010074 maintenance of meristem identity	2	1	0.152	0.051	Biological Process	GO:0010074	maintenance of meristem identity	0.486991	1	2	0	2	39
GO:0048367 shoot system development	33	1	2.504	0.042	Biological Process	GO:0048367	shoot system development	0.490307	1	28	5	33	781
GO:0006749 glutathione metabolic process	1	1	0.076	0.062	Biological Process	GO:0006749	glutathione metabolic process	0.493627	1	1	0	1	16
GO:0010337 regulation of salicylic acid metabolic process	1	1	0.076	0.062	Biological Process	GO:0010337	regulation of salicylic acid metabolic process	0.493627	1	1	0	1	16
GO:0019400 alditol metabolic process	1	1	0.076	0.062	Biological Process	GO:0019400	alditol metabolic process	0.493627	1	0	1	1	16
GO:0090305 nucleic acid phosphodiester bond hydrolysis	7	1	0.531	0.044	Biological Process	GO:0090305	nucleic acid phosphodiester bond hydrolysis	0.494396	1	6	1	7	159
GO:0048500 signal recognition particle	1	1	0.134	0.053	Cellular Component	GO:0048500	signal recognition particle	0.509163	1	1	0	1	19
GO:0000271 polysaccharide biosynthetic process	4	1	0.303	0.045	Biological Process	GO:0000271	polysaccharide biosynthetic process	0.510202	1	4	0	4	89
GO:0019827 stem cell population maintenance	4	1	0.303	0.045	Biological Process	GO:0019827	stem cell population maintenance	0.510202	1	4	0	4	89
GO:0098727 maintenance of cell number	4	1	0.303	0.045	Biological Process	GO:0098727	maintenance of cell number	0.510202	1	4	0	4	89
GO:0010208 pollen wall assembly	3	1	0.228	0.046	Biological Process	GO:0010208	pollen wall assembly	0.511651	1	3	0	3	65
GO:0085029 extracellular matrix assembly	3	1	0.228	0.046	Biological Process	GO:0085029	extracellular matrix assembly	0.511651	1	3	0	3	65
GO:0006955 immune response	17	1	1.29	0.042	Biological Process	GO:0006955	immune response	0.512668	1	10	7	17	403
GO:0045087 innate immune response	17	1	1.29	0.042	Biological Process	GO:0045087	innate immune response	0.512668	1	10	7	17	403
GO:0000079 regulation of cyclin-dependent protein serine/threonine kinase activity	2	1	0.152	0.049	Biological Process	GO:0000079	regulation of cyclin-dependent protein serine/threonine kinase activity	0.513645	1	2	0	2	41
GO:0006563 L-serine metabolic process	2	1	0.152	0.049	Biological Process	GO:0006563	L-serine metabolic process	0.513645	1	0	2	2	41
GO:1904029 regulation of cyclin-dependent protein kinase activity	2	1	0.152	0.049	Biological Process	GO:1904029	regulation of cyclin-dependent protein kinase activity	0.513645	1	2	0	2	41
GO:0000038 very long-chain fatty acid metabolic process	1	1	0.076	0.059	Biological Process	GO:0000038	very long-chain fatty acid metabolic process	0.514717	1	1	0	1	17
GO:0006885 regulation of pH	1	1	0.076	0.059	Biological Process	GO:0006885	regulation of pH	0.514717	1	1	0	1	17
GO:0030004 cellular monovalent inorganic cation homeostasis	1	1	0.076	0.059	Biological Process	GO:0030004	cellular monovalent inorganic cation homeostasis	0.514717	1	1	0	1	17
GO:0030641 regulation of cellular pH	1	1	0.076	0.059	Biological Process	GO:0030641	regulation of cellular pH	0.514717	1	1	0	1	17
GO:0042439 ethanolamine-containing compound metabolic process	1	1	0.076	0.059	Biological Process	GO:0042439	ethanolamine-containing compound metabolic process	0.514717	1	1	0	1	17
GO:0051552 flavone metabolic process	1	1	0.076	0.059	Biological Process	GO:0051552	flavone metabolic process	0.514717	1	1	0	1	17
GO:0051553 flavone biosynthetic process	1	1	0.076	0.059	Biological Process	GO:0051553	flavone biosynthetic process	0.514717	1	1	0	1	17
GO:0009799 specification of symmetry	8	1	0.607	0.043	Biological Process	GO:0009799	specification of symmetry	0.519291	1	7	1	8	187
GO:0048869 cellular developmental process	50	1	3.794	0.042	Biological Process	GO:0048869	cellular developmental process	0.525713	1	46	4	50	1203
GO:0002376 immune system process	21	1	1.593	0.042	Biological Process	GO:0002376	immune system process	0.526121	1	10	11	21	503
GO:0050832 defense response to fungus	2	1	0.152	0.048	Biological Process	GO:0050832	defense response to fungus	0.526624	1	2	0	2	42
GO:0009793 embryo development ending in seed dormancy	7	1	0.531	0.043	Biological Process	GO:0009793	embryo development ending in seed dormancy	0.527221	1	6	1	7	164
GO:0009737 response to abscisic acid	4	1	0.303	0.044	Biological Process	GO:0009737	response to abscisic acid	0.527763	1	4	0	4	91
GO:0097305 response to alcohol	4	1	0.303	0.044	Biological Process	GO:0097305	response to alcohol	0.527763	1	4	0	4	91
GO:0071407 cellular response to organic cyclic compound	20	1	1.517	0.042	Biological Process	GO:0071407	cellular response to organic cyclic compound	0.530629	1	16	4	20	480
GO:0007389 pattern specification process	18	1	1.366	0.042	Biological Process	GO:0007389	pattern specification process	0.532393	1	16	2	18	432
GO:0008614 pyridoxine metabolic process	1	1	0.076	0.056	Biological Process	GO:0008614	pyridoxine metabolic process	0.534929	1	0	1	1	18
GO:0010119 regulation of stomatal movement	1	1	0.076	0.056	Biological Process	GO:0010119	regulation of stomatal movement	0.534929	1	1	0	1	18
GO:0043244 regulation of protein complex disassembly	1	1	0.076	0.056	Biological Process	GO:0043244	regulation of protein complex disassembly	0.534929	1	0	1	1	18
GO:0048585 negative regulation of response to stimulus	1	1	0.076	0.056	Biological Process	GO:0048585	negative regulation of response to stimulus	0.534929	1	1	0	1	18
GO:0051259 protein oligomerization	2	1	0.152	0.047	Biological Process	GO:0051259	protein oligomerization	0.539366	1	2	0	2	43
GO:0006575 cellular modified amino acid metabolic process	5	1	0.379	0.043	Biological Process	GO:0006575	cellular modified amino acid metabolic process	0.540119	1	4	1	5	117
GO:0009696 salicylic acid metabolic process	9	1	0.683	0.042	Biological Process	GO:0009696	salicylic acid metabolic process	0.54086	1	5	4	9	215
GO:0006665 sphingolipid metabolic process	3	1	0.228	0.044	Biological Process	GO:0006665	sphingolipid metabolic process	0.542223	1	0	3	3	68
GO:0042537 benzene-containing compound metabolic process	9	1	0.683	0.042	Biological Process	GO:0042537	benzene-containing compound metabolic process	0.546487	1	5	4	9	216
GO:0046467 membrane lipid biosynthetic process	8	1	0.607	0.042	Biological Process	GO:0046467	membrane lipid biosynthetic process	0.549385	1	6	2	8	192
GO:0080134 regulation of response to stress	4	1	0.303	0.043	Biological Process	GO:0080134	regulation of response to stress	0.55351	1	4	0	4	94
GO:0009593 detection of chemical stimulus	1	1	0.076	0.053	Biological Process	GO:0009593	detection of chemical stimulus	0.554301	1	0	1	1	19
GO:0015807 L-amino acid transport	1	1	0.076	0.053	Biological Process	GO:0015807	L-amino acid transport	0.554301	1	1	0	1	19
GO:0018871 1-aminocyclopropane-1-carboxylate metabolic process	1	1	0.076	0.053	Biological Process	GO:0018871	1-aminocyclopropane-1-carboxylate metabolic process	0.554301	1	1	0	1	19
GO:0042816 vitamin B6 metabolic process	1	1	0.076	0.053	Biological Process	GO:0042816	vitamin B6 metabolic process	0.554301	1	0	1	1	19
GO:0090056 regulation of chlorophyll metabolic process	1	1	0.076	0.053	Biological Process	GO:0090056	regulation of chlorophyll metabolic process	0.554301	1	1	0	1	19
GO:1901401 regulation of tetrapyrrole metabolic process	1	1	0.076	0.053	Biological Process	GO:1901401	regulation of tetrapyrrole metabolic process	0.554301	1	1	0	1	19
GO:0034728 nucleosome organization	4	1	0.303	0.042	Biological Process	GO:0034728	nucleosome organization	0.561925	1	0	4	4	95
GO:0006714 sesquiterpenoid metabolic process	3	1	0.228	0.043	Biological Process	GO:0006714	sesquiterpenoid metabolic process	0.561977	1	3	0	3	70
GO:0009787 regulation of abscisic acid-activated signaling pathway	3	1	0.228	0.043	Biological Process	GO:0009787	regulation of abscisic acid-activated signaling pathway	0.561977	1	3	0	3	70
GO:1901419 regulation of response to alcohol	3	1	0.228	0.043	Biological Process	GO:1901419	regulation of response to alcohol	0.561977	1	3	0	3	70
GO:0016104 triterpenoid biosynthetic process	2	1	0.152	0.044	Biological Process	GO:0016104	triterpenoid biosynthetic process	0.564129	1	0	2	2	45
GO:0045088 regulation of innate immune response	2	1	0.152	0.044	Biological Process	GO:0045088	regulation of innate immune response	0.564129	1	2	0	2	45
GO:0050776 regulation of immune response	2	1	0.152	0.044	Biological Process	GO:0050776	regulation of immune response	0.564129	1	2	0	2	45
GO:0016209 antioxidant activity	4	1	0.302	0.044	Molecular Function	GO:0016209	antioxidant activity	0.565626	1	4	0	4	90
GO:0044786 cell cycle DNA replication	6	1	0.455	0.041	Biological Process	GO:0044786	cell cycle DNA replication	0.570757	1	5	1	6	146
GO:0005856 cytoskeleton	21	1	2.807	0.036	Cellular Component	GO:0005856	cytoskeleton	0.572489	1	18	3	21	584
GO:0009653 anatomical structure morphogenesis	66	1	5.008	0.041	Biological Process	GO:0009653	anatomical structure morphogenesis	0.572682	1	56	10	66	1611
GO:0031400 negative regulation of protein modification process	1	1	0.076	0.05	Biological Process	GO:0031400	negative regulation of protein modification process	0.572866	1	1	0	1	20
GO:0044070 regulation of anion transport	1	1	0.076	0.05	Biological Process	GO:0044070	regulation of anion transport	0.572866	1	1	0	1	20
GO:0010033 response to organic substance	94	1	7.132	0.041	Biological Process	GO:0010033	response to organic substance	0.57515	1	70	24	94	2291
GO:0004557 alpha-galactosidase activity	1	1	0.075	0.053	Molecular Function	GO:0004557	alpha-galactosidase activity	0.575924	1	1	0	1	19
GO:0008171 O-methyltransferase activity	1	1	0.075	0.053	Molecular Function	GO:0008171	O-methyltransferase activity	0.575924	1	0	1	1	19
GO:0031123 RNA 3'-end processing	2	1	0.152	0.043	Biological Process	GO:0031123	RNA 3'-end processing	0.576147	1	1	1	2	46
GO:0008092 cytoskeletal protein binding	15	1	1.131	0.043	Molecular Function	GO:0008092	cytoskeletal protein binding	0.583373	1	12	3	15	350
GO:0043647 inositol phosphate metabolic process	5	1	0.379	0.041	Biological Process	GO:0043647	inositol phosphate metabolic process	0.584808	1	5	0	5	123
GO:0033554 cellular response to stress	36	1	2.731	0.041	Biological Process	GO:0033554	cellular response to stress	0.586868	1	24	12	36	887
GO:0009687 abscisic acid metabolic process	2	1	0.152	0.043	Biological Process	GO:0009687	abscisic acid metabolic process	0.58792	1	2	0	2	47
GO:0043288 apocarotenoid metabolic process	2	1	0.152	0.043	Biological Process	GO:0043288	apocarotenoid metabolic process	0.58792	1	2	0	2	47
GO:0055067 monovalent inorganic cation homeostasis	2	1	0.152	0.043	Biological Process	GO:0055067	monovalent inorganic cation homeostasis	0.58792	1	2	0	2	47
GO:1902644 tertiary alcohol metabolic process	2	1	0.152	0.043	Biological Process	GO:1902644	tertiary alcohol metabolic process	0.58792	1	2	0	2	47
GO:0009965 leaf morphogenesis	1	1	0.076	0.048	Biological Process	GO:0009965	leaf morphogenesis	0.590658	1	1	0	1	21
GO:0015994 chlorophyll metabolic process	1	1	0.076	0.048	Biological Process	GO:0015994	chlorophyll metabolic process	0.590658	1	1	0	1	21
GO:0019216 regulation of lipid metabolic process	1	1	0.076	0.048	Biological Process	GO:0019216	regulation of lipid metabolic process	0.590658	1	1	0	1	21
GO:0016772 transferase activity, transferring phosphorus-containing groups	188	1	14.178	0.044	Molecular Function	GO:0016772	transferase activity, transferring phosphorus-containing groups	0.590973	1	128	60	188	4316
GO:0016837 carbon-oxygen lyase activity, acting on polysaccharides	3	1	0.226	0.043	Molecular Function	GO:0016837	carbon-oxygen lyase activity, acting on polysaccharides	0.592315	1	3	0	3	69
GO:0007010 cytoskeleton organization	20	1	1.517	0.04	Biological Process	GO:0007010	cytoskeleton organization	0.593915	1	15	5	20	497
GO:0016211 ammonia ligase activity	1	1	0.075	0.05	Molecular Function	GO:0016211	ammonia ligase activity	0.594651	1	1	0	1	20
GO:0016880 acid-ammonia (or amide) ligase activity	1	1	0.075	0.05	Molecular Function	GO:0016880	acid-ammonia (or amide) ligase activity	0.594651	1	1	0	1	20
GO:0030003 cellular cation homeostasis	4	1	0.303	0.04	Biological Process	GO:0030003	cellular cation homeostasis	0.594694	1	4	0	4	99
GO:0071824 protein-DNA complex subunit organization	4	1	0.303	0.04	Biological Process	GO:0071824	protein-DNA complex subunit organization	0.594694	1	0	4	4	99
GO:0016811 hydrolase activity, acting on carbon-nitrogen (but not peptide) bonds, in linear amides	2	1	0.151	0.044	Molecular Function	GO:0016811	hydrolase activity, acting on carbon-nitrogen (but not peptide) bonds, in linear amides	0.596441	1	2	0	2	45
GO:0051336 regulation of hydrolase activity	6	1	0.455	0.04	Biological Process	GO:0051336	regulation of hydrolase activity	0.597239	1	4	2	6	150
GO:0030422 production of siRNA involved in RNA interference	5	1	0.379	0.04	Biological Process	GO:0030422	production of siRNA involved in RNA interference	0.599171	1	5	0	5	125
GO:0034655 nucleobase-containing compound catabolic process	5	1	0.379	0.04	Biological Process	GO:0034655	nucleobase-containing compound catabolic process	0.599171	1	5	0	5	125
GO:0006448 regulation of translational elongation	2	1	0.152	0.042	Biological Process	GO:0006448	regulation of translational elongation	0.599448	1	1	1	2	48
GO:0060089 molecular transducer activity	9	1	0.679	0.042	Molecular Function	GO:0060089	molecular transducer activity	0.600371	1	8	1	9	213
GO:0016246 RNA interference	5	1	0.379	0.04	Biological Process	GO:0016246	RNA interference	0.606247	1	5	0	5	126
GO:0048583 regulation of response to stimulus	13	1	0.986	0.04	Biological Process	GO:0048583	regulation of response to stimulus	0.60682	1	12	1	13	327
GO:0006536 glutamate metabolic process	1	1	0.076	0.045	Biological Process	GO:0006536	glutamate metabolic process	0.607709	1	1	0	1	22
GO:0006541 glutamine metabolic process	1	1	0.076	0.045	Biological Process	GO:0006541	glutamine metabolic process	0.607709	1	1	0	1	22
GO:0010959 regulation of metal ion transport	1	1	0.076	0.045	Biological Process	GO:0010959	regulation of metal ion transport	0.607709	1	1	0	1	22
GO:0009738 abscisic acid-activated signaling pathway	3	1	0.228	0.04	Biological Process	GO:0009738	abscisic acid-activated signaling pathway	0.609019	1	3	0	3	75
GO:0010927 cellular component assembly involved in morphogenesis	3	1	0.228	0.04	Biological Process	GO:0010927	cellular component assembly involved in morphogenesis	0.609019	1	3	0	3	75
GO:0071215 cellular response to abscisic acid stimulus	3	1	0.228	0.04	Biological Process	GO:0071215	cellular response to abscisic acid stimulus	0.609019	1	3	0	3	75
GO:0097306 cellular response to alcohol	3	1	0.228	0.04	Biological Process	GO:0097306	cellular response to alcohol	0.609019	1	3	0	3	75
GO:0044702 single organism reproductive process	39	1	2.959	0.04	Biological Process	GO:0044702	single organism reproductive process	0.609755	1	32	7	39	969
GO:0009608 response to symbiont	2	1	0.152	0.041	Biological Process	GO:0009608	response to symbiont	0.610732	1	0	2	2	49
GO:0008081 phosphoric diester hydrolase activity	1	1	0.075	0.048	Molecular Function	GO:0008081	phosphoric diester hydrolase activity	0.612552	1	1	0	1	21
GO:0016833 oxo-acid-lyase activity	1	1	0.075	0.048	Molecular Function	GO:0016833	oxo-acid-lyase activity	0.612552	1	0	1	1	21
GO:0006810 transport	205	1	15.554	0.041	Biological Process	GO:0006810	transport	0.615163	1	154	51	205	5006
GO:0005984 disaccharide metabolic process	6	1	0.455	0.039	Biological Process	GO:0005984	disaccharide metabolic process	0.616515	1	4	2	6	153
GO:0031225 anchored component of membrane	3	1	0.401	0.035	Cellular Component	GO:0031225	anchored component of membrane	0.616834	1	1	2	3	86
GO:0016615 malate dehydrogenase activity	2	1	0.151	0.043	Molecular Function	GO:0016615	malate dehydrogenase activity	0.620242	1	0	2	2	47
GO:0019207 kinase regulator activity	2	1	0.151	0.043	Molecular Function	GO:0019207	kinase regulator activity	0.620242	1	2	0	2	47
GO:0072657 protein localization to membrane	2	1	0.152	0.04	Biological Process	GO:0072657	protein localization to membrane	0.621771	1	2	0	2	50
GO:0090150 establishment of protein localization to membrane	2	1	0.152	0.04	Biological Process	GO:0090150	establishment of protein localization to membrane	0.621771	1	2	0	2	50
GO:0006261 DNA-dependent DNA replication	6	1	0.455	0.039	Biological Process	GO:0006261	DNA-dependent DNA replication	0.622824	1	5	1	6	154
GO:0016746 transferase activity, transferring acyl groups	24	1	1.81	0.042	Molecular Function	GO:0016746	transferase activity, transferring acyl groups	0.626571	1	20	4	24	571
GO:0090558 plant epidermis development	12	1	0.91	0.039	Biological Process	GO:0090558	plant epidermis development	0.629021	1	11	1	12	307
GO:0009247 glycolipid biosynthetic process	6	1	0.455	0.039	Biological Process	GO:0009247	glycolipid biosynthetic process	0.629073	1	6	0	6	155
GO:0016884 carbon-nitrogen ligase activity, with glutamine as amido-N-donor	1	1	0.075	0.045	Molecular Function	GO:0016884	carbon-nitrogen ligase activity, with glutamine as amido-N-donor	0.629663	1	1	0	1	22
GO:0005875 microtubule associated complex	7	1	0.936	0.034	Cellular Component	GO:0005875	microtubule associated complex	0.631284	1	7	0	7	205
GO:0006952 defense response	32	1	2.428	0.04	Biological Process	GO:0006952	defense response	0.631772	1	20	12	32	805
GO:0070011 peptidase activity, acting on L-amino acid peptides	34	1	2.564	0.042	Molecular Function	GO:0070011	peptidase activity, acting on L-amino acid peptides	0.632285	1	34	0	34	806
GO:0006613 cotranslational protein targeting to membrane	1	1	0.076	0.042	Biological Process	GO:0006613	cotranslational protein targeting to membrane	0.639713	1	1	0	1	24
GO:0009909 regulation of flower development	5	1	0.379	0.038	Biological Process	GO:0009909	regulation of flower development	0.64052	1	5	0	5	131
GO:0006414 translational elongation	2	1	0.152	0.038	Biological Process	GO:0006414	translational elongation	0.643119	1	1	1	2	52
GO:0048519 negative regulation of biological process	37	1	2.807	0.04	Biological Process	GO:0048519	negative regulation of biological process	0.643805	1	28	9	37	933
GO:0008233 peptidase activity	35	1	2.64	0.042	Molecular Function	GO:0008233	peptidase activity	0.64555	1	34	1	35	834
GO:0016702 oxidoreductase activity, acting on single donors with incorporation of molecular oxygen, incorporation of two atoms of oxygen	1	1	0.075	0.043	Molecular Function	GO:0016702	oxidoreductase activity, acting on single donors with incorporation of molecular oxygen, incorporation of two atoms of oxygen	0.646019	1	1	0	1	23
GO:0048831 regulation of shoot system development	5	1	0.379	0.038	Biological Process	GO:0048831	regulation of shoot system development	0.647148	1	5	0	5	132
GO:0038023 signaling receptor activity	4	1	0.302	0.04	Molecular Function	GO:0038023	signaling receptor activity	0.648801	1	4	0	4	100
GO:0046914 transition metal ion binding	107	1	8.069	0.043	Molecular Function	GO:0046914	transition metal ion binding	0.652459	1	79	28	107	2503
GO:0022898 regulation of transmembrane transporter activity	2	1	0.152	0.038	Biological Process	GO:0022898	regulation of transmembrane transporter activity	0.653431	1	1	1	2	53
GO:0032409 regulation of transporter activity	2	1	0.152	0.038	Biological Process	GO:0032409	regulation of transporter activity	0.653431	1	1	1	2	53
GO:0032412 regulation of ion transmembrane transporter activity	2	1	0.152	0.038	Biological Process	GO:0032412	regulation of ion transmembrane transporter activity	0.653431	1	1	1	2	53
GO:0010016 shoot system morphogenesis	1	1	0.076	0.04	Biological Process	GO:0010016	shoot system morphogenesis	0.654722	1	1	0	1	25
GO:0015925 galactosidase activity	3	1	0.226	0.039	Molecular Function	GO:0015925	galactosidase activity	0.657654	1	3	0	3	76
GO:0019829 cation-transporting ATPase activity	5	1	0.377	0.04	Molecular Function	GO:0019829	cation-transporting ATPase activity	0.657762	1	3	2	5	126
GO:0000725 recombinational repair	3	1	0.228	0.037	Biological Process	GO:0000725	recombinational repair	0.660841	1	1	2	3	81
GO:0004611 phosphoenolpyruvate carboxykinase activity	1	1	0.075	0.042	Molecular Function	GO:0004611	phosphoenolpyruvate carboxykinase activity	0.661653	1	1	0	1	24
GO:0005451 monovalent cation:proton antiporter activity	1	1	0.075	0.042	Molecular Function	GO:0005451	monovalent cation:proton antiporter activity	0.661653	1	1	0	1	24
GO:0015299 solute:proton antiporter activity	1	1	0.075	0.042	Molecular Function	GO:0015299	solute:proton antiporter activity	0.661653	1	1	0	1	24
GO:0015662 ATPase activity, coupled to transmembrane movement of ions, phosphorylative mechanism	1	1	0.075	0.042	Molecular Function	GO:0015662	ATPase activity, coupled to transmembrane movement of ions, phosphorylative mechanism	0.661653	1	1	0	1	24
GO:0071310 cellular response to organic substance	55	1	4.173	0.04	Biological Process	GO:0071310	cellular response to organic substance	0.662159	1	43	12	55	1385
GO:0009892 negative regulation of metabolic process	33	1	2.504	0.039	Biological Process	GO:0009892	negative regulation of metabolic process	0.664795	1	24	9	33	842
GO:0043169 cation binding	275	1	20.739	0.043	Molecular Function	GO:0043169	cation binding	0.666097	1	191	84	275	6363
GO:0004553 hydrolase activity, hydrolyzing O-glycosyl compounds	18	1	1.357	0.041	Molecular Function	GO:0004553	hydrolase activity, hydrolyzing O-glycosyl compounds	0.666593	1	16	2	18	441
GO:0006814 sodium ion transport	1	1	0.076	0.038	Biological Process	GO:0006814	sodium ion transport	0.669107	1	1	0	1	26
GO:0033177 proton-transporting two-sector ATPase complex, proton-transporting domain	2	1	0.267	0.032	Cellular Component	GO:0033177	proton-transporting two-sector ATPase complex, proton-transporting domain	0.670126	1	1	1	2	62
GO:0010154 fruit development	7	1	0.531	0.037	Biological Process	GO:0010154	fruit development	0.670581	1	6	1	7	188
GO:0048316 seed development	7	1	0.531	0.037	Biological Process	GO:0048316	seed development	0.670581	1	6	1	7	188
GO:0019901 protein kinase binding	2	1	0.151	0.038	Molecular Function	GO:0019901	protein kinase binding	0.674966	1	2	0	2	52
GO:0000975 regulatory region DNA binding	1	1	0.075	0.04	Molecular Function	GO:0000975	regulatory region DNA binding	0.676597	1	1	0	1	25
GO:0015923 mannosidase activity	1	1	0.075	0.04	Molecular Function	GO:0015923	mannosidase activity	0.676597	1	1	0	1	25
GO:0016881 acid-amino acid ligase activity	1	1	0.075	0.04	Molecular Function	GO:0016881	acid-amino acid ligase activity	0.676597	1	1	0	1	25
GO:0006661 phosphatidylinositol biosynthetic process	1	1	0.076	0.037	Biological Process	GO:0006661	phosphatidylinositol biosynthetic process	0.682893	1	1	0	1	27
GO:0008154 actin polymerization or depolymerization	3	1	0.228	0.036	Biological Process	GO:0008154	actin polymerization or depolymerization	0.684815	1	1	2	3	84
GO:0005319 lipid transporter activity	2	1	0.151	0.038	Molecular Function	GO:0005319	lipid transporter activity	0.685108	1	1	1	2	53
GO:0043087 regulation of GTPase activity	4	1	0.303	0.036	Biological Process	GO:0043087	regulation of GTPase activity	0.690462	1	4	0	4	112
GO:0048511 rhythmic process	4	1	0.303	0.036	Biological Process	GO:0048511	rhythmic process	0.690462	1	4	0	4	112
GO:0052745 inositol phosphate phosphatase activity	1	1	0.075	0.038	Molecular Function	GO:0052745	inositol phosphate phosphatase activity	0.690881	1	1	0	1	26
GO:0097159 organic cyclic compound binding	440	1	33.183	0.043	Molecular Function	GO:0097159	organic cyclic compound binding	0.691183	1	321	119	440	10150
GO:0010038 response to metal ion	11	1	0.835	0.037	Biological Process	GO:0010038	response to metal ion	0.691583	1	8	3	11	296
GO:0009966 regulation of signal transduction	7	1	0.531	0.036	Biological Process	GO:0009966	regulation of signal transduction	0.691661	1	7	0	7	192
GO:0023051 regulation of signaling	7	1	0.531	0.036	Biological Process	GO:0023051	regulation of signaling	0.691661	1	7	0	7	192
GO:0070887 cellular response to chemical stimulus	55	1	4.173	0.039	Biological Process	GO:0070887	cellular response to chemical stimulus	0.692598	1	43	12	55	1400
GO:0006970 response to osmotic stress	30	1	2.276	0.039	Biological Process	GO:0006970	response to osmotic stress	0.693309	1	18	12	30	778
GO:0009606 tropism	9	1	0.683	0.037	Biological Process	GO:0009606	tropism	0.695116	1	9	0	9	245
GO:0022904 respiratory electron transport chain	1	1	0.076	0.036	Biological Process	GO:0022904	respiratory electron transport chain	0.696105	1	1	0	1	28
GO:0051213 dioxygenase activity	4	1	0.302	0.037	Molecular Function	GO:0051213	dioxygenase activity	0.700333	1	4	0	4	107
GO:0016891 endoribonuclease activity, producing 5'-phosphomonoesters	2	1	0.151	0.036	Molecular Function	GO:0016891	endoribonuclease activity, producing 5'-phosphomonoesters	0.704611	1	1	1	2	55
GO:0010053 root epidermal cell differentiation	8	1	0.607	0.036	Biological Process	GO:0010053	root epidermal cell differentiation	0.705087	1	7	1	8	221
GO:0090627 plant epidermal cell differentiation	8	1	0.607	0.036	Biological Process	GO:0090627	plant epidermal cell differentiation	0.705087	1	7	1	8	221
GO:0072330 monocarboxylic acid biosynthetic process	7	1	0.531	0.036	Biological Process	GO:0072330	monocarboxylic acid biosynthetic process	0.706887	1	6	1	7	195
GO:0015858 nucleoside transport	1	1	0.076	0.034	Biological Process	GO:0015858	nucleoside transport	0.708767	1	1	0	1	29
GO:0031324 negative regulation of cellular metabolic process	10	1	0.759	0.036	Biological Process	GO:0031324	negative regulation of cellular metabolic process	0.712291	1	7	3	10	275
GO:0099402 plant organ development	29	1	2.2	0.038	Biological Process	GO:0099402	plant organ development	0.714376	1	24	5	29	761
GO:0009692 ethylene metabolic process	3	1	0.228	0.034	Biological Process	GO:0009692	ethylene metabolic process	0.714776	1	1	2	3	88
GO:0043449 cellular alkene metabolic process	3	1	0.228	0.034	Biological Process	GO:0043449	cellular alkene metabolic process	0.714776	1	1	2	3	88
GO:1900673 olefin metabolic process	3	1	0.228	0.034	Biological Process	GO:1900673	olefin metabolic process	0.714776	1	1	2	3	88
GO:0016706 oxidoreductase activity, acting on paired donors, with incorporation or reduction of molecular oxygen, 2-oxoglutarate as one donor, and incorporation of one atom each of oxygen into both donors	3	1	0.226	0.036	Molecular Function	GO:0016706	oxidoreductase activity, acting on paired donors, with incorporation or reduction of molecular oxygen, 2-oxoglutarate as one donor, and incorporation of one atom each of oxygen into both donors	0.715091	1	3	0	3	83
GO:0034061 DNA polymerase activity	3	1	0.226	0.036	Molecular Function	GO:0034061	DNA polymerase activity	0.715091	1	3	0	3	83
GO:0016744 transferase activity, transferring aldehyde or ketonic groups	1	1	0.075	0.036	Molecular Function	GO:0016744	transferase activity, transferring aldehyde or ketonic groups	0.717587	1	1	0	1	28
GO:0015630 microtubule cytoskeleton	15	1	2.005	0.033	Cellular Component	GO:0015630	microtubule cytoskeleton	0.718486	1	14	1	15	460
GO:0006397 mRNA processing	2	1	0.152	0.033	Biological Process	GO:0006397	mRNA processing	0.719044	1	1	1	2	60
GO:0010073 meristem maintenance	2	1	0.152	0.033	Biological Process	GO:0010073	meristem maintenance	0.719044	1	2	0	2	60
GO:0000741 karyogamy	1	1	0.076	0.033	Biological Process	GO:0000741	karyogamy	0.720902	1	1	0	1	30
GO:0034285 response to disaccharide	7	1	0.531	0.035	Biological Process	GO:0034285	response to disaccharide	0.721605	1	7	0	7	198
GO:0010941 regulation of cell death	16	1	1.214	0.037	Biological Process	GO:0010941	regulation of cell death	0.721995	1	9	7	16	433
GO:0043067 regulation of programmed cell death	16	1	1.214	0.037	Biological Process	GO:0043067	regulation of programmed cell death	0.721995	1	9	7	16	433
GO:0098660 inorganic ion transmembrane transport	4	1	0.303	0.034	Biological Process	GO:0098660	inorganic ion transmembrane transport	0.722704	1	3	1	4	117
GO:0098662 inorganic cation transmembrane transport	4	1	0.303	0.034	Biological Process	GO:0098662	inorganic cation transmembrane transport	0.722704	1	3	1	4	117
GO:0019203 carbohydrate phosphatase activity	2	1	0.151	0.035	Molecular Function	GO:0019203	carbohydrate phosphatase activity	0.723096	1	1	1	2	57
GO:0008289 lipid binding	6	1	0.452	0.037	Molecular Function	GO:0008289	lipid binding	0.724606	1	5	1	6	162
GO:0008168 methyltransferase activity	12	1	0.905	0.038	Molecular Function	GO:0008168	methyltransferase activity	0.726838	1	5	7	12	312
GO:0048449 floral organ formation	3	1	0.228	0.033	Biological Process	GO:0048449	floral organ formation	0.728909	1	0	3	3	90
GO:0050896 response to stimulus	280	1	21.244	0.04	Biological Process	GO:0050896	response to stimulus	0.731125	1	213	67	280	6933
GO:0006813 potassium ion transport	1	1	0.076	0.032	Biological Process	GO:0006813	potassium ion transport	0.732531	1	1	0	1	31
GO:0015977 carbon fixation	1	1	0.076	0.032	Biological Process	GO:0015977	carbon fixation	0.732531	1	1	0	1	31
GO:0048366 leaf development	1	1	0.076	0.032	Biological Process	GO:0048366	leaf development	0.732531	1	1	0	1	31
GO:0071804 cellular potassium ion transport	1	1	0.076	0.032	Biological Process	GO:0071804	cellular potassium ion transport	0.732531	1	1	0	1	31
GO:0071805 potassium ion transmembrane transport	1	1	0.076	0.032	Biological Process	GO:0071805	potassium ion transmembrane transport	0.732531	1	1	0	1	31
GO:0009408 response to heat	3	1	0.228	0.033	Biological Process	GO:0009408	response to heat	0.735766	1	2	1	3	91
GO:0044770 cell cycle phase transition	3	1	0.228	0.033	Biological Process	GO:0044770	cell cycle phase transition	0.735766	1	2	1	3	91
GO:0044772 mitotic cell cycle phase transition	3	1	0.228	0.033	Biological Process	GO:0044772	mitotic cell cycle phase transition	0.735766	1	2	1	3	91
GO:1901987 regulation of cell cycle phase transition	3	1	0.228	0.033	Biological Process	GO:1901987	regulation of cell cycle phase transition	0.735766	1	2	1	3	91
GO:1901990 regulation of mitotic cell cycle phase transition	3	1	0.228	0.033	Biological Process	GO:1901990	regulation of mitotic cell cycle phase transition	0.735766	1	2	1	3	91
GO:0010468 regulation of gene expression	168	1	12.747	0.04	Biological Process	GO:0010468	regulation of gene expression	0.735774	1	141	27	168	4208
GO:0016854 racemase and epimerase activity	3	1	0.226	0.035	Molecular Function	GO:0016854	racemase and epimerase activity	0.737311	1	1	2	3	86
GO:0006612 protein targeting to membrane	1	1	0.076	0.031	Biological Process	GO:0006612	protein targeting to membrane	0.743676	1	1	0	1	32
GO:0006760 folic acid-containing compound metabolic process	1	1	0.076	0.031	Biological Process	GO:0006760	folic acid-containing compound metabolic process	0.743676	1	1	0	1	32
GO:0009292 genetic transfer	1	1	0.076	0.031	Biological Process	GO:0009292	genetic transfer	0.743676	1	1	0	1	32
GO:0042558 pteridine-containing compound metabolic process	1	1	0.076	0.031	Biological Process	GO:0042558	pteridine-containing compound metabolic process	0.743676	1	1	0	1	32
GO:0042625 ATPase coupled ion transmembrane transporter activity	5	1	0.377	0.036	Molecular Function	GO:0042625	ATPase coupled ion transmembrane transporter activity	0.744949	1	3	2	5	140
GO:0009555 pollen development	4	1	0.303	0.033	Biological Process	GO:0009555	pollen development	0.74665	1	4	0	4	121
GO:0043269 regulation of ion transport	9	1	0.683	0.035	Biological Process	GO:0043269	regulation of ion transport	0.746713	1	7	2	9	257
GO:0048856 anatomical structure development	111	1	8.422	0.039	Biological Process	GO:0048856	anatomical structure development	0.747294	1	97	14	111	2818
GO:0006790 sulfur compound metabolic process	32	1	2.428	0.038	Biological Process	GO:0006790	sulfur compound metabolic process	0.748415	1	23	9	32	851
GO:0044272 sulfur compound biosynthetic process	23	1	1.745	0.037	Biological Process	GO:0044272	sulfur compound biosynthetic process	0.749245	1	18	5	23	622
GO:0098687 chromosomal region	1	1	0.134	0.027	Cellular Component	GO:0098687	chromosomal region	0.750041	1	0	1	1	37
GO:0008152 metabolic process	1050	1	79.666	0.041	Biological Process	GO:0008152	metabolic process	0.750282	1	779	271	1050	25439
GO:0022900 electron transport chain	5	1	0.379	0.033	Biological Process	GO:0022900	electron transport chain	0.752822	1	4	1	5	150
GO:0001067 regulatory region nucleic acid binding	1	1	0.075	0.032	Molecular Function	GO:0001067	regulatory region nucleic acid binding	0.753384	1	1	0	1	31
GO:0016832 aldehyde-lyase activity	1	1	0.075	0.032	Molecular Function	GO:0016832	aldehyde-lyase activity	0.753384	1	1	0	1	31
GO:0046486 glycerolipid metabolic process	16	1	1.214	0.036	Biological Process	GO:0046486	glycerolipid metabolic process	0.753825	1	15	1	16	443
GO:0006081 cellular aldehyde metabolic process	1	1	0.076	0.03	Biological Process	GO:0006081	cellular aldehyde metabolic process	0.754357	1	0	1	1	33
GO:0006188 IMP biosynthetic process	1	1	0.076	0.03	Biological Process	GO:0006188	IMP biosynthetic process	0.754357	1	1	0	1	33
GO:0046040 IMP metabolic process	1	1	0.076	0.03	Biological Process	GO:0046040	IMP metabolic process	0.754357	1	1	0	1	33
GO:0042180 cellular ketone metabolic process	3	1	0.228	0.032	Biological Process	GO:0042180	cellular ketone metabolic process	0.755515	1	2	1	3	94
GO:0015914 phospholipid transport	1	1	0.076	0.029	Biological Process	GO:0015914	phospholipid transport	0.764594	1	0	1	1	34
GO:0048284 organelle fusion	1	1	0.076	0.029	Biological Process	GO:0048284	organelle fusion	0.764594	1	1	0	1	34
GO:0016831 carboxy-lyase activity	3	1	0.226	0.033	Molecular Function	GO:0016831	carboxy-lyase activity	0.764775	1	1	2	3	90
GO:0002682 regulation of immune system process	2	1	0.152	0.03	Biological Process	GO:0002682	regulation of immune system process	0.766653	1	2	0	2	66
GO:0000785 chromatin	1	1	0.134	0.026	Cellular Component	GO:0000785	chromatin	0.768106	1	0	1	1	39
GO:0044430 cytoskeletal part	8	1	1.07	0.03	Cellular Component	GO:0044430	cytoskeletal part	0.772553	1	8	0	8	268
GO:0009746 response to hexose	6	1	0.455	0.033	Biological Process	GO:0009746	response to hexose	0.773427	1	4	2	6	182
GO:0034284 response to monosaccharide	6	1	0.455	0.033	Biological Process	GO:0034284	response to monosaccharide	0.773427	1	4	2	6	182
GO:0006352 DNA-templated transcription, initiation	1	1	0.076	0.029	Biological Process	GO:0006352	DNA-templated transcription, initiation	0.774404	1	1	0	1	35
GO:0051651 maintenance of location in cell	1	1	0.076	0.029	Biological Process	GO:0051651	maintenance of location in cell	0.774404	1	0	1	1	35
GO:0003954 NADH dehydrogenase activity	1	1	0.075	0.03	Molecular Function	GO:0003954	NADH dehydrogenase activity	0.774693	1	1	0	1	33
GO:0050136 NADH dehydrogenase (quinone) activity	1	1	0.075	0.03	Molecular Function	GO:0050136	NADH dehydrogenase (quinone) activity	0.774693	1	1	0	1	33
GO:0010646 regulation of cell communication	10	1	0.759	0.034	Biological Process	GO:0010646	regulation of cell communication	0.777782	1	8	2	10	292
GO:0005634 nucleus	13	1	1.738	0.031	Cellular Component	GO:0005634	nucleus	0.779841	1	12	1	13	422
GO:0003774 motor activity	6	1	0.452	0.035	Molecular Function	GO:0003774	motor activity	0.779975	1	6	0	6	173
GO:0016101 diterpenoid metabolic process	2	1	0.152	0.029	Biological Process	GO:0016101	diterpenoid metabolic process	0.780888	1	2	0	2	68
GO:0019321 pentose metabolic process	2	1	0.152	0.029	Biological Process	GO:0019321	pentose metabolic process	0.780888	1	2	0	2	68
GO:0006074 (1->3)-beta-D-glucan metabolic process	1	1	0.076	0.028	Biological Process	GO:0006074	(1->3)-beta-D-glucan metabolic process	0.783806	1	1	0	1	36
GO:0098656 anion transmembrane transport	1	1	0.076	0.028	Biological Process	GO:0098656	anion transmembrane transport	0.783806	1	1	0	1	36
GO:0000030 mannosyltransferase activity	1	1	0.075	0.029	Molecular Function	GO:0000030	mannosyltransferase activity	0.784648	1	1	0	1	34
GO:0043021 ribonucleoprotein complex binding	1	1	0.075	0.029	Molecular Function	GO:0043021	ribonucleoprotein complex binding	0.784648	1	0	1	1	34
GO:0005911 cell-cell junction	28	1	3.743	0.032	Cellular Component	GO:0005911	cell-cell junction	0.784794	1	21	7	28	866
GO:0030054 cell junction	28	1	3.743	0.032	Cellular Component	GO:0030054	cell junction	0.784794	1	21	7	28	866
GO:1901659 glycosyl compound biosynthetic process	11	1	0.835	0.034	Biological Process	GO:1901659	glycosyl compound biosynthetic process	0.785123	1	9	2	11	321
GO:0040008 regulation of growth	4	1	0.303	0.031	Biological Process	GO:0040008	regulation of growth	0.789743	1	3	1	4	129
GO:0008219 cell death	17	1	1.29	0.035	Biological Process	GO:0008219	cell death	0.790578	1	10	7	17	482
GO:0009887 organ morphogenesis	14	1	1.062	0.035	Biological Process	GO:0009887	organ morphogenesis	0.791239	1	9	5	14	403
GO:0012501 programmed cell death	16	1	1.214	0.035	Biological Process	GO:0012501	programmed cell death	0.791477	1	9	7	16	456
GO:0032970 regulation of actin filament-based process	1	1	0.076	0.027	Biological Process	GO:0032970	regulation of actin filament-based process	0.792816	1	1	0	1	37
GO:0005548 phospholipid transporter activity	1	1	0.075	0.029	Molecular Function	GO:0005548	phospholipid transporter activity	0.794162	1	0	1	1	35
GO:0007346 regulation of mitotic cell cycle	3	1	0.228	0.03	Biological Process	GO:0007346	regulation of mitotic cell cycle	0.796965	1	2	1	3	101
GO:0031300 intrinsic component of organelle membrane	2	1	0.267	0.025	Cellular Component	GO:0031300	intrinsic component of organelle membrane	0.797856	1	2	0	2	80
GO:0022610 biological adhesion	6	1	0.455	0.032	Biological Process	GO:0022610	biological adhesion	0.798979	1	6	0	6	188
GO:0006084 acetyl-CoA metabolic process	1	1	0.076	0.026	Biological Process	GO:0006084	acetyl-CoA metabolic process	0.801451	1	0	1	1	38
GO:0043241 protein complex disassembly	1	1	0.076	0.026	Biological Process	GO:0043241	protein complex disassembly	0.801451	1	0	1	1	38
GO:0043624 cellular protein complex disassembly	1	1	0.076	0.026	Biological Process	GO:0043624	cellular protein complex disassembly	0.801451	1	0	1	1	38
GO:0048444 floral organ morphogenesis	3	1	0.228	0.029	Biological Process	GO:0048444	floral organ morphogenesis	0.80238	1	0	3	3	102
GO:0048563 post-embryonic organ morphogenesis	3	1	0.228	0.029	Biological Process	GO:0048563	post-embryonic organ morphogenesis	0.80238	1	0	3	3	102
GO:0035194 posttranscriptional gene silencing by RNA	6	1	0.455	0.032	Biological Process	GO:0035194	posttranscriptional gene silencing by RNA	0.803014	1	5	1	6	189
GO:0044389 ubiquitin-like protein ligase binding	1	1	0.075	0.028	Molecular Function	GO:0044389	ubiquitin-like protein ligase binding	0.803257	1	0	1	1	36
GO:0048646 anatomical structure formation involved in morphogenesis	8	1	0.607	0.033	Biological Process	GO:0048646	anatomical structure formation involved in morphogenesis	0.803964	1	5	3	8	245
GO:0006511 ubiquitin-dependent protein catabolic process	5	1	0.379	0.031	Biological Process	GO:0006511	ubiquitin-dependent protein catabolic process	0.80468	1	3	2	5	161
GO:0009628 response to abiotic stimulus	93	1	7.056	0.038	Biological Process	GO:0009628	response to abiotic stimulus	0.805345	1	74	19	93	2418
GO:0008610 lipid biosynthetic process	35	1	2.656	0.037	Biological Process	GO:0008610	lipid biosynthetic process	0.806643	1	25	10	35	956
GO:1901605 alpha-amino acid metabolic process	21	1	1.593	0.035	Biological Process	GO:1901605	alpha-amino acid metabolic process	0.807905	1	17	4	21	594
GO:0004871 signal transducer activity	10	1	0.754	0.035	Molecular Function	GO:0004871	signal transducer activity	0.808418	1	10	0	10	284
GO:0042742 defense response to bacterium	1	1	0.076	0.026	Biological Process	GO:0042742	defense response to bacterium	0.809726	1	0	1	1	39
GO:0070918 production of small RNA involved in gene silencing by RNA	6	1	0.455	0.031	Biological Process	GO:0070918	production of small RNA involved in gene silencing by RNA	0.810893	1	6	0	6	191
GO:0044042 glucan metabolic process	29	1	2.2	0.036	Biological Process	GO:0044042	glucan metabolic process	0.811605	1	24	5	29	804
GO:0046165 alcohol biosynthetic process	9	1	0.683	0.033	Biological Process	GO:0046165	alcohol biosynthetic process	0.81224	1	7	2	9	275
GO:0044428 nuclear part	12	1	1.604	0.03	Cellular Component	GO:0044428	nuclear part	0.812389	1	11	1	12	404
GO:0019932 second-messenger-mediated signaling	2	1	0.152	0.027	Biological Process	GO:0019932	second-messenger-mediated signaling	0.813182	1	1	1	2	73
GO:0098655 cation transmembrane transport	4	1	0.303	0.03	Biological Process	GO:0098655	cation transmembrane transport	0.813561	1	3	1	4	134
GO:0034062 RNA polymerase activity	5	1	0.377	0.032	Molecular Function	GO:0034062	RNA polymerase activity	0.814556	1	0	5	5	154
GO:0006633 fatty acid biosynthetic process	6	1	0.455	0.031	Biological Process	GO:0006633	fatty acid biosynthetic process	0.81474	1	5	1	6	192
GO:0010008 endosome membrane	1	1	0.134	0.022	Cellular Component	GO:0010008	endosome membrane	0.814847	1	1	0	1	45
GO:0022411 cellular component disassembly	1	1	0.076	0.025	Biological Process	GO:0022411	cellular component disassembly	0.817656	1	0	1	1	40
GO:0032984 macromolecular complex disassembly	1	1	0.076	0.025	Biological Process	GO:0032984	macromolecular complex disassembly	0.817656	1	0	1	1	40
GO:0031050 dsRNA fragmentation	6	1	0.455	0.031	Biological Process	GO:0031050	dsRNA fragmentation	0.818524	1	6	0	6	193
GO:0043331 response to dsRNA	6	1	0.455	0.031	Biological Process	GO:0043331	response to dsRNA	0.818524	1	6	0	6	193
GO:0071359 cellular response to dsRNA	6	1	0.455	0.031	Biological Process	GO:0071359	cellular response to dsRNA	0.818524	1	6	0	6	193
GO:1901699 cellular response to nitrogen compound	6	1	0.455	0.031	Biological Process	GO:1901699	cellular response to nitrogen compound	0.818524	1	6	0	6	193
GO:0051049 regulation of transport	10	1	0.759	0.033	Biological Process	GO:0051049	regulation of transport	0.820157	1	7	3	10	305
GO:0009790 embryo development	7	1	0.531	0.032	Biological Process	GO:0009790	embryo development	0.821046	1	6	1	7	222
GO:0009528 plastid inner membrane	4	1	0.535	0.026	Cellular Component	GO:0009528	plastid inner membrane	0.825747	1	4	0	4	155
GO:0016651 oxidoreductase activity, acting on NAD(P)H	4	1	0.302	0.031	Molecular Function	GO:0016651	oxidoreductase activity, acting on NAD(P)H	0.826084	1	4	0	4	129
GO:0016879 ligase activity, forming carbon-nitrogen bonds	6	1	0.452	0.033	Molecular Function	GO:0016879	ligase activity, forming carbon-nitrogen bonds	0.826501	1	5	1	6	184
GO:0016265 death	18	1	1.366	0.034	Biological Process	GO:0016265	death	0.826524	1	11	7	18	523
GO:0010564 regulation of cell cycle process	4	1	0.303	0.029	Biological Process	GO:0010564	regulation of cell cycle process	0.826759	1	3	1	4	137
GO:0051606 detection of stimulus	3	1	0.228	0.028	Biological Process	GO:0051606	detection of stimulus	0.82766	1	2	1	3	107
GO:0048528 post-embryonic root development	2	1	0.152	0.026	Biological Process	GO:0048528	post-embryonic root development	0.830454	1	2	0	2	76
GO:1902600 hydrogen ion transmembrane transport	2	1	0.152	0.026	Biological Process	GO:1902600	hydrogen ion transmembrane transport	0.830454	1	1	1	2	76
GO:0048523 negative regulation of cellular process	11	1	0.835	0.033	Biological Process	GO:0048523	negative regulation of cellular process	0.830487	1	8	3	11	336
GO:0006865 amino acid transport	4	1	0.303	0.029	Biological Process	GO:0006865	amino acid transport	0.830983	1	2	2	4	138
GO:0016798 hydrolase activity, acting on glycosyl bonds	22	1	1.659	0.037	Molecular Function	GO:0016798	hydrolase activity, acting on glycosyl bonds	0.830992	1	19	3	22	595
GO:0016567 protein ubiquitination	1	1	0.076	0.024	Biological Process	GO:0016567	protein ubiquitination	0.83254	1	1	0	1	42
GO:0010260 organ senescence	2	1	0.152	0.026	Biological Process	GO:0010260	organ senescence	0.835883	1	1	1	2	77
GO:0005768 endosome	2	1	0.267	0.023	Cellular Component	GO:0005768	endosome	0.839029	1	2	0	2	88
GO:0007186 G-protein coupled receptor signaling pathway	1	1	0.076	0.023	Biological Process	GO:0007186	G-protein coupled receptor signaling pathway	0.839521	1	1	0	1	43
GO:0006766 vitamin metabolic process	2	1	0.152	0.026	Biological Process	GO:0006766	vitamin metabolic process	0.841154	1	1	1	2	78
GO:0006767 water-soluble vitamin metabolic process	2	1	0.152	0.026	Biological Process	GO:0006767	water-soluble vitamin metabolic process	0.841154	1	1	1	2	78
GO:0071900 regulation of protein serine/threonine kinase activity	2	1	0.152	0.026	Biological Process	GO:0071900	regulation of protein serine/threonine kinase activity	0.841154	1	2	0	2	78
GO:0043167 ion binding	290	1	21.87	0.042	Molecular Function	GO:0043167	ion binding	0.841988	1	201	89	290	6900
GO:0005102 receptor binding	1	1	0.075	0.024	Molecular Function	GO:0005102	receptor binding	0.84305	1	1	0	1	41
GO:0006644 phospholipid metabolic process	16	1	1.214	0.034	Biological Process	GO:0006644	phospholipid metabolic process	0.843414	1	16	0	16	477
GO:1902679 negative regulation of RNA biosynthetic process	7	1	0.531	0.031	Biological Process	GO:1902679	negative regulation of RNA biosynthetic process	0.844145	1	6	1	7	229
GO:0019899 enzyme binding	10	1	0.754	0.034	Molecular Function	GO:0019899	enzyme binding	0.845515	1	7	3	10	296
GO:0010015 root morphogenesis	8	1	0.607	0.031	Biological Process	GO:0010015	root morphogenesis	0.845893	1	7	1	8	258
GO:1901701 cellular response to oxygen-containing compound	21	1	1.593	0.034	Biological Process	GO:1901701	cellular response to oxygen-containing compound	0.846029	1	16	5	21	612
GO:0050793 regulation of developmental process	38	1	2.883	0.036	Biological Process	GO:0050793	regulation of developmental process	0.846123	1	33	5	38	1057
GO:0006839 mitochondrial transport	1	1	0.076	0.023	Biological Process	GO:0006839	mitochondrial transport	0.84621	1	1	0	1	44
GO:0044440 endosomal part	1	1	0.134	0.02	Cellular Component	GO:0044440	endosomal part	0.846523	1	1	0	1	50
GO:0048037 cofactor binding	10	1	0.754	0.034	Molecular Function	GO:0048037	cofactor binding	0.848335	1	9	1	10	297
GO:0008047 enzyme activator activity	1	1	0.075	0.024	Molecular Function	GO:0008047	enzyme activator activity	0.849986	1	1	0	1	42
GO:0043648 dicarboxylic acid metabolic process	3	1	0.228	0.027	Biological Process	GO:0043648	dicarboxylic acid metabolic process	0.850116	1	1	2	3	112
GO:0016441 posttranscriptional gene silencing	6	1	0.455	0.03	Biological Process	GO:0016441	posttranscriptional gene silencing	0.85308	1	5	1	6	203
GO:0045934 negative regulation of nucleobase-containing compound metabolic process	7	1	0.531	0.03	Biological Process	GO:0045934	negative regulation of nucleobase-containing compound metabolic process	0.853285	1	6	1	7	232
GO:0051253 negative regulation of RNA metabolic process	7	1	0.531	0.03	Biological Process	GO:0051253	negative regulation of RNA metabolic process	0.853285	1	6	1	7	232
GO:1901700 response to oxygen-containing compound	45	1	3.414	0.036	Biological Process	GO:1901700	response to oxygen-containing compound	0.857697	1	37	8	45	1246
GO:0031325 positive regulation of cellular metabolic process	4	1	0.303	0.028	Biological Process	GO:0031325	positive regulation of cellular metabolic process	0.8582	1	3	1	4	145
GO:1901264 carbohydrate derivative transport	1	1	0.076	0.022	Biological Process	GO:1901264	carbohydrate derivative transport	0.858765	1	1	0	1	46
GO:0016877 ligase activity, forming carbon-sulfur bonds	2	1	0.151	0.026	Molecular Function	GO:0016877	ligase activity, forming carbon-sulfur bonds	0.859374	1	1	1	2	77
GO:1901135 carbohydrate derivative metabolic process	35	1	2.656	0.035	Biological Process	GO:1901135	carbohydrate derivative metabolic process	0.860797	1	23	12	35	989
GO:0010558 negative regulation of macromolecule biosynthetic process	7	1	0.531	0.03	Biological Process	GO:0010558	negative regulation of macromolecule biosynthetic process	0.861986	1	6	1	7	235
GO:0031327 negative regulation of cellular biosynthetic process	7	1	0.531	0.03	Biological Process	GO:0031327	negative regulation of cellular biosynthetic process	0.861986	1	6	1	7	235
GO:0048731 system development	53	1	4.021	0.036	Biological Process	GO:0048731	system development	0.862992	1	45	8	53	1456
GO:0032879 regulation of localization	10	1	0.759	0.031	Biological Process	GO:0032879	regulation of localization	0.863549	1	7	3	10	321
GO:1903047 mitotic cell cycle process	11	1	0.835	0.032	Biological Process	GO:1903047	mitotic cell cycle process	0.863565	1	6	5	11	349
GO:0044427 chromosomal part	2	1	0.267	0.021	Cellular Component	GO:0044427	chromosomal part	0.864758	1	0	2	2	94
GO:0065008 regulation of biological quality	46	1	3.49	0.036	Biological Process	GO:0065008	regulation of biological quality	0.865681	1	36	10	46	1278
GO:0050790 regulation of catalytic activity	11	1	0.835	0.031	Biological Process	GO:0050790	regulation of catalytic activity	0.865882	1	9	2	11	350
GO:0048569 post-embryonic organ development	5	1	0.379	0.028	Biological Process	GO:0048569	post-embryonic organ development	0.867408	1	2	3	5	178
GO:0033178 proton-transporting two-sector ATPase complex, catalytic domain	1	1	0.134	0.019	Cellular Component	GO:0033178	proton-transporting two-sector ATPase complex, catalytic domain	0.867919	1	1	0	1	54
GO:0009639 response to red or far red light	17	1	1.29	0.033	Biological Process	GO:0009639	response to red or far red light	0.867957	1	14	3	17	516
GO:0070566 adenylyltransferase activity	1	1	0.075	0.022	Molecular Function	GO:0070566	adenylyltransferase activity	0.86901	1	0	1	1	45
GO:0007602 phototransduction	2	1	0.152	0.024	Biological Process	GO:0007602	phototransduction	0.869674	1	2	0	2	84
GO:0009582 detection of abiotic stimulus	2	1	0.152	0.024	Biological Process	GO:0009582	detection of abiotic stimulus	0.869674	1	2	0	2	84
GO:0009583 detection of light stimulus	2	1	0.152	0.024	Biological Process	GO:0009583	detection of light stimulus	0.869674	1	2	0	2	84
GO:0051172 negative regulation of nitrogen compound metabolic process	7	1	0.531	0.029	Biological Process	GO:0051172	negative regulation of nitrogen compound metabolic process	0.870261	1	6	1	7	238
GO:0031981 nuclear lumen	8	1	1.07	0.026	Cellular Component	GO:0031981	nuclear lumen	0.871853	1	7	1	8	303
GO:0043233 organelle lumen	8	1	1.07	0.026	Cellular Component	GO:0043233	organelle lumen	0.871853	1	7	1	8	303
GO:0070013 intracellular organelle lumen	8	1	1.07	0.026	Cellular Component	GO:0070013	intracellular organelle lumen	0.871853	1	7	1	8	303
GO:0043549 regulation of kinase activity	5	1	0.379	0.028	Biological Process	GO:0043549	regulation of kinase activity	0.873533	1	5	0	5	180
GO:0045859 regulation of protein kinase activity	5	1	0.379	0.028	Biological Process	GO:0045859	regulation of protein kinase activity	0.873533	1	5	0	5	180
GO:0051338 regulation of transferase activity	5	1	0.379	0.028	Biological Process	GO:0051338	regulation of transferase activity	0.873533	1	5	0	5	180
GO:0015992 proton transport	6	1	0.455	0.029	Biological Process	GO:0015992	proton transport	0.873909	1	5	1	6	210
GO:0015077 monovalent inorganic cation transmembrane transporter activity	10	1	0.754	0.033	Molecular Function	GO:0015077	monovalent inorganic cation transmembrane transporter activity	0.874357	1	9	1	10	307
GO:0000904 cell morphogenesis involved in differentiation	14	1	1.062	0.032	Biological Process	GO:0000904	cell morphogenesis involved in differentiation	0.875879	1	12	2	14	438
GO:0015631 tubulin binding	8	1	0.603	0.031	Molecular Function	GO:0015631	tubulin binding	0.876511	1	8	0	8	254
GO:0048513 animal organ development	19	1	1.442	0.033	Biological Process	GO:0048513	animal organ development	0.876562	1	13	6	19	575
GO:0005774 vacuolar membrane	1	1	0.134	0.018	Cellular Component	GO:0005774	vacuolar membrane	0.877473	1	1	0	1	56
GO:0044437 vacuolar part	1	1	0.134	0.018	Cellular Component	GO:0044437	vacuolar part	0.877473	1	1	0	1	56
GO:0051726 regulation of cell cycle	8	1	0.607	0.03	Biological Process	GO:0051726	regulation of cell cycle	0.877958	1	6	2	8	270
GO:0007166 cell surface receptor signaling pathway	2	1	0.152	0.023	Biological Process	GO:0007166	cell surface receptor signaling pathway	0.878083	1	1	1	2	86
GO:0005777 peroxisome	2	1	0.267	0.02	Cellular Component	GO:0005777	peroxisome	0.879757	1	1	1	2	98
GO:0016407 acetyltransferase activity	2	1	0.151	0.024	Molecular Function	GO:0016407	acetyltransferase activity	0.882149	1	1	1	2	82
GO:0009890 negative regulation of biosynthetic process	7	1	0.531	0.029	Biological Process	GO:0009890	negative regulation of biosynthetic process	0.88314	1	6	1	7	243
GO:1902410 mitotic cytokinetic process	8	1	0.607	0.029	Biological Process	GO:1902410	mitotic cytokinetic process	0.885055	1	3	5	8	273
GO:0060255 regulation of macromolecule metabolic process	176	1	13.354	0.038	Biological Process	GO:0060255	regulation of macromolecule metabolic process	0.885655	1	146	30	176	4576
GO:0009581 detection of external stimulus	2	1	0.152	0.023	Biological Process	GO:0009581	detection of external stimulus	0.885988	1	2	0	2	88
GO:0015926 glucosidase activity	2	1	0.151	0.024	Molecular Function	GO:0015926	glucosidase activity	0.886274	1	2	0	2	83
GO:0046872 metal ion binding	126	1	9.502	0.04	Molecular Function	GO:0046872	metal ion binding	0.888358	1	89	37	126	3143
GO:0051301 cell division	12	1	0.91	0.031	Biological Process	GO:0051301	cell division	0.88889	1	7	5	12	389
GO:0016829 lyase activity	21	1	1.584	0.035	Molecular Function	GO:0016829	lyase activity	0.889718	1	14	7	21	601
GO:0009767 photosynthetic electron transport chain	2	1	0.152	0.022	Biological Process	GO:0009767	photosynthetic electron transport chain	0.88976	1	2	0	2	89
GO:0005515 protein binding	100	1	7.541	0.04	Molecular Function	GO:0005515	protein binding	0.890249	1	67	33	100	2528
GO:0008080 N-acetyltransferase activity	1	1	0.075	0.02	Molecular Function	GO:0008080	N-acetyltransferase activity	0.890679	1	0	1	1	49
GO:0008320 protein transmembrane transporter activity	1	1	0.075	0.02	Molecular Function	GO:0008320	protein transmembrane transporter activity	0.890679	1	1	0	1	49
GO:0022884 macromolecule transmembrane transporter activity	1	1	0.075	0.02	Molecular Function	GO:0022884	macromolecule transmembrane transporter activity	0.890679	1	1	0	1	49
GO:0006650 glycerophospholipid metabolic process	13	1	0.986	0.031	Biological Process	GO:0006650	glycerophospholipid metabolic process	0.892447	1	13	0	13	419
GO:0065009 regulation of molecular function	13	1	0.986	0.031	Biological Process	GO:0065009	regulation of molecular function	0.892447	1	10	3	13	419
GO:0009404 toxin metabolic process	5	1	0.379	0.027	Biological Process	GO:0009404	toxin metabolic process	0.893111	1	4	1	5	187
GO:0004702 receptor signaling protein serine/threonine kinase activity	4	1	0.302	0.027	Molecular Function	GO:0004702	receptor signaling protein serine/threonine kinase activity	0.893245	1	4	0	4	147
GO:0005057 receptor signaling protein activity	4	1	0.302	0.027	Molecular Function	GO:0005057	receptor signaling protein activity	0.893245	1	4	0	4	147
GO:0015078 hydrogen ion transmembrane transporter activity	4	1	0.302	0.027	Molecular Function	GO:0015078	hydrogen ion transmembrane transporter activity	0.893245	1	4	0	4	147
GO:0016846 carbon-sulfur lyase activity	1	1	0.075	0.02	Molecular Function	GO:0016846	carbon-sulfur lyase activity	0.895511	1	1	0	1	50
GO:0006260 DNA replication	9	1	0.683	0.029	Biological Process	GO:0006260	DNA replication	0.895877	1	7	2	9	307
GO:0006544 glycine metabolic process	2	1	0.152	0.022	Biological Process	GO:0006544	glycine metabolic process	0.896958	1	2	0	2	91
GO:0000278 mitotic cell cycle	12	1	0.91	0.03	Biological Process	GO:0000278	mitotic cell cycle	0.898105	1	7	5	12	394
GO:0044262 cellular carbohydrate metabolic process	30	1	2.276	0.034	Biological Process	GO:0044262	cellular carbohydrate metabolic process	0.899119	1	23	7	30	886
GO:0006342 chromatin silencing	6	1	0.455	0.027	Biological Process	GO:0006342	chromatin silencing	0.89933	1	5	1	6	220
GO:0045814 negative regulation of gene expression, epigenetic	6	1	0.455	0.027	Biological Process	GO:0045814	negative regulation of gene expression, epigenetic	0.89933	1	5	1	6	220
GO:0019222 regulation of metabolic process	208	1	15.781	0.039	Biological Process	GO:0019222	regulation of metabolic process	0.899835	1	169	39	208	5394
GO:0008565 protein transporter activity	1	1	0.075	0.02	Molecular Function	GO:0008565	protein transporter activity	0.90013	1	1	0	1	51
GO:0016830 carbon-carbon lyase activity	6	1	0.452	0.029	Molecular Function	GO:0016830	carbon-carbon lyase activity	0.900794	1	3	3	6	208
GO:0009743 response to carbohydrate	15	1	1.138	0.031	Biological Process	GO:0009743	response to carbohydrate	0.901067	1	13	2	15	480
GO:0006310 DNA recombination	4	1	0.303	0.025	Biological Process	GO:0006310	DNA recombination	0.901549	1	2	2	4	159
GO:0032506 cytokinetic process	8	1	0.607	0.028	Biological Process	GO:0032506	cytokinetic process	0.90232	1	3	5	8	281
GO:0009127 purine nucleoside monophosphate biosynthetic process	3	1	0.228	0.024	Biological Process	GO:0009127	purine nucleoside monophosphate biosynthetic process	0.902844	1	3	0	3	127
GO:0009168 purine ribonucleoside monophosphate biosynthetic process	3	1	0.228	0.024	Biological Process	GO:0009168	purine ribonucleoside monophosphate biosynthetic process	0.902844	1	3	0	3	127
GO:0031047 gene silencing by RNA	7	1	0.531	0.028	Biological Process	GO:0031047	gene silencing by RNA	0.903629	1	6	1	7	252
GO:0045892 negative regulation of transcription, DNA-templated	6	1	0.455	0.027	Biological Process	GO:0045892	negative regulation of transcription, DNA-templated	0.903851	1	5	1	6	222
GO:1903507 negative regulation of nucleic acid-templated transcription	6	1	0.455	0.027	Biological Process	GO:1903507	negative regulation of nucleic acid-templated transcription	0.903851	1	5	1	6	222
GO:0000281 mitotic cytokinesis	8	1	0.607	0.028	Biological Process	GO:0000281	mitotic cytokinesis	0.904316	1	3	5	8	282
GO:0019842 vitamin binding	2	1	0.151	0.023	Molecular Function	GO:0019842	vitamin binding	0.90496	1	2	0	2	88
GO:0001558 regulation of cell growth	2	1	0.152	0.021	Biological Process	GO:0001558	regulation of cell growth	0.906938	1	1	1	2	94
GO:0006402 mRNA catabolic process	2	1	0.152	0.021	Biological Process	GO:0006402	mRNA catabolic process	0.906938	1	2	0	2	94
GO:0006754 ATP biosynthetic process	2	1	0.152	0.021	Biological Process	GO:0006754	ATP biosynthetic process	0.906938	1	2	0	2	94
GO:0009145 purine nucleoside triphosphate biosynthetic process	2	1	0.152	0.021	Biological Process	GO:0009145	purine nucleoside triphosphate biosynthetic process	0.906938	1	2	0	2	94
GO:0009206 purine ribonucleoside triphosphate biosynthetic process	2	1	0.152	0.021	Biological Process	GO:0009206	purine ribonucleoside triphosphate biosynthetic process	0.906938	1	2	0	2	94
GO:0016469 proton-transporting two-sector ATPase complex	3	1	0.401	0.021	Cellular Component	GO:0016469	proton-transporting two-sector ATPase complex	0.907887	1	2	1	3	146
GO:0016655 oxidoreductase activity, acting on NAD(P)H, quinone or similar compound as acceptor	1	1	0.075	0.019	Molecular Function	GO:0016655	oxidoreductase activity, acting on NAD(P)H, quinone or similar compound as acceptor	0.908765	1	1	0	1	53
GO:0009791 post-embryonic development	57	1	4.325	0.035	Biological Process	GO:0009791	post-embryonic development	0.910341	1	49	8	57	1606
GO:0009126 purine nucleoside monophosphate metabolic process	3	1	0.228	0.023	Biological Process	GO:0009126	purine nucleoside monophosphate metabolic process	0.911126	1	3	0	3	130
GO:0009167 purine ribonucleoside monophosphate metabolic process	3	1	0.228	0.023	Biological Process	GO:0009167	purine ribonucleoside monophosphate metabolic process	0.911126	1	3	0	3	130
GO:0061640 cytoskeleton-dependent cytokinesis	8	1	0.607	0.028	Biological Process	GO:0061640	cytoskeleton-dependent cytokinesis	0.911957	1	3	5	8	286
GO:0034357 photosynthetic membrane	4	1	0.535	0.022	Cellular Component	GO:0034357	photosynthetic membrane	0.912167	1	4	0	4	185
GO:0009144 purine nucleoside triphosphate metabolic process	2	1	0.152	0.021	Biological Process	GO:0009144	purine nucleoside triphosphate metabolic process	0.913081	1	2	0	2	96
GO:0009205 purine ribonucleoside triphosphate metabolic process	2	1	0.152	0.021	Biological Process	GO:0009205	purine ribonucleoside triphosphate metabolic process	0.913081	1	2	0	2	96
GO:0046034 ATP metabolic process	2	1	0.152	0.021	Biological Process	GO:0046034	ATP metabolic process	0.913081	1	2	0	2	96
GO:0019787 ubiquitin-like protein transferase activity	5	1	0.377	0.027	Molecular Function	GO:0019787	ubiquitin-like protein transferase activity	0.914939	1	4	1	5	185
GO:2000113 negative regulation of cellular macromolecule biosynthetic process	6	1	0.455	0.026	Biological Process	GO:2000113	negative regulation of cellular macromolecule biosynthetic process	0.916377	1	5	1	6	228
GO:0016765 transferase activity, transferring alkyl or aryl (other than methyl) groups	2	1	0.151	0.022	Molecular Function	GO:0016765	transferase activity, transferring alkyl or aryl (other than methyl) groups	0.917799	1	2	0	2	92
GO:0006818 hydrogen transport	9	1	0.683	0.028	Biological Process	GO:0006818	hydrogen transport	0.917957	1	8	1	9	319
GO:0009067 aspartate family amino acid biosynthetic process	1	1	0.076	0.017	Biological Process	GO:0009067	aspartate family amino acid biosynthetic process	0.918814	1	1	0	1	59
GO:0006401 RNA catabolic process	2	1	0.152	0.02	Biological Process	GO:0006401	RNA catabolic process	0.918842	1	2	0	2	98
GO:0006091 generation of precursor metabolites and energy	14	1	1.062	0.03	Biological Process	GO:0006091	generation of precursor metabolites and energy	0.91904	1	9	5	14	464
GO:0009059 macromolecule biosynthetic process	182	1	13.809	0.038	Biological Process	GO:0009059	macromolecule biosynthetic process	0.919444	1	146	36	182	4786
GO:0004713 protein tyrosine kinase activity	4	1	0.302	0.025	Molecular Function	GO:0004713	protein tyrosine kinase activity	0.91972	1	3	1	4	157
GO:0006721 terpenoid metabolic process	12	1	0.91	0.029	Biological Process	GO:0006721	terpenoid metabolic process	0.920609	1	9	3	12	408
GO:0033993 response to lipid	5	1	0.379	0.025	Biological Process	GO:0033993	response to lipid	0.920611	1	5	0	5	199
GO:0048827 phyllome development	5	1	0.379	0.025	Biological Process	GO:0048827	phyllome development	0.920611	1	4	1	5	199
GO:0009069 serine family amino acid metabolic process	4	1	0.303	0.024	Biological Process	GO:0009069	serine family amino acid metabolic process	0.920669	1	2	2	4	167
GO:0016071 mRNA metabolic process	4	1	0.303	0.024	Biological Process	GO:0016071	mRNA metabolic process	0.920669	1	3	1	4	167
GO:1901657 glycosyl compound metabolic process	11	1	0.835	0.029	Biological Process	GO:1901657	glycosyl compound metabolic process	0.923367	1	9	2	11	381
GO:0016835 carbon-oxygen lyase activity	7	1	0.528	0.028	Molecular Function	GO:0016835	carbon-oxygen lyase activity	0.924551	1	5	2	7	248
GO:0032147 activation of protein kinase activity	2	1	0.152	0.02	Biological Process	GO:0032147	activation of protein kinase activity	0.926814	1	2	0	2	101
GO:0033674 positive regulation of kinase activity	2	1	0.152	0.02	Biological Process	GO:0033674	positive regulation of kinase activity	0.926814	1	2	0	2	101
GO:0045860 positive regulation of protein kinase activity	2	1	0.152	0.02	Biological Process	GO:0045860	positive regulation of protein kinase activity	0.926814	1	2	0	2	101
GO:0051347 positive regulation of transferase activity	2	1	0.152	0.02	Biological Process	GO:0051347	positive regulation of transferase activity	0.926814	1	2	0	2	101
GO:0000097 sulfur amino acid biosynthetic process	13	1	0.986	0.029	Biological Process	GO:0000097	sulfur amino acid biosynthetic process	0.927787	1	10	3	13	442
GO:0001510 RNA methylation	1	1	0.076	0.016	Biological Process	GO:0001510	RNA methylation	0.928555	1	1	0	1	62
GO:0001932 regulation of protein phosphorylation	5	1	0.379	0.025	Biological Process	GO:0001932	regulation of protein phosphorylation	0.930087	1	5	0	5	204
GO:0036094 small molecule binding	272	1	20.513	0.041	Molecular Function	GO:0036094	small molecule binding	0.930125	1	207	65	272	6644
GO:0000160 phosphorelay signal transduction system	6	1	0.455	0.025	Biological Process	GO:0000160	phosphorelay signal transduction system	0.930852	1	6	0	6	236
GO:0000910 cytokinesis	8	1	0.607	0.027	Biological Process	GO:0000910	cytokinesis	0.933292	1	3	5	8	299
GO:0016857 racemase and epimerase activity, acting on carbohydrates and derivatives	1	1	0.075	0.017	Molecular Function	GO:0016857	racemase and epimerase activity, acting on carbohydrates and derivatives	0.933521	1	1	0	1	60
GO:0042451 purine nucleoside biosynthetic process	2	1	0.152	0.019	Biological Process	GO:0042451	purine nucleoside biosynthetic process	0.934041	1	2	0	2	104
GO:0046129 purine ribonucleoside biosynthetic process	2	1	0.152	0.019	Biological Process	GO:0046129	purine ribonucleoside biosynthetic process	0.934041	1	2	0	2	104
GO:0000280 nuclear division	6	1	0.455	0.025	Biological Process	GO:0000280	nuclear division	0.934106	1	5	1	6	238
GO:0044723 single-organism carbohydrate metabolic process	36	1	2.731	0.033	Biological Process	GO:0044723	single-organism carbohydrate metabolic process	0.934189	1	30	6	36	1082
GO:0031974 membrane-enclosed lumen	8	1	1.07	0.024	Cellular Component	GO:0031974	membrane-enclosed lumen	0.935113	1	7	1	8	340
GO:0005773 vacuole	1	1	0.134	0.014	Cellular Component	GO:0005773	vacuole	0.935295	1	1	0	1	73
GO:0005543 phospholipid binding	2	1	0.151	0.02	Molecular Function	GO:0005543	phospholipid binding	0.936427	1	1	1	2	99
GO:0016410 N-acyltransferase activity	1	1	0.075	0.016	Molecular Function	GO:0016410	N-acyltransferase activity	0.936461	1	0	1	1	61
GO:0044711 single-organism biosynthetic process	93	1	7.056	0.036	Biological Process	GO:0044711	single-organism biosynthetic process	0.937109	1	76	17	93	2575
GO:0034645 cellular macromolecule biosynthetic process	172	1	13.05	0.038	Biological Process	GO:0034645	cellular macromolecule biosynthetic process	0.941163	1	140	32	172	4586
GO:0048522 positive regulation of cellular process	5	1	0.379	0.024	Biological Process	GO:0048522	positive regulation of cellular process	0.941658	1	3	2	5	211
GO:0017111 nucleoside-triphosphatase activity	57	1	4.299	0.037	Molecular Function	GO:0017111	nucleoside-triphosphatase activity	0.943564	1	51	6	57	1559
GO:0042325 regulation of phosphorylation	5	1	0.379	0.023	Biological Process	GO:0042325	regulation of phosphorylation	0.944631	1	5	0	5	213
GO:0004527 exonuclease activity	1	1	0.075	0.015	Molecular Function	GO:0004527	exonuclease activity	0.946977	1	1	0	1	65
GO:0044764 multi-organism cellular process	1	1	0.076	0.014	Biological Process	GO:0044764	multi-organism cellular process	0.94698	1	1	0	1	69
GO:0001934 positive regulation of protein phosphorylation	2	1	0.152	0.018	Biological Process	GO:0001934	positive regulation of protein phosphorylation	0.948364	1	2	0	2	111
GO:0010562 positive regulation of phosphorus metabolic process	2	1	0.152	0.018	Biological Process	GO:0010562	positive regulation of phosphorus metabolic process	0.948364	1	2	0	2	111
GO:0042327 positive regulation of phosphorylation	2	1	0.152	0.018	Biological Process	GO:0042327	positive regulation of phosphorylation	0.948364	1	2	0	2	111
GO:0045937 positive regulation of phosphate metabolic process	2	1	0.152	0.018	Biological Process	GO:0045937	positive regulation of phosphate metabolic process	0.948364	1	2	0	2	111
GO:0006417 regulation of translation	4	1	0.303	0.022	Biological Process	GO:0006417	regulation of translation	0.94923	1	3	1	4	183
GO:0034248 regulation of cellular amide metabolic process	4	1	0.303	0.022	Biological Process	GO:0034248	regulation of cellular amide metabolic process	0.94923	1	3	1	4	183
GO:0071396 cellular response to lipid	4	1	0.303	0.022	Biological Process	GO:0071396	cellular response to lipid	0.94923	1	4	0	4	183
GO:0007154 cell communication	92	1	6.98	0.036	Biological Process	GO:0007154	cell communication	0.949779	1	72	20	92	2576
GO:0006101 citrate metabolic process	2	1	0.152	0.018	Biological Process	GO:0006101	citrate metabolic process	0.95015	1	1	1	2	112
GO:0072350 tricarboxylic acid metabolic process	2	1	0.152	0.018	Biological Process	GO:0072350	tricarboxylic acid metabolic process	0.95015	1	1	1	2	112
GO:0019866 organelle inner membrane	10	1	1.337	0.024	Cellular Component	GO:0019866	organelle inner membrane	0.951674	1	6	4	10	424
GO:0006720 isoprenoid metabolic process	13	1	0.986	0.028	Biological Process	GO:0006720	isoprenoid metabolic process	0.951842	1	9	4	13	464
GO:0030120 vesicle coat	1	1	0.134	0.012	Cellular Component	GO:0030120	vesicle coat	0.952097	1	1	0	1	81
GO:0000096 sulfur amino acid metabolic process	13	1	0.986	0.028	Biological Process	GO:0000096	sulfur amino acid metabolic process	0.953635	1	10	3	13	466
GO:0051052 regulation of DNA metabolic process	4	1	0.303	0.021	Biological Process	GO:0051052	regulation of DNA metabolic process	0.954715	1	1	3	4	187
GO:0000226 microtubule cytoskeleton organization	3	1	0.228	0.02	Biological Process	GO:0000226	microtubule cytoskeleton organization	0.954718	1	3	0	3	152
GO:0004175 endopeptidase activity	7	1	0.528	0.026	Molecular Function	GO:0004175	endopeptidase activity	0.954997	1	7	0	7	269
GO:0043085 positive regulation of catalytic activity	2	1	0.152	0.017	Biological Process	GO:0043085	positive regulation of catalytic activity	0.955162	1	2	0	2	115
GO:0044093 positive regulation of molecular function	2	1	0.152	0.017	Biological Process	GO:0044093	positive regulation of molecular function	0.955162	1	2	0	2	115
GO:0019439 aromatic compound catabolic process	5	1	0.379	0.023	Biological Process	GO:0019439	aromatic compound catabolic process	0.955201	1	5	0	5	221
GO:0019220 regulation of phosphate metabolic process	5	1	0.379	0.023	Biological Process	GO:0019220	regulation of phosphate metabolic process	0.956385	1	5	0	5	222
GO:0051174 regulation of phosphorus metabolic process	5	1	0.379	0.023	Biological Process	GO:0051174	regulation of phosphorus metabolic process	0.956385	1	5	0	5	222
GO:0009850 auxin metabolic process	2	1	0.152	0.017	Biological Process	GO:0009850	auxin metabolic process	0.956722	1	1	1	2	116
GO:0042579 microbody	6	1	0.802	0.021	Cellular Component	GO:0042579	microbody	0.956906	1	3	3	6	289
GO:0030234 enzyme regulator activity	5	1	0.377	0.024	Molecular Function	GO:0030234	enzyme regulator activity	0.957302	1	4	1	5	210
GO:0000723 telomere maintenance	1	1	0.076	0.013	Biological Process	GO:0000723	telomere maintenance	0.958943	1	0	1	1	75
GO:0015988 energy coupled proton transmembrane transport, against electrochemical gradient	1	1	0.076	0.013	Biological Process	GO:0015988	energy coupled proton transmembrane transport, against electrochemical gradient	0.958943	1	0	1	1	75
GO:0032200 telomere organization	1	1	0.076	0.013	Biological Process	GO:0032200	telomere organization	0.958943	1	0	1	1	75
GO:0032844 regulation of homeostatic process	1	1	0.076	0.013	Biological Process	GO:0032844	regulation of homeostatic process	0.958943	1	0	1	1	75
GO:0019208 phosphatase regulator activity	1	1	0.075	0.014	Molecular Function	GO:0019208	phosphatase regulator activity	0.959581	1	1	0	1	71
GO:0019888 protein phosphatase regulator activity	1	1	0.075	0.014	Molecular Function	GO:0019888	protein phosphatase regulator activity	0.959581	1	1	0	1	71
GO:0051239 regulation of multicellular organismal process	30	1	2.276	0.031	Biological Process	GO:0051239	regulation of multicellular organismal process	0.960577	1	26	4	30	958
GO:2000026 regulation of multicellular organismal development	30	1	2.276	0.031	Biological Process	GO:2000026	regulation of multicellular organismal development	0.960577	1	26	4	30	958
GO:0031401 positive regulation of protein modification process	2	1	0.152	0.017	Biological Process	GO:0031401	positive regulation of protein modification process	0.961098	1	2	0	2	119
GO:0005694 chromosome	2	1	0.267	0.015	Cellular Component	GO:0005694	chromosome	0.961186	1	0	2	2	135
GO:0007017 microtubule-based process	11	1	0.835	0.026	Biological Process	GO:0007017	microtubule-based process	0.961702	1	10	1	11	416
GO:0006281 DNA repair	6	1	0.455	0.023	Biological Process	GO:0006281	DNA repair	0.961868	1	4	2	6	260
GO:0006164 purine nucleotide biosynthetic process	4	1	0.303	0.021	Biological Process	GO:0006164	purine nucleotide biosynthetic process	0.961926	1	4	0	4	193
GO:0009152 purine ribonucleotide biosynthetic process	4	1	0.303	0.021	Biological Process	GO:0009152	purine ribonucleotide biosynthetic process	0.961926	1	4	0	4	193
GO:0060249 anatomical structure homeostasis	1	1	0.076	0.013	Biological Process	GO:0060249	anatomical structure homeostasis	0.962298	1	0	1	1	77
GO:0003677 DNA binding	33	1	2.489	0.034	Molecular Function	GO:0003677	DNA binding	0.962642	1	25	8	33	985
GO:0015672 monovalent inorganic cation transport	8	1	0.607	0.025	Biological Process	GO:0015672	monovalent inorganic cation transport	0.963686	1	6	2	8	326
GO:0032270 positive regulation of cellular protein metabolic process	2	1	0.152	0.017	Biological Process	GO:0032270	positive regulation of cellular protein metabolic process	0.963776	1	2	0	2	121
GO:0051247 positive regulation of protein metabolic process	2	1	0.152	0.017	Biological Process	GO:0051247	positive regulation of protein metabolic process	0.963776	1	2	0	2	121
GO:0006997 nucleus organization	1	1	0.076	0.013	Biological Process	GO:0006997	nucleus organization	0.963871	1	1	0	1	78
GO:0019725 cellular homeostasis	12	1	0.91	0.027	Biological Process	GO:0019725	cellular homeostasis	0.964594	1	8	4	12	450
GO:0019684 photosynthesis, light reaction	2	1	0.152	0.016	Biological Process	GO:0019684	photosynthesis, light reaction	0.965048	1	2	0	2	122
GO:0016747 transferase activity, transferring acyl groups other than amino-acyl groups	8	1	0.603	0.026	Molecular Function	GO:0016747	transferase activity, transferring acyl groups other than amino-acyl groups	0.965168	1	5	3	8	309
GO:0006568 tryptophan metabolic process	1	1	0.076	0.013	Biological Process	GO:0006568	tryptophan metabolic process	0.965379	1	1	0	1	79
GO:0044270 cellular nitrogen compound catabolic process	5	1	0.379	0.022	Biological Process	GO:0044270	cellular nitrogen compound catabolic process	0.965816	1	5	0	5	231
GO:0046700 heterocycle catabolic process	5	1	0.379	0.022	Biological Process	GO:0046700	heterocycle catabolic process	0.965816	1	5	0	5	231
GO:0009057 macromolecule catabolic process	33	1	2.504	0.031	Biological Process	GO:0009057	macromolecule catabolic process	0.966267	1	18	15	33	1052
GO:0009739 response to gibberellin	1	1	0.076	0.013	Biological Process	GO:0009739	response to gibberellin	0.966824	1	1	0	1	80
GO:0010476 gibberellin mediated signaling pathway	1	1	0.076	0.013	Biological Process	GO:0010476	gibberellin mediated signaling pathway	0.966824	1	1	0	1	80
GO:0071370 cellular response to gibberellin stimulus	1	1	0.076	0.013	Biological Process	GO:0071370	cellular response to gibberellin stimulus	0.966824	1	1	0	1	80
GO:0006974 cellular response to DNA damage stimulus	6	1	0.455	0.023	Biological Process	GO:0006974	cellular response to DNA damage stimulus	0.967318	1	4	2	6	266
GO:0000375 RNA splicing, via transesterification reactions	2	1	0.152	0.016	Biological Process	GO:0000375	RNA splicing, via transesterification reactions	0.967463	1	2	0	2	124
GO:0000377 RNA splicing, via transesterification reactions with bulged adenosine as nucleophile	2	1	0.152	0.016	Biological Process	GO:0000377	RNA splicing, via transesterification reactions with bulged adenosine as nucleophile	0.967463	1	2	0	2	124
GO:0032553 ribonucleotide binding	1	1	0.075	0.013	Molecular Function	GO:0032553	ribonucleotide binding	0.967765	1	0	1	1	76
GO:0009893 positive regulation of metabolic process	12	1	0.91	0.026	Biological Process	GO:0009893	positive regulation of metabolic process	0.968015	1	7	5	12	455
GO:1901361 organic cyclic compound catabolic process	5	1	0.379	0.021	Biological Process	GO:1901361	organic cyclic compound catabolic process	0.968516	1	5	0	5	234
GO:0016779 nucleotidyltransferase activity	9	1	0.679	0.026	Molecular Function	GO:0016779	nucleotidyltransferase activity	0.969443	1	3	6	9	344
GO:0009066 aspartate family amino acid metabolic process	1	1	0.076	0.012	Biological Process	GO:0009066	aspartate family amino acid metabolic process	0.969535	1	1	0	1	82
GO:0008757 S-adenosylmethionine-dependent methyltransferase activity	3	1	0.226	0.019	Molecular Function	GO:0008757	S-adenosylmethionine-dependent methyltransferase activity	0.969539	1	2	1	3	155
GO:0050789 regulation of biological process	310	1	23.52	0.038	Biological Process	GO:0050789	regulation of biological process	0.970599	1	252	58	310	8135
GO:0022622 root system development	8	1	0.607	0.024	Biological Process	GO:0022622	root system development	0.970609	1	7	1	8	335
GO:0048364 root development	8	1	0.607	0.024	Biological Process	GO:0048364	root development	0.970609	1	7	1	8	335
GO:0009156 ribonucleoside monophosphate biosynthetic process	3	1	0.228	0.018	Biological Process	GO:0009156	ribonucleoside monophosphate biosynthetic process	0.971922	1	3	0	3	167
GO:0009845 seed germination	1	1	0.076	0.012	Biological Process	GO:0009845	seed germination	0.972025	1	1	0	1	84
GO:0090351 seedling development	1	1	0.076	0.012	Biological Process	GO:0090351	seedling development	0.972025	1	1	0	1	84
GO:0016810 hydrolase activity, acting on carbon-nitrogen (but not peptide) bonds	2	1	0.151	0.017	Molecular Function	GO:0016810	hydrolase activity, acting on carbon-nitrogen (but not peptide) bonds	0.972237	1	2	0	2	121
GO:0098772 molecular function regulator	5	1	0.377	0.022	Molecular Function	GO:0098772	molecular function regulator	0.972363	1	4	1	5	225
GO:0097367 carbohydrate derivative binding	232	1	17.496	0.04	Molecular Function	GO:0097367	carbohydrate derivative binding	0.972534	1	174	58	232	5853
GO:0010604 positive regulation of macromolecule metabolic process	2	1	0.152	0.016	Biological Process	GO:0010604	positive regulation of macromolecule metabolic process	0.972819	1	2	0	2	129
GO:0008380 RNA splicing	5	1	0.379	0.021	Biological Process	GO:0008380	RNA splicing	0.973334	1	5	0	5	240
GO:0065007 biological regulation	336	1	25.493	0.038	Biological Process	GO:0065007	biological regulation	0.974493	1	272	64	336	8801
GO:0009161 ribonucleoside monophosphate metabolic process	3	1	0.228	0.018	Biological Process	GO:0009161	ribonucleoside monophosphate metabolic process	0.97452	1	3	0	3	170
GO:0009142 nucleoside triphosphate biosynthetic process	2	1	0.152	0.015	Biological Process	GO:0009142	nucleoside triphosphate biosynthetic process	0.974714	1	2	0	2	131
GO:0009201 ribonucleoside triphosphate biosynthetic process	2	1	0.152	0.015	Biological Process	GO:0009201	ribonucleoside triphosphate biosynthetic process	0.974714	1	2	0	2	131
GO:0015748 organophosphate ester transport	2	1	0.152	0.015	Biological Process	GO:0015748	organophosphate ester transport	0.974714	1	0	2	2	131
GO:0031968 organelle outer membrane	1	1	0.134	0.01	Cellular Component	GO:0031968	organelle outer membrane	0.974723	1	1	0	1	98
GO:0072522 purine-containing compound biosynthetic process	4	1	0.303	0.019	Biological Process	GO:0072522	purine-containing compound biosynthetic process	0.97481	1	4	0	4	207
GO:0048285 organelle fission	6	1	0.455	0.022	Biological Process	GO:0048285	organelle fission	0.974837	1	5	1	6	276
GO:0006586 indolalkylamine metabolic process	1	1	0.076	0.011	Biological Process	GO:0006586	indolalkylamine metabolic process	0.975384	1	1	0	1	87
GO:1901607 alpha-amino acid biosynthetic process	1	1	0.076	0.011	Biological Process	GO:1901607	alpha-amino acid biosynthetic process	0.975384	1	1	0	1	87
GO:0030662 coated vesicle membrane	1	1	0.134	0.01	Cellular Component	GO:0030662	coated vesicle membrane	0.975656	1	1	0	1	99
GO:0042592 homeostatic process	19	1	1.442	0.028	Biological Process	GO:0042592	homeostatic process	0.976104	1	13	6	19	678
GO:0009199 ribonucleoside triphosphate metabolic process	2	1	0.152	0.015	Biological Process	GO:0009199	ribonucleoside triphosphate metabolic process	0.976481	1	2	0	2	133
GO:0044877 macromolecular complex binding	1	1	0.075	0.012	Molecular Function	GO:0044877	macromolecular complex binding	0.976518	1	0	1	1	83
GO:0019867 outer membrane	1	1	0.134	0.01	Cellular Component	GO:0019867	outer membrane	0.976555	1	1	0	1	100
GO:0034968 histone lysine methylation	6	1	0.455	0.022	Biological Process	GO:0034968	histone lysine methylation	0.976759	1	4	2	6	279
GO:0044455 mitochondrial membrane part	2	1	0.267	0.013	Cellular Component	GO:0044455	mitochondrial membrane part	0.97738	1	2	0	2	152
GO:0005740 mitochondrial envelope	3	1	0.401	0.015	Cellular Component	GO:0005740	mitochondrial envelope	0.977516	1	2	1	3	197
GO:0031966 mitochondrial membrane	3	1	0.401	0.015	Cellular Component	GO:0031966	mitochondrial membrane	0.977516	1	2	1	3	197
GO:0051235 maintenance of location	3	1	0.228	0.017	Biological Process	GO:0051235	maintenance of location	0.977632	1	2	1	3	174
GO:0006351 transcription, DNA-templated	38	1	2.883	0.031	Biological Process	GO:0006351	transcription, DNA-templated	0.978001	1	31	7	38	1221
GO:0032501 multicellular organismal process	117	1	8.877	0.035	Biological Process	GO:0032501	multicellular organismal process	0.97802	1	101	16	117	3316
GO:0015979 photosynthesis	2	1	0.152	0.015	Biological Process	GO:0015979	photosynthesis	0.978128	1	2	0	2	135
GO:0009683 indoleacetic acid metabolic process	1	1	0.076	0.011	Biological Process	GO:0009683	indoleacetic acid metabolic process	0.97834	1	1	0	1	90
GO:0016866 intramolecular transferase activity	1	1	0.075	0.012	Molecular Function	GO:0016866	intramolecular transferase activity	0.97855	1	1	0	1	85
GO:0006468 protein phosphorylation	20	1	1.517	0.028	Biological Process	GO:0006468	protein phosphorylation	0.978821	1	16	4	20	714
GO:0046128 purine ribonucleoside metabolic process	2	1	0.152	0.015	Biological Process	GO:0046128	purine ribonucleoside metabolic process	0.978909	1	2	0	2	136
GO:0009150 purine ribonucleotide metabolic process	4	1	0.303	0.019	Biological Process	GO:0009150	purine ribonucleotide metabolic process	0.978967	1	4	0	4	213
GO:0000302 response to reactive oxygen species	6	1	0.455	0.021	Biological Process	GO:0000302	response to reactive oxygen species	0.979111	1	5	1	6	283
GO:0018022 peptidyl-lysine methylation	6	1	0.455	0.021	Biological Process	GO:0018022	peptidyl-lysine methylation	0.979111	1	4	2	6	283
GO:0010605 negative regulation of macromolecule metabolic process	17	1	1.29	0.027	Biological Process	GO:0010605	negative regulation of macromolecule metabolic process	0.979325	1	12	5	17	627
GO:0097659 nucleic acid-templated transcription	38	1	2.883	0.031	Biological Process	GO:0097659	nucleic acid-templated transcription	0.979476	1	31	7	38	1226
GO:0009141 nucleoside triphosphate metabolic process	2	1	0.152	0.015	Biological Process	GO:0009141	nucleoside triphosphate metabolic process	0.979663	1	2	0	2	137
GO:0010212 response to ionizing radiation	1	1	0.076	0.011	Biological Process	GO:0010212	response to ionizing radiation	0.980111	1	1	0	1	92
GO:0019318 hexose metabolic process	11	1	0.835	0.025	Biological Process	GO:0019318	hexose metabolic process	0.980263	1	8	3	11	447
GO:2001141 regulation of RNA biosynthetic process	33	1	2.504	0.03	Biological Process	GO:2001141	regulation of RNA biosynthetic process	0.981554	1	27	6	33	1094
GO:0004674 protein serine/threonine kinase activity	10	1	0.754	0.025	Molecular Function	GO:0004674	protein serine/threonine kinase activity	0.981749	1	8	2	10	395
GO:0042278 purine nucleoside metabolic process	2	1	0.152	0.014	Biological Process	GO:0042278	purine nucleoside metabolic process	0.981772	1	2	0	2	140
GO:0009889 regulation of biosynthetic process	45	1	3.414	0.032	Biological Process	GO:0009889	regulation of biosynthetic process	0.981843	1	34	11	45	1428
GO:0009314 response to radiation	43	1	3.263	0.031	Biological Process	GO:0009314	response to radiation	0.982322	1	37	6	43	1375
GO:0016769 transferase activity, transferring nitrogenous groups	2	1	0.151	0.015	Molecular Function	GO:0016769	transferase activity, transferring nitrogenous groups	0.983189	1	2	0	2	134
GO:0070192 chromosome organization involved in meiotic cell cycle	1	1	0.076	0.01	Biological Process	GO:0070192	chromosome organization involved in meiotic cell cycle	0.98323	1	0	1	1	96
GO:0006305 DNA alkylation	5	1	0.379	0.019	Biological Process	GO:0006305	DNA alkylation	0.983517	1	4	1	5	257
GO:0006520 cellular amino acid metabolic process	39	1	2.959	0.031	Biological Process	GO:0006520	cellular amino acid metabolic process	0.983893	1	29	10	39	1271
GO:0006073 cellular glucan metabolic process	20	1	1.517	0.027	Biological Process	GO:0006073	cellular glucan metabolic process	0.984113	1	17	3	20	730
GO:0009163 nucleoside biosynthetic process	2	1	0.152	0.014	Biological Process	GO:0009163	nucleoside biosynthetic process	0.984256	1	2	0	2	144
GO:0042455 ribonucleoside biosynthetic process	2	1	0.152	0.014	Biological Process	GO:0042455	ribonucleoside biosynthetic process	0.984256	1	2	0	2	144
GO:0048518 positive regulation of biological process	16	1	1.214	0.026	Biological Process	GO:0048518	positive regulation of biological process	0.984511	1	9	7	16	612
GO:0006355 regulation of transcription, DNA-templated	32	1	2.428	0.03	Biological Process	GO:0006355	regulation of transcription, DNA-templated	0.984894	1	26	6	32	1079
GO:1903506 regulation of nucleic acid-templated transcription	32	1	2.428	0.03	Biological Process	GO:1903506	regulation of nucleic acid-templated transcription	0.984894	1	26	6	32	1079
GO:0009124 nucleoside monophosphate biosynthetic process	3	1	0.228	0.016	Biological Process	GO:0009124	nucleoside monophosphate biosynthetic process	0.984938	1	3	0	3	186
GO:0006163 purine nucleotide metabolic process	5	1	0.379	0.019	Biological Process	GO:0006163	purine nucleotide metabolic process	0.985312	1	5	0	5	261
GO:0016310 phosphorylation	24	1	1.821	0.028	Biological Process	GO:0016310	phosphorylation	0.985438	1	20	4	24	852
GO:0051252 regulation of RNA metabolic process	33	1	2.504	0.03	Biological Process	GO:0051252	regulation of RNA metabolic process	0.98573	1	27	6	33	1111
GO:0001883 purine nucleoside binding	224	1	16.893	0.039	Molecular Function	GO:0001883	purine nucleoside binding	0.985739	1	173	51	224	5751
GO:0032549 ribonucleoside binding	224	1	16.893	0.039	Molecular Function	GO:0032549	ribonucleoside binding	0.985739	1	173	51	224	5751
GO:0032550 purine ribonucleoside binding	224	1	16.893	0.039	Molecular Function	GO:0032550	purine ribonucleoside binding	0.985739	1	173	51	224	5751
GO:0006304 DNA modification	5	1	0.379	0.019	Biological Process	GO:0006304	DNA modification	0.986139	1	4	1	5	263
GO:0009123 nucleoside monophosphate metabolic process	3	1	0.228	0.016	Biological Process	GO:0009123	nucleoside monophosphate metabolic process	0.98637	1	3	0	3	189
GO:0022402 cell cycle process	19	1	1.442	0.027	Biological Process	GO:0022402	cell cycle process	0.986466	1	12	7	19	709
GO:0044264 cellular polysaccharide metabolic process	20	1	1.517	0.027	Biological Process	GO:0044264	cellular polysaccharide metabolic process	0.987024	1	17	3	20	741
GO:0005996 monosaccharide metabolic process	13	1	0.986	0.025	Biological Process	GO:0005996	monosaccharide metabolic process	0.98741	1	10	3	13	530
GO:0001882 nucleoside binding	224	1	16.893	0.039	Molecular Function	GO:0001882	nucleoside binding	0.98764	1	173	51	224	5769
GO:0044707 single-multicellular organism process	114	1	8.649	0.035	Biological Process	GO:0044707	single-multicellular organism process	0.98774	1	99	15	114	3301
GO:0018205 peptidyl-lysine modification	10	1	0.759	0.023	Biological Process	GO:0018205	peptidyl-lysine modification	0.988001	1	8	2	10	437
GO:1901137 carbohydrate derivative biosynthetic process	21	1	1.593	0.027	Biological Process	GO:1901137	carbohydrate derivative biosynthetic process	0.988024	1	19	2	21	775
GO:0006006 glucose metabolic process	8	1	0.607	0.022	Biological Process	GO:0006006	glucose metabolic process	0.988179	1	5	3	8	372
GO:0040029 regulation of gene expression, epigenetic	8	1	0.607	0.022	Biological Process	GO:0040029	regulation of gene expression, epigenetic	0.988179	1	7	1	8	372
GO:0006979 response to oxidative stress	6	1	0.455	0.02	Biological Process	GO:0006979	response to oxidative stress	0.988222	1	5	1	6	304
GO:0042623 ATPase activity, coupled	12	1	0.905	0.025	Molecular Function	GO:0042623	ATPase activity, coupled	0.988521	1	10	2	12	474
GO:0042127 regulation of cell proliferation	1	1	0.076	0.01	Biological Process	GO:0042127	regulation of cell proliferation	0.988577	1	1	0	1	105
GO:0016741 transferase activity, transferring one-carbon groups	17	1	1.282	0.027	Molecular Function	GO:0016741	transferase activity, transferring one-carbon groups	0.988577	1	10	7	17	620
GO:0009260 ribonucleotide biosynthetic process	4	1	0.303	0.017	Biological Process	GO:0009260	ribonucleotide biosynthetic process	0.988622	1	4	0	4	233
GO:0046390 ribose phosphate biosynthetic process	4	1	0.303	0.017	Biological Process	GO:0046390	ribose phosphate biosynthetic process	0.988622	1	4	0	4	233
GO:0016817 hydrolase activity, acting on acid anhydrides	60	1	4.525	0.034	Molecular Function	GO:0016817	hydrolase activity, acting on acid anhydrides	0.988896	1	54	6	60	1769
GO:0030659 cytoplasmic vesicle membrane	1	1	0.134	0.008	Cellular Component	GO:0030659	cytoplasmic vesicle membrane	0.988957	1	1	0	1	120
GO:0044433 cytoplasmic vesicle part	1	1	0.134	0.008	Cellular Component	GO:0044433	cytoplasmic vesicle part	0.988957	1	1	0	1	120
GO:0009416 response to light stimulus	37	1	2.807	0.03	Biological Process	GO:0009416	response to light stimulus	0.989309	1	32	5	37	1243
GO:0016462 pyrophosphatase activity	58	1	4.374	0.034	Molecular Function	GO:0016462	pyrophosphatase activity	0.989667	1	52	6	58	1723
GO:0006793 phosphorus metabolic process	208	1	15.781	0.036	Biological Process	GO:0006793	phosphorus metabolic process	0.989759	1	156	52	208	5736
GO:0031399 regulation of protein modification process	9	1	0.683	0.022	Biological Process	GO:0031399	regulation of protein modification process	0.989786	1	9	0	9	411
GO:0016818 hydrolase activity, acting on acid anhydrides, in phosphorus-containing anhydrides	58	1	4.374	0.034	Molecular Function	GO:0016818	hydrolase activity, acting on acid anhydrides, in phosphorus-containing anhydrides	0.990213	1	52	6	58	1727
GO:0016887 ATPase activity	12	1	0.905	0.025	Molecular Function	GO:0016887	ATPase activity	0.990521	1	10	2	12	482
GO:0044436 thylakoid part	4	1	0.535	0.015	Cellular Component	GO:0044436	thylakoid part	0.990654	1	4	0	4	271
GO:0016874 ligase activity	11	1	0.83	0.024	Molecular Function	GO:0016874	ligase activity	0.990798	1	8	3	11	453
GO:0032268 regulation of cellular protein metabolic process	15	1	1.138	0.025	Biological Process	GO:0032268	regulation of cellular protein metabolic process	0.990826	1	12	3	15	607
GO:0051246 regulation of protein metabolic process	15	1	1.138	0.025	Biological Process	GO:0051246	regulation of protein metabolic process	0.990826	1	12	3	15	607
GO:0042430 indole-containing compound metabolic process	1	1	0.076	0.009	Biological Process	GO:0042430	indole-containing compound metabolic process	0.991526	1	1	0	1	112
GO:0006796 phosphate-containing compound metabolic process	202	1	15.326	0.036	Biological Process	GO:0006796	phosphate-containing compound metabolic process	0.991586	1	154	48	202	5608
GO:0071840 cellular component organization or biogenesis	183	1	13.885	0.036	Biological Process	GO:0071840	cellular component organization or biogenesis	0.991692	1	146	37	183	5125
GO:0048229 gametophyte development	8	1	0.607	0.021	Biological Process	GO:0048229	gametophyte development	0.991757	1	7	1	8	386
GO:0019219 regulation of nucleobase-containing compound metabolic process	36	1	2.731	0.029	Biological Process	GO:0019219	regulation of nucleobase-containing compound metabolic process	0.992542	1	28	8	36	1238
GO:0046471 phosphatidylglycerol metabolic process	1	1	0.076	0.009	Biological Process	GO:0046471	phosphatidylglycerol metabolic process	0.992544	1	1	0	1	115
GO:0032774 RNA biosynthetic process	39	1	2.959	0.029	Biological Process	GO:0032774	RNA biosynthetic process	0.993171	1	32	7	39	1329
GO:0010608 posttranscriptional regulation of gene expression	10	1	0.759	0.022	Biological Process	GO:0010608	posttranscriptional regulation of gene expression	0.99328	1	8	2	10	461
GO:0004721 phosphoprotein phosphatase activity	4	1	0.302	0.017	Molecular Function	GO:0004721	phosphoprotein phosphatase activity	0.993435	1	4	0	4	236
GO:1901362 organic cyclic compound biosynthetic process	79	1	5.994	0.032	Biological Process	GO:1901362	organic cyclic compound biosynthetic process	0.993589	1	62	17	79	2435
GO:0031406 carboxylic acid binding	1	1	0.075	0.009	Molecular Function	GO:0031406	carboxylic acid binding	0.993685	1	1	0	1	112
GO:0043177 organic acid binding	1	1	0.075	0.009	Molecular Function	GO:0043177	organic acid binding	0.993685	1	1	0	1	112
GO:0030135 coated vesicle	1	1	0.134	0.007	Cellular Component	GO:0030135	coated vesicle	0.993725	1	1	0	1	135
GO:0016458 gene silencing	13	1	0.986	0.023	Biological Process	GO:0016458	gene silencing	0.993815	1	10	3	13	562
GO:0006464 cellular protein modification process	194	1	14.719	0.036	Biological Process	GO:0006464	cellular protein modification process	0.993828	1	145	49	194	5441
GO:1901576 organic substance biosynthetic process	258	1	19.575	0.037	Biological Process	GO:1901576	organic substance biosynthetic process	0.993927	1	206	52	258	7066
GO:0009259 ribonucleotide metabolic process	4	1	0.303	0.016	Biological Process	GO:0009259	ribonucleotide metabolic process	0.993955	1	4	0	4	253
GO:0006732 coenzyme metabolic process	16	1	1.214	0.024	Biological Process	GO:0006732	coenzyme metabolic process	0.993985	1	10	6	16	658
GO:0008135 translation factor activity, RNA binding	6	1	0.452	0.019	Molecular Function	GO:0008135	translation factor activity, RNA binding	0.994002	1	4	2	6	309
GO:0031326 regulation of cellular biosynthetic process	38	1	2.883	0.029	Biological Process	GO:0031326	regulation of cellular biosynthetic process	0.994012	1	31	7	38	1309
GO:0018193 peptidyl-amino acid modification	10	1	0.759	0.021	Biological Process	GO:0018193	peptidyl-amino acid modification	0.994061	1	8	2	10	466
GO:0044255 cellular lipid metabolic process	58	1	4.401	0.031	Biological Process	GO:0044255	cellular lipid metabolic process	0.994264	1	46	12	58	1872
GO:0019693 ribose phosphate metabolic process	4	1	0.303	0.016	Biological Process	GO:0019693	ribose phosphate metabolic process	0.99433	1	4	0	4	255
GO:0010556 regulation of macromolecule biosynthetic process	37	1	2.807	0.029	Biological Process	GO:0010556	regulation of macromolecule biosynthetic process	0.994431	1	30	7	37	1285
GO:0015036 disulfide oxidoreductase activity	3	1	0.226	0.015	Molecular Function	GO:0015036	disulfide oxidoreductase activity	0.994438	1	1	2	3	203
GO:0071702 organic substance transport	71	1	5.387	0.032	Biological Process	GO:0071702	organic substance transport	0.994696	1	56	15	71	2234
GO:0032446 protein modification by small protein conjugation	21	1	1.593	0.026	Biological Process	GO:0032446	protein modification by small protein conjugation	0.99471	1	13	8	21	818
GO:0042578 phosphoric ester hydrolase activity	16	1	1.207	0.026	Molecular Function	GO:0042578	phosphoric ester hydrolase activity	0.994713	1	15	1	16	626
GO:2000112 regulation of cellular macromolecule biosynthetic process	36	1	2.731	0.029	Biological Process	GO:2000112	regulation of cellular macromolecule biosynthetic process	0.994752	1	29	7	36	1260
GO:0051716 cellular response to stimulus	104	1	7.891	0.033	Biological Process	GO:0051716	cellular response to stimulus	0.99484	1	77	27	104	3122
GO:0006405 RNA export from nucleus	1	1	0.076	0.008	Biological Process	GO:0006405	RNA export from nucleus	0.994923	1	1	0	1	124
GO:0051168 nuclear export	1	1	0.076	0.008	Biological Process	GO:0051168	nuclear export	0.994923	1	1	0	1	124
GO:0071822 protein complex subunit organization	35	1	2.656	0.028	Biological Process	GO:0071822	protein complex subunit organization	0.994986	1	24	11	35	1234
GO:0036211 protein modification process	194	1	14.719	0.035	Biological Process	GO:0036211	protein modification process	0.994988	1	145	49	194	5465
GO:0012506 vesicle membrane	1	1	0.134	0.007	Cellular Component	GO:0012506	vesicle membrane	0.994995	1	1	0	1	141
GO:0051536 iron-sulfur cluster binding	3	1	0.226	0.015	Molecular Function	GO:0051536	iron-sulfur cluster binding	0.995016	1	2	1	3	206
GO:0007275 multicellular organism development	97	1	7.36	0.033	Biological Process	GO:0007275	multicellular organism development	0.995128	1	82	15	97	2941
GO:0016836 hydro-lyase activity	1	1	0.075	0.008	Molecular Function	GO:0016836	hydro-lyase activity	0.995188	1	1	0	1	118
GO:0044767 single-organism developmental process	121	1	9.181	0.034	Biological Process	GO:0044767	single-organism developmental process	0.995259	1	103	18	121	3579
GO:0006418 tRNA aminoacylation for protein translation	1	1	0.076	0.008	Biological Process	GO:0006418	tRNA aminoacylation for protein translation	0.995338	1	1	0	1	126
GO:0045017 glycerolipid biosynthetic process	1	1	0.076	0.008	Biological Process	GO:0045017	glycerolipid biosynthetic process	0.995533	1	1	0	1	127
GO:0046474 glycerophospholipid biosynthetic process	1	1	0.076	0.008	Biological Process	GO:0046474	glycerophospholipid biosynthetic process	0.995533	1	1	0	1	127
GO:0016053 organic acid biosynthetic process	20	1	1.517	0.025	Biological Process	GO:0016053	organic acid biosynthetic process	0.995621	1	16	4	20	797
GO:0046394 carboxylic acid biosynthetic process	20	1	1.517	0.025	Biological Process	GO:0046394	carboxylic acid biosynthetic process	0.995621	1	16	4	20	797
GO:0000338 protein deneddylation	2	1	0.152	0.011	Biological Process	GO:0000338	protein deneddylation	0.995729	1	1	1	2	179
GO:0006631 fatty acid metabolic process	21	1	1.593	0.025	Biological Process	GO:0006631	fatty acid metabolic process	0.995743	1	17	4	21	829
GO:0051171 regulation of nitrogen compound metabolic process	41	1	3.111	0.029	Biological Process	GO:0051171	regulation of nitrogen compound metabolic process	0.995856	1	32	9	41	1418
GO:0051128 regulation of cellular component organization	8	1	0.607	0.019	Biological Process	GO:0051128	regulation of cellular component organization	0.995865	1	6	2	8	412
GO:0009062 fatty acid catabolic process	4	1	0.303	0.015	Biological Process	GO:0009062	fatty acid catabolic process	0.996027	1	4	0	4	266
GO:0072329 monocarboxylic acid catabolic process	4	1	0.303	0.015	Biological Process	GO:0072329	monocarboxylic acid catabolic process	0.996027	1	4	0	4	266
GO:0010629 negative regulation of gene expression	13	1	0.986	0.022	Biological Process	GO:0010629	negative regulation of gene expression	0.996103	1	10	3	13	582
GO:0072521 purine-containing compound metabolic process	5	1	0.379	0.016	Biological Process	GO:0072521	purine-containing compound metabolic process	0.996177	1	5	0	5	306
GO:1903046 meiotic cell cycle process	1	1	0.076	0.008	Biological Process	GO:1903046	meiotic cell cycle process	0.996234	1	0	1	1	131
GO:0044712 single-organism catabolic process	6	1	0.455	0.017	Biological Process	GO:0044712	single-organism catabolic process	0.996251	1	6	0	6	344
GO:0043603 cellular amide metabolic process	16	1	1.214	0.023	Biological Process	GO:0043603	cellular amide metabolic process	0.996502	1	12	4	16	683
GO:0030117 membrane coat	1	1	0.134	0.007	Cellular Component	GO:0030117	membrane coat	0.996568	1	1	0	1	151
GO:0048475 coated membrane	1	1	0.134	0.007	Cellular Component	GO:0048475	coated membrane	0.996568	1	1	0	1	151
GO:0035966 response to topologically incorrect protein	4	1	0.303	0.015	Biological Process	GO:0035966	response to topologically incorrect protein	0.996733	1	3	1	4	272
GO:0044242 cellular lipid catabolic process	4	1	0.303	0.015	Biological Process	GO:0044242	cellular lipid catabolic process	0.996733	1	4	0	4	272
GO:0072524 pyridine-containing compound metabolic process	5	1	0.379	0.016	Biological Process	GO:0072524	pyridine-containing compound metabolic process	0.996824	1	4	1	5	312
GO:1902580 single-organism cellular localization	4	1	0.303	0.015	Biological Process	GO:1902580	single-organism cellular localization	0.996838	1	4	0	4	273
GO:0006498 N-terminal protein lipidation	2	1	0.152	0.011	Biological Process	GO:0006498	N-terminal protein lipidation	0.996845	1	2	0	2	187
GO:0031365 N-terminal protein amino acid modification	2	1	0.152	0.011	Biological Process	GO:0031365	N-terminal protein amino acid modification	0.996845	1	2	0	2	187
GO:1990234 transferase complex	5	1	0.668	0.014	Cellular Component	GO:1990234	transferase complex	0.996898	1	4	1	5	354
GO:0051540 metal cluster binding	4	1	0.302	0.016	Molecular Function	GO:0051540	metal cluster binding	0.996918	1	3	1	4	258
GO:0043168 anion binding	12	1	0.905	0.023	Molecular Function	GO:0043168	anion binding	0.99692	1	9	3	12	527
GO:0009642 response to light intensity	5	1	0.379	0.016	Biological Process	GO:0009642	response to light intensity	0.996921	1	4	1	5	313
GO:0009116 nucleoside metabolic process	2	1	0.152	0.011	Biological Process	GO:0009116	nucleoside metabolic process	0.996963	1	2	0	2	188
GO:0009119 ribonucleoside metabolic process	2	1	0.152	0.011	Biological Process	GO:0009119	ribonucleoside metabolic process	0.996963	1	2	0	2	188
GO:0009579 thylakoid	8	1	1.07	0.017	Cellular Component	GO:0009579	thylakoid	0.997121	1	8	0	8	481
GO:0006739 NADP metabolic process	4	1	0.303	0.014	Biological Process	GO:0006739	NADP metabolic process	0.997135	1	4	0	4	276
GO:0016042 lipid catabolic process	4	1	0.303	0.014	Biological Process	GO:0016042	lipid catabolic process	0.997135	1	4	0	4	276
GO:0004812 aminoacyl-tRNA ligase activity	1	1	0.075	0.008	Molecular Function	GO:0004812	aminoacyl-tRNA ligase activity	0.997207	1	1	0	1	130
GO:0009756 carbohydrate mediated signaling	2	1	0.152	0.01	Biological Process	GO:0009756	carbohydrate mediated signaling	0.997291	1	2	0	2	191
GO:0071322 cellular response to carbohydrate stimulus	2	1	0.152	0.01	Biological Process	GO:0071322	cellular response to carbohydrate stimulus	0.997291	1	2	0	2	191
GO:0033014 tetrapyrrole biosynthetic process	4	1	0.303	0.014	Biological Process	GO:0033014	tetrapyrrole biosynthetic process	0.997317	1	4	0	4	278
GO:0043038 amino acid activation	1	1	0.076	0.007	Biological Process	GO:0043038	amino acid activation	0.997324	1	1	0	1	139
GO:0043039 tRNA aminoacylation	1	1	0.076	0.007	Biological Process	GO:0043039	tRNA aminoacylation	0.997324	1	1	0	1	139
GO:0051321 meiotic cell cycle	1	1	0.076	0.007	Biological Process	GO:0051321	meiotic cell cycle	0.997324	1	0	1	1	139
GO:0098805 whole membrane	4	1	0.535	0.013	Cellular Component	GO:0098805	whole membrane	0.997338	1	4	0	4	315
GO:0009521 photosystem	1	1	0.134	0.006	Cellular Component	GO:0009521	photosystem	0.997364	1	1	0	1	158
GO:0050794 regulation of cellular process	162	1	12.291	0.034	Biological Process	GO:0050794	regulation of cellular process	0.997393	1	126	36	162	4710
GO:0016192 vesicle-mediated transport	13	1	0.986	0.022	Biological Process	GO:0016192	vesicle-mediated transport	0.997395	1	9	4	13	599
GO:0007059 chromosome segregation	3	1	0.228	0.013	Biological Process	GO:0007059	chromosome segregation	0.997465	1	3	0	3	238
GO:0006625 protein targeting to peroxisome	2	1	0.152	0.01	Biological Process	GO:0006625	protein targeting to peroxisome	0.997489	1	2	0	2	193
GO:0009100 glycoprotein metabolic process	2	1	0.152	0.01	Biological Process	GO:0009100	glycoprotein metabolic process	0.997489	1	2	0	2	193
GO:0009101 glycoprotein biosynthetic process	2	1	0.152	0.01	Biological Process	GO:0009101	glycoprotein biosynthetic process	0.997489	1	2	0	2	193
GO:0043574 peroxisomal transport	2	1	0.152	0.01	Biological Process	GO:0043574	peroxisomal transport	0.997489	1	2	0	2	193
GO:0072662 protein localization to peroxisome	2	1	0.152	0.01	Biological Process	GO:0072662	protein localization to peroxisome	0.997489	1	2	0	2	193
GO:0072663 establishment of protein localization to peroxisome	2	1	0.152	0.01	Biological Process	GO:0072663	establishment of protein localization to peroxisome	0.997489	1	2	0	2	193
GO:0044283 small molecule biosynthetic process	28	1	2.124	0.026	Biological Process	GO:0044283	small molecule biosynthetic process	0.997493	1	22	6	28	1068
GO:0031976 plastid thylakoid	5	1	0.668	0.014	Cellular Component	GO:0031976	plastid thylakoid	0.997648	1	5	0	5	364
GO:0048580 regulation of post-embryonic development	13	1	0.986	0.021	Biological Process	GO:0048580	regulation of post-embryonic development	0.997745	1	11	2	13	605
GO:0008652 cellular amino acid biosynthetic process	14	1	1.062	0.022	Biological Process	GO:0008652	cellular amino acid biosynthetic process	0.997805	1	11	3	14	639
GO:0006403 RNA localization	1	1	0.076	0.007	Biological Process	GO:0006403	RNA localization	0.997839	1	1	0	1	144
GO:0009108 coenzyme biosynthetic process	1	1	0.076	0.007	Biological Process	GO:0009108	coenzyme biosynthetic process	0.997839	1	0	1	1	144
GO:0050657 nucleic acid transport	1	1	0.076	0.007	Biological Process	GO:0050657	nucleic acid transport	0.997839	1	1	0	1	144
GO:0050658 RNA transport	1	1	0.076	0.007	Biological Process	GO:0050658	RNA transport	0.997839	1	1	0	1	144
GO:0051236 establishment of RNA localization	1	1	0.076	0.007	Biological Process	GO:0051236	establishment of RNA localization	0.997839	1	1	0	1	144
GO:0016114 terpenoid biosynthetic process	3	1	0.228	0.012	Biological Process	GO:0016114	terpenoid biosynthetic process	0.997875	1	1	2	3	243
GO:0070646 protein modification by small protein removal	2	1	0.152	0.01	Biological Process	GO:0070646	protein modification by small protein removal	0.997926	1	1	1	2	198
GO:0016667 oxidoreductase activity, acting on a sulfur group of donors	4	1	0.302	0.015	Molecular Function	GO:0016667	oxidoreductase activity, acting on a sulfur group of donors	0.998046	1	2	2	4	271
GO:0006518 peptide metabolic process	13	1	0.986	0.021	Biological Process	GO:0006518	peptide metabolic process	0.99805	1	10	3	13	611
GO:0009507 chloroplast	12	1	1.604	0.018	Cellular Component	GO:0009507	chloroplast	0.998185	1	10	2	12	656
GO:0043248 proteasome assembly	2	1	0.152	0.01	Biological Process	GO:0043248	proteasome assembly	0.998287	1	2	0	2	203
GO:0016023 cytoplasmic, membrane-bounded vesicle	1	1	0.134	0.006	Cellular Component	GO:0016023	cytoplasmic, membrane-bounded vesicle	0.998324	1	1	0	1	170
GO:0044429 mitochondrial part	3	1	0.401	0.011	Cellular Component	GO:0044429	mitochondrial part	0.998336	1	2	1	3	283
GO:0008654 phospholipid biosynthetic process	1	1	0.076	0.007	Biological Process	GO:0008654	phospholipid biosynthetic process	0.998397	1	1	0	1	151
GO:0006412 translation	12	1	0.91	0.02	Biological Process	GO:0006412	translation	0.998419	1	9	3	12	586
GO:0046496 nicotinamide nucleotide metabolic process	4	1	0.303	0.014	Biological Process	GO:0046496	nicotinamide nucleotide metabolic process	0.998423	1	4	0	4	294
GO:0043604 amide biosynthetic process	13	1	0.986	0.021	Biological Process	GO:0043604	amide biosynthetic process	0.998435	1	10	3	13	620
GO:0042170 plastid membrane	5	1	0.668	0.013	Cellular Component	GO:0042170	plastid membrane	0.998497	1	5	0	5	380
GO:0009058 biosynthetic process	271	1	20.561	0.036	Biological Process	GO:0009058	biosynthetic process	0.998518	1	215	56	271	7564
GO:0033013 tetrapyrrole metabolic process	7	1	0.531	0.017	Biological Process	GO:0033013	tetrapyrrole metabolic process	0.998538	1	7	0	7	413
GO:0031410 cytoplasmic vesicle	1	1	0.134	0.006	Cellular Component	GO:0031410	cytoplasmic vesicle	0.998559	1	1	0	1	174
GO:0043043 peptide biosynthetic process	12	1	0.91	0.02	Biological Process	GO:0043043	peptide biosynthetic process	0.998606	1	9	3	12	591
GO:0098588 bounding membrane of organelle	5	1	0.668	0.013	Cellular Component	GO:0098588	bounding membrane of organelle	0.998658	1	5	0	5	384
GO:0019362 pyridine nucleotide metabolic process	4	1	0.303	0.013	Biological Process	GO:0019362	pyridine nucleotide metabolic process	0.998666	1	4	0	4	299
GO:0080090 regulation of primary metabolic process	52	1	3.945	0.029	Biological Process	GO:0080090	regulation of primary metabolic process	0.998727	1	41	11	52	1807
GO:0007031 peroxisome organization	2	1	0.152	0.009	Biological Process	GO:0007031	peroxisome organization	0.99874	1	2	0	2	211
GO:0044763 single-organism cellular process	467	1	35.432	0.037	Biological Process	GO:0044763	single-organism cellular process	0.998747	1	357	110	467	12460
GO:0005739 mitochondrion	3	1	0.401	0.01	Cellular Component	GO:0005739	mitochondrion	0.998747	1	2	1	3	292
GO:0032502 developmental process	144	1	10.926	0.033	Biological Process	GO:0032502	developmental process	0.998756	1	123	21	144	4310
GO:0006913 nucleocytoplasmic transport	1	1	0.076	0.006	Biological Process	GO:0006913	nucleocytoplasmic transport	0.998861	1	1	0	1	159
GO:0051169 nuclear transport	1	1	0.076	0.006	Biological Process	GO:0051169	nuclear transport	0.998861	1	1	0	1	159
GO:0016054 organic acid catabolic process	4	1	0.303	0.013	Biological Process	GO:0016054	organic acid catabolic process	0.99891	1	4	0	4	305
GO:0046395 carboxylic acid catabolic process	4	1	0.303	0.013	Biological Process	GO:0046395	carboxylic acid catabolic process	0.99891	1	4	0	4	305
GO:0006497 protein lipidation	2	1	0.152	0.009	Biological Process	GO:0006497	protein lipidation	0.99892	1	2	0	2	215
GO:0042157 lipoprotein metabolic process	2	1	0.152	0.009	Biological Process	GO:0042157	lipoprotein metabolic process	0.99892	1	2	0	2	215
GO:0042158 lipoprotein biosynthetic process	2	1	0.152	0.009	Biological Process	GO:0042158	lipoprotein biosynthetic process	0.99892	1	2	0	2	215
GO:0007165 signal transduction	67	1	5.083	0.03	Biological Process	GO:0007165	signal transduction	0.998932	1	50	17	67	2242
GO:0044434 chloroplast part	11	1	1.471	0.017	Cellular Component	GO:0044434	chloroplast part	0.998937	1	9	2	11	641
GO:0031323 regulation of cellular metabolic process	54	1	4.097	0.029	Biological Process	GO:0031323	regulation of cellular metabolic process	0.998962	1	42	12	54	1877
GO:0016571 histone methylation	6	1	0.455	0.016	Biological Process	GO:0016571	histone methylation	0.998974	1	4	2	6	387
GO:0023052 signaling	67	1	5.083	0.03	Biological Process	GO:0023052	signaling	0.998978	1	50	17	67	2245
GO:0044700 single organism signaling	67	1	5.083	0.03	Biological Process	GO:0044700	single organism signaling	0.998978	1	50	17	67	2245
GO:1901575 organic substance catabolic process	37	1	2.807	0.027	Biological Process	GO:1901575	organic substance catabolic process	0.999015	1	22	15	37	1387
GO:0044282 small molecule catabolic process	4	1	0.303	0.013	Biological Process	GO:0044282	small molecule catabolic process	0.999015	1	4	0	4	308
GO:0016875 ligase activity, forming carbon-oxygen bonds	1	1	0.075	0.006	Molecular Function	GO:0016875	ligase activity, forming carbon-oxygen bonds	0.999059	1	1	0	1	154
GO:0016876 ligase activity, forming aminoacyl-tRNA and related compounds	1	1	0.075	0.006	Molecular Function	GO:0016876	ligase activity, forming aminoacyl-tRNA and related compounds	0.999059	1	1	0	1	154
GO:0072594 establishment of protein localization to organelle	2	1	0.152	0.009	Biological Process	GO:0072594	establishment of protein localization to organelle	0.999075	1	2	0	2	219
GO:0008283 cell proliferation	1	1	0.076	0.006	Biological Process	GO:0008283	cell proliferation	0.999119	1	1	0	1	165
GO:0015931 nucleobase-containing compound transport	2	1	0.152	0.009	Biological Process	GO:0015931	nucleobase-containing compound transport	0.999176	1	2	0	2	222
GO:0043436 oxoacid metabolic process	107	1	8.118	0.032	Biological Process	GO:0043436	oxoacid metabolic process	0.999198	1	80	27	107	3361
GO:0006479 protein methylation	6	1	0.455	0.015	Biological Process	GO:0006479	protein methylation	0.999224	1	4	2	6	396
GO:0006082 organic acid metabolic process	107	1	8.118	0.032	Biological Process	GO:0006082	organic acid metabolic process	0.999228	1	80	27	107	3364
GO:0009056 catabolic process	41	1	3.111	0.027	Biological Process	GO:0009056	catabolic process	0.999231	1	24	17	41	1519
GO:0006779 porphyrin-containing compound biosynthetic process	3	1	0.228	0.011	Biological Process	GO:0006779	porphyrin-containing compound biosynthetic process	0.999246	1	3	0	3	272
GO:0008299 isoprenoid biosynthetic process	3	1	0.228	0.011	Biological Process	GO:0008299	isoprenoid biosynthetic process	0.999272	1	1	2	3	273
GO:0070085 glycosylation	2	1	0.152	0.009	Biological Process	GO:0070085	glycosylation	0.999295	1	2	0	2	226
GO:0031988 membrane-bounded vesicle	1	1	0.134	0.005	Cellular Component	GO:0031988	membrane-bounded vesicle	0.999348	1	1	0	1	195
GO:0000151 ubiquitin ligase complex	2	1	0.267	0.008	Cellular Component	GO:0000151	ubiquitin ligase complex	0.999386	1	1	1	2	260
GO:1901564 organonitrogen compound metabolic process	97	1	7.36	0.031	Biological Process	GO:1901564	organonitrogen compound metabolic process	0.9994	1	68	29	97	3112
GO:0006778 porphyrin-containing compound metabolic process	6	1	0.455	0.015	Biological Process	GO:0006778	porphyrin-containing compound metabolic process	0.999414	1	6	0	6	405
GO:0016791 phosphatase activity	9	1	0.679	0.018	Molecular Function	GO:0016791	phosphatase activity	0.999425	1	8	1	9	489
GO:0006221 pyrimidine nucleotide biosynthetic process	2	1	0.152	0.009	Biological Process	GO:0006221	pyrimidine nucleotide biosynthetic process	0.999462	1	2	0	2	233
GO:0007049 cell cycle	23	1	1.745	0.023	Biological Process	GO:0007049	cell cycle	0.999501	1	13	10	23	994
GO:0070647 protein modification by small protein conjugation or removal	21	1	1.593	0.023	Biological Process	GO:0070647	protein modification by small protein conjugation or removal	0.99951	1	13	8	21	931
GO:0033365 protein localization to organelle	2	1	0.152	0.008	Biological Process	GO:0033365	protein localization to organelle	0.999522	1	2	0	2	236
GO:0008213 protein alkylation	6	1	0.455	0.015	Biological Process	GO:0008213	protein alkylation	0.99953	1	4	2	6	412
GO:0006733 oxidoreduction coenzyme metabolic process	4	1	0.303	0.012	Biological Process	GO:0006733	oxidoreduction coenzyme metabolic process	0.999535	1	4	0	4	330
GO:0031982 vesicle	1	1	0.134	0.005	Cellular Component	GO:0031982	vesicle	0.99957	1	1	0	1	206
GO:0016853 isomerase activity	7	1	0.528	0.016	Molecular Function	GO:0016853	isomerase activity	0.999587	1	3	4	7	429
GO:0072527 pyrimidine-containing compound metabolic process	3	1	0.228	0.01	Biological Process	GO:0072527	pyrimidine-containing compound metabolic process	0.999593	1	3	0	3	289
GO:0006220 pyrimidine nucleotide metabolic process	2	1	0.152	0.008	Biological Process	GO:0006220	pyrimidine nucleotide metabolic process	0.99965	1	2	0	2	244
GO:0016043 cellular component organization	158	1	11.988	0.033	Biological Process	GO:0016043	cellular component organization	0.999656	1	126	32	158	4794
GO:0006486 protein glycosylation	1	1	0.076	0.005	Biological Process	GO:0006486	protein glycosylation	0.999656	1	1	0	1	187
GO:0043413 macromolecule glycosylation	1	1	0.076	0.005	Biological Process	GO:0043413	macromolecule glycosylation	0.999656	1	1	0	1	187
GO:0043412 macromolecule modification	200	1	15.175	0.034	Biological Process	GO:0043412	macromolecule modification	0.99966	1	151	49	200	5896
GO:1902494 catalytic complex	5	1	0.668	0.012	Cellular Component	GO:1902494	catalytic complex	0.999674	1	4	1	5	433
GO:0072528 pyrimidine-containing compound biosynthetic process	2	1	0.152	0.008	Biological Process	GO:0072528	pyrimidine-containing compound biosynthetic process	0.999676	1	2	0	2	246
GO:0000003 reproduction	60	1	4.552	0.028	Biological Process	GO:0000003	reproduction	0.999678	1	50	10	60	2122
GO:0032787 monocarboxylic acid metabolic process	56	1	4.249	0.028	Biological Process	GO:0032787	monocarboxylic acid metabolic process	0.999678	1	44	12	56	2007
GO:0022414 reproductive process	59	1	4.476	0.028	Biological Process	GO:0022414	reproductive process	0.999687	1	49	10	59	2095
GO:0005488 binding	728	1	54.902	0.041	Molecular Function	GO:0005488	binding	0.999688	1	528	200	728	17846
GO:0009987 cellular process	888	1	67.375	0.039	Biological Process	GO:0009987	cellular process	0.999711	1	669	219	888	22661
GO:0098796 membrane protein complex	7	1	0.936	0.013	Cellular Component	GO:0098796	membrane protein complex	0.999729	1	6	1	7	530
GO:0019438 aromatic compound biosynthetic process	61	1	4.628	0.028	Biological Process	GO:0019438	aromatic compound biosynthetic process	0.999745	1	53	8	61	2165
GO:0006259 DNA metabolic process	28	1	2.124	0.024	Biological Process	GO:0006259	DNA metabolic process	0.999762	1	23	5	28	1186
GO:0051186 cofactor metabolic process	21	1	1.593	0.022	Biological Process	GO:0051186	cofactor metabolic process	0.999799	1	15	6	21	970
GO:0003006 developmental process involved in reproduction	53	1	4.021	0.027	Biological Process	GO:0003006	developmental process involved in reproduction	0.999829	1	44	9	53	1957
GO:0009165 nucleotide biosynthetic process	6	1	0.455	0.013	Biological Process	GO:0009165	nucleotide biosynthetic process	0.999841	1	6	0	6	446
GO:0031090 organelle membrane	49	1	6.551	0.024	Cellular Component	GO:0031090	organelle membrane	0.999843	1	34	15	49	2073
GO:0012505 endomembrane system	2	1	0.267	0.007	Cellular Component	GO:0012505	endomembrane system	0.999857	1	2	0	2	302
GO:0006399 tRNA metabolic process	2	1	0.152	0.007	Biological Process	GO:0006399	tRNA metabolic process	0.999858	1	2	0	2	267
GO:0006461 protein complex assembly	17	1	1.29	0.02	Biological Process	GO:0006461	protein complex assembly	0.999863	1	13	4	17	853
GO:0043414 macromolecule methylation	7	1	0.531	0.014	Biological Process	GO:0043414	macromolecule methylation	0.999872	1	5	2	7	493
GO:0070271 protein complex biogenesis	17	1	1.29	0.02	Biological Process	GO:0070271	protein complex biogenesis	0.99988	1	13	4	17	858
GO:0019752 carboxylic acid metabolic process	97	1	7.36	0.03	Biological Process	GO:0019752	carboxylic acid metabolic process	0.999894	1	72	25	97	3237
GO:0009648 photoperiodism	1	1	0.076	0.005	Biological Process	GO:0009648	photoperiodism	0.999913	1	1	0	1	219
GO:0009658 chloroplast organization	1	1	0.076	0.004	Biological Process	GO:0009658	chloroplast organization	0.999926	1	1	0	1	223
GO:0006605 protein targeting	21	1	1.593	0.021	Biological Process	GO:0006605	protein targeting	0.999931	1	15	6	21	1015
GO:0032259 methylation	7	1	0.531	0.014	Biological Process	GO:0032259	methylation	0.999932	1	5	2	7	513
GO:0044260 cellular macromolecule metabolic process	440	1	33.384	0.036	Biological Process	GO:0044260	cellular macromolecule metabolic process	0.999944	1	345	95	440	12148
GO:1901293 nucleoside phosphate biosynthetic process	6	1	0.455	0.013	Biological Process	GO:1901293	nucleoside phosphate biosynthetic process	0.999946	1	6	0	6	479
GO:0019941 modification-dependent protein catabolic process	7	1	0.531	0.013	Biological Process	GO:0019941	modification-dependent protein catabolic process	0.999951	1	5	2	7	523
GO:0043632 modification-dependent macromolecule catabolic process	7	1	0.531	0.013	Biological Process	GO:0043632	modification-dependent macromolecule catabolic process	0.999951	1	5	2	7	523
GO:0044238 primary metabolic process	575	1	43.627	0.037	Biological Process	GO:0044238	primary metabolic process	0.999953	1	450	125	575	15465
GO:0065003 macromolecular complex assembly	18	1	1.366	0.019	Biological Process	GO:0065003	macromolecular complex assembly	0.999961	1	14	4	18	937
GO:0003723 RNA binding	10	1	0.754	0.016	Molecular Function	GO:0003723	RNA binding	0.999963	1	8	2	10	613
GO:0009451 RNA modification	4	1	0.303	0.01	Biological Process	GO:0009451	RNA modification	0.999968	1	4	0	4	406
GO:0006396 RNA processing	13	1	0.986	0.017	Biological Process	GO:0006396	RNA processing	0.999976	1	12	1	13	777
GO:0051188 cofactor biosynthetic process	4	1	0.303	0.01	Biological Process	GO:0051188	cofactor biosynthetic process	0.99998	1	3	1	4	419
GO:0044281 small molecule metabolic process	147	1	11.153	0.031	Biological Process	GO:0044281	small molecule metabolic process	0.999983	1	114	33	147	4736
GO:0035556 intracellular signal transduction	11	1	0.835	0.015	Biological Process	GO:0035556	intracellular signal transduction	0.999985	1	10	1	11	718
GO:0005982 starch metabolic process	2	1	0.152	0.006	Biological Process	GO:0005982	starch metabolic process	0.999985	1	2	0	2	324
GO:0044265 cellular macromolecule catabolic process	12	1	0.91	0.016	Biological Process	GO:0044265	cellular macromolecule catabolic process	0.999986	1	10	2	12	758
GO:0016482 cytoplasmic transport	7	1	0.531	0.012	Biological Process	GO:0016482	cytoplasmic transport	0.999987	1	5	2	7	563
GO:0033043 regulation of organelle organization	1	1	0.076	0.004	Biological Process	GO:0033043	regulation of organelle organization	0.999987	1	1	0	1	263
GO:0043094 cellular metabolic compound salvage	2	1	0.152	0.006	Biological Process	GO:0043094	cellular metabolic compound salvage	0.999988	1	2	0	2	330
GO:0022607 cellular component assembly	21	1	1.593	0.019	Biological Process	GO:0022607	cellular component assembly	0.999989	1	17	4	21	1088
GO:0043228 non-membrane-bounded organelle	34	1	4.545	0.02	Cellular Component	GO:0043228	non-membrane-bounded organelle	0.99999	1	20	14	34	1712
GO:0043232 intracellular non-membrane-bounded organelle	34	1	4.545	0.02	Cellular Component	GO:0043232	intracellular non-membrane-bounded organelle	0.99999	1	20	14	34	1712
GO:0016570 histone modification	7	1	0.531	0.012	Biological Process	GO:0016570	histone modification	0.999991	1	5	2	7	574
GO:0016569 covalent chromatin modification	7	1	0.531	0.012	Biological Process	GO:0016569	covalent chromatin modification	0.999992	1	5	2	7	577
GO:0061024 membrane organization	6	1	0.455	0.011	Biological Process	GO:0061024	membrane organization	0.999993	1	4	2	6	540
GO:0043623 cellular protein complex assembly	11	1	0.835	0.015	Biological Process	GO:0043623	cellular protein complex assembly	0.999993	1	10	1	11	745
GO:0034654 nucleobase-containing compound biosynthetic process	43	1	3.263	0.023	Biological Process	GO:0034654	nucleobase-containing compound biosynthetic process	0.999994	1	36	7	43	1831
GO:0044249 cellular biosynthetic process	227	1	17.223	0.033	Biological Process	GO:0044249	cellular biosynthetic process	0.999995	1	184	43	227	6956
GO:0044802 single-organism membrane organization	3	1	0.228	0.007	Biological Process	GO:0044802	single-organism membrane organization	0.999995	1	3	0	3	406
GO:0005198 structural molecule activity	4	1	0.302	0.009	Molecular Function	GO:0005198	structural molecule activity	0.999995	1	4	0	4	432
GO:1902589 single-organism organelle organization	28	1	2.124	0.021	Biological Process	GO:1902589	single-organism organelle organization	0.999996	1	20	8	28	1362
GO:0019538 protein metabolic process	256	1	19.423	0.033	Biological Process	GO:0019538	protein metabolic process	0.999996	1	199	57	256	7730
GO:0030163 protein catabolic process	8	1	0.607	0.012	Biological Process	GO:0030163	protein catabolic process	0.999997	1	6	2	8	647
GO:0044257 cellular protein catabolic process	8	1	0.607	0.012	Biological Process	GO:0044257	cellular protein catabolic process	0.999997	1	6	2	8	647
GO:0051603 proteolysis involved in cellular protein catabolic process	7	1	0.531	0.011	Biological Process	GO:0051603	proteolysis involved in cellular protein catabolic process	0.999998	1	5	2	7	618
GO:0006325 chromatin organization	15	1	1.138	0.016	Biological Process	GO:0006325	chromatin organization	0.999998	1	8	7	15	939
GO:0018130 heterocycle biosynthetic process	50	1	3.794	0.024	Biological Process	GO:0018130	heterocycle biosynthetic process	0.999998	1	43	7	50	2111
GO:0034622 cellular macromolecular complex assembly	11	1	0.835	0.014	Biological Process	GO:0034622	cellular macromolecular complex assembly	0.999999	1	10	1	11	796
GO:0010467 gene expression	212	1	16.085	0.032	Biological Process	GO:0010467	gene expression	0.999999	1	170	42	212	6687
GO:0071704 organic substance metabolic process	747	1	56.677	0.038	Biological Process	GO:0071704	organic substance metabolic process	0.999999	1	582	165	747	19919
GO:0016072 rRNA metabolic process	3	1	0.228	0.007	Biological Process	GO:0016072	rRNA metabolic process	0.999999	1	3	0	3	451
GO:0016568 chromatin modification	7	1	0.531	0.011	Biological Process	GO:0016568	chromatin modification	0.999999	1	5	2	7	649
GO:0006090 pyruvate metabolic process	9	1	0.683	0.012	Biological Process	GO:0006090	pyruvate metabolic process	0.999999	1	6	3	9	739
GO:0044267 cellular protein metabolic process	213	1	16.161	0.031	Biological Process	GO:0044267	cellular protein metabolic process	1	1	157	56	213	6765
GO:0044237 cellular metabolic process	658	1	49.924	0.037	Biological Process	GO:0044237	cellular metabolic process	1	1	495	163	658	17892
GO:0009526 plastid envelope	13	1	1.738	0.013	Cellular Component	GO:0009526	plastid envelope	1	1	13	0	13	1033
GO:0031984 organelle subcompartment	6	1	0.802	0.008	Cellular Component	GO:0031984	organelle subcompartment	1	1	6	0	6	710
GO:1902582 single-organism intracellular transport	21	1	1.593	0.017	Biological Process	GO:1902582	single-organism intracellular transport	1	1	15	6	21	1232
GO:0009668 plastid membrane organization	1	1	0.076	0.003	Biological Process	GO:0009668	plastid membrane organization	1	1	1	0	1	357
GO:0006886 intracellular protein transport	21	1	1.593	0.017	Biological Process	GO:0006886	intracellular protein transport	1	1	15	6	21	1235
GO:0043170 macromolecule metabolic process	557	1	42.261	0.036	Biological Process	GO:0043170	macromolecule metabolic process	1	1	443	114	557	15544
GO:0006508 proteolysis	12	1	0.91	0.013	Biological Process	GO:0006508	proteolysis	1	1	7	5	12	907
GO:0043933 macromolecular complex subunit organization	45	1	3.414	0.022	Biological Process	GO:0043933	macromolecular complex subunit organization	1	1	31	14	45	2070
GO:0051276 chromosome organization	16	1	1.214	0.015	Biological Process	GO:0051276	chromosome organization	1	1	8	8	16	1093
GO:0034613 cellular protein localization	21	1	1.593	0.016	Biological Process	GO:0034613	cellular protein localization	1	1	15	6	21	1284
GO:0070727 cellular macromolecule localization	21	1	1.593	0.016	Biological Process	GO:0070727	cellular macromolecule localization	1	1	15	6	21	1284
GO:0090407 organophosphate biosynthetic process	7	1	0.531	0.01	Biological Process	GO:0090407	organophosphate biosynthetic process	1	1	7	0	7	723
GO:0019637 organophosphate metabolic process	29	1	2.2	0.018	Biological Process	GO:0019637	organophosphate metabolic process	1	1	29	0	29	1578
GO:0044248 cellular catabolic process	18	1	1.366	0.015	Biological Process	GO:0044248	cellular catabolic process	1	1	14	4	18	1217
GO:0009117 nucleotide metabolic process	11	1	0.835	0.012	Biological Process	GO:0009117	nucleotide metabolic process	1	1	11	0	11	941
GO:0043234 protein complex	33	1	4.412	0.017	Cellular Component	GO:0043234	protein complex	1	1	30	3	33	1974
GO:0031967 organelle envelope	19	1	2.54	0.013	Cellular Component	GO:0031967	organelle envelope	1	1	15	4	19	1415
GO:0031975 envelope	19	1	2.54	0.013	Cellular Component	GO:0031975	envelope	1	1	15	4	19	1415
GO:0009657 plastid organization	3	1	0.228	0.005	Biological Process	GO:0009657	plastid organization	1	1	3	0	3	563
GO:0003676 nucleic acid binding	69	1	5.204	0.025	Molecular Function	GO:0003676	nucleic acid binding	1	1	45	24	69	2769
GO:0006753 nucleoside phosphate metabolic process	12	1	0.91	0.012	Biological Process	GO:0006753	nucleoside phosphate metabolic process	1	1	12	0	12	993
GO:0034660 ncRNA metabolic process	6	1	0.455	0.008	Biological Process	GO:0034660	ncRNA metabolic process	1	1	6	0	6	753
GO:0051641 cellular localization	30	1	2.276	0.017	Biological Process	GO:0051641	cellular localization	1	1	21	9	30	1725
GO:0044271 cellular nitrogen compound biosynthetic process	55	1	4.173	0.021	Biological Process	GO:0044271	cellular nitrogen compound biosynthetic process	1	1	45	10	55	2583
GO:0009532 plastid stroma	7	1	0.936	0.007	Cellular Component	GO:0009532	plastid stroma	1	1	7	0	7	948
GO:0055086 nucleobase-containing small molecule metabolic process	12	1	0.91	0.011	Biological Process	GO:0055086	nucleobase-containing small molecule metabolic process	1	1	12	0	12	1073
GO:1901566 organonitrogen compound biosynthetic process	36	1	2.731	0.018	Biological Process	GO:1901566	organonitrogen compound biosynthetic process	1	1	28	8	36	1982
GO:0015031 protein transport	25	1	1.897	0.016	Biological Process	GO:0015031	protein transport	1	1	17	8	25	1595
GO:0045184 establishment of protein localization	25	1	1.897	0.016	Biological Process	GO:0045184	establishment of protein localization	1	1	17	8	25	1609
GO:1901360 organic cyclic compound metabolic process	163	1	12.367	0.028	Biological Process	GO:1901360	organic cyclic compound metabolic process	1	1	129	34	163	5858
GO:0046907 intracellular transport	25	1	1.897	0.015	Biological Process	GO:0046907	intracellular transport	1	1	18	7	25	1641
GO:0016070 RNA metabolic process	61	1	4.628	0.021	Biological Process	GO:0016070	RNA metabolic process	1	1	52	9	61	2878
GO:0051649 establishment of localization in cell	25	1	1.897	0.015	Biological Process	GO:0051649	establishment of localization in cell	1	1	18	7	25	1651
GO:0033036 macromolecule localization	41	1	3.111	0.018	Biological Process	GO:0033036	macromolecule localization	1	1	32	9	41	2250
GO:0008104 protein localization	37	1	2.807	0.018	Biological Process	GO:0008104	protein localization	1	1	29	8	37	2111
GO:0006725 cellular aromatic compound metabolic process	147	1	11.153	0.026	Biological Process	GO:0006725	cellular aromatic compound metabolic process	1	1	121	26	147	5649
GO:0090304 nucleic acid metabolic process	87	1	6.601	0.022	Biological Process	GO:0090304	nucleic acid metabolic process	1	1	75	12	87	3919
GO:0006807 nitrogen compound metabolic process	174	1	13.202	0.027	Biological Process	GO:0006807	nitrogen compound metabolic process	1	1	133	41	174	6549
GO:0006996 organelle organization	59	1	4.476	0.019	Biological Process	GO:0006996	organelle organization	1	1	45	14	59	3071
GO:0044435 plastid part	23	1	3.075	0.011	Cellular Component	GO:0044435	plastid part	1	1	21	2	23	2049
GO:0003674 molecular_function	1326	1	100	0.044	Molecular Function	GO:0003674	molecular_function	1	1	965	361	1326	30046
GO:0005575 cellular_component	748	1	100	0.037	Cellular Component	GO:0005575	cellular_component	1	1	599	149	748	20356
GO:0005622 intracellular	349	1	46.658	0.024	Cellular Component	GO:0005622	intracellular	1	1	272	77	349	14402
GO:0005623 cell	389	1	52.005	0.026	Cellular Component	GO:0005623	cell	1	1	301	88	389	15156
GO:0005737 cytoplasm	98	1	13.102	0.015	Cellular Component	GO:0005737	cytoplasm	1	1	70	28	98	6498
GO:0006139 nucleobase-containing compound metabolic process	94	1	7.132	0.02	Biological Process	GO:0006139	nucleobase-containing compound metabolic process	1	1	82	12	94	4758
GO:0008150 biological_process	1318	1	100	0.042	Biological Process	GO:0008150	biological_process	1	1	983	335	1318	31661
GO:0009536 plastid	47	1	6.283	0.013	Cellular Component	GO:0009536	plastid	1	1	35	12	47	3512
GO:0030529 intracellular ribonucleoprotein complex	4	1	0.535	0.003	Cellular Component	GO:0030529	intracellular ribonucleoprotein complex	1	1	1	3	4	1399
GO:0032991 macromolecular complex	46	1	6.15	0.013	Cellular Component	GO:0032991	macromolecular complex	1	1	39	7	46	3557
GO:0034641 cellular nitrogen compound metabolic process	113	1	8.574	0.02	Biological Process	GO:0034641	cellular nitrogen compound metabolic process	1	1	95	18	113	5573
GO:0043226 organelle	311	1	41.578	0.026	Cellular Component	GO:0043226	organelle	1	1	249	62	311	12164
GO:0043227 membrane-bounded organelle	295	1	39.439	0.026	Cellular Component	GO:0043227	membrane-bounded organelle	1	1	235	60	295	11303
GO:0043229 intracellular organelle	299	1	39.973	0.025	Cellular Component	GO:0043229	intracellular organelle	1	1	239	60	299	11904
GO:0043231 intracellular membrane-bounded organelle	280	1	37.433	0.026	Cellular Component	GO:0043231	intracellular membrane-bounded organelle	1	1	225	55	280	10977
GO:0044422 organelle part	85	1	11.364	0.017	Cellular Component	GO:0044422	organelle part	1	1	67	18	85	5048
GO:0044424 intracellular part	346	1	46.257	0.024	Cellular Component	GO:0044424	intracellular part	1	1	269	77	346	14371
GO:0044444 cytoplasmic part	98	1	13.102	0.015	Cellular Component	GO:0044444	cytoplasmic part	1	1	70	28	98	6485
GO:0044446 intracellular organelle part	56	1	7.487	0.013	Cellular Component	GO:0044446	intracellular organelle part	1	1	47	9	56	4179
GO:0044464 cell part	389	1	52.005	0.026	Cellular Component	GO:0044464	cell part	1	1	301	88	389	15154
GO:0046483 heterocycle metabolic process	118	1	8.953	0.022	Biological Process	GO:0046483	heterocycle metabolic process	1	1	104	14	118	5261
GO:1990904 ribonucleoprotein complex	4	1	0.535	0.003	Cellular Component	GO:1990904	ribonucleoprotein complex	1	1	1	3	4	1399
