# Supplementary material for: Sphingosine Promotes Embryo Biomass in Upland Cotton: A Biochemical and Transcriptomic Analysis
Source: Biomolecules. 2021 Apr 1;11(4):525. doi: 10.3390/biom11040525 (PMC8065874; doi:10.3390/biom11040525)
Supplement: Supplementary file 1 [file biomolecules-11-00525-s001.zip › supplementary files/Table S5.xlsx]

## Sheet: Sheet1
KEGG_A_class	KEGG_B_class	Pathway	Control-vs-PHS (562)	All (16134)	Pvalue	Qvalue	Pathway ID	Genes	K_IDs
Metabolism	Biosynthesis of other secondary metabolites	Phenylpropanoid biosynthesis	60	470	1.7e-18	2.05e-16	ko00940	GH_A01G0127(poxN1);GH_A01G0352(F6'H2);GH_A01G1910(PER43);GH_A01G2027(BACOVA_02659);GH_A01G2316(PAL);GH_A02G1495(PER43);GH_A02G1628(CAD9);GH_A03G1264(PER11);GH_A04G1441(CCOAOMT1);GH_A05G1840(CAD6);GH_A05G2763(PER43);GH_A06G0014(PER64);GH_A06G2208(HST);GH_A08G0854(pod);GH_A08G2617(PER53);GH_A09G0690(BGLU44);GH_A10G0064(At5g44400);GH_A10G0904(PER50);GH_A10G1607(PNC1);GH_A10G1987(GSVIVT00023967001);G…	K00430+K06892+K00430+K05349+K10775+K00430+K00083+K00430+K00588+K00083+K00430+K00430+K13065+K00430+K00430+K05350+K22395+K00430+K00430+K00430+K09755+K00430+K05349+K10775+K00430+K13065+K00430+K00430+K00430+K09755+K00430+K00430+K10775+K22395+K12356+K00430+K00430+K01904+K00430+K00430+K00430+K00083+K00430+K00430+K00430+K00430+K00430+K10775+K00430+K05349+K10775+K00430+K00083+K00430+K13065+K00430+K00430+…
Metabolism	Lipid metabolism	Cutin, suberine and wax biosynthesis	24	91	4.24e-15	2.56e-13	ko00073	GH_A03G0617(CYP86A1);GH_A03G0664(HHT1);GH_A04G1291(CYP86B1);GH_A05G0901(CYP86A1);GH_A05G3496(CER1);GH_A05G3524(HHT1);GH_A07G1129(CYP86A1);GH_A07G1203(CER1);GH_A08G0083(FAR3);GH_A08G2604(HHT1);GH_A10G0707(HHT1);GH_A12G2491(CYP86A22);GH_D03G1337(CYP86A1);GH_D04G0772(HHT1);GH_D04G1638(CYP86B1);GH_D05G0893(CYP86A1);GH_D05G1382(HTH);GH_D07G1110(CYP86A1);GH_D07G1174(FAR3);GH_D07G1182(CER1);GH_D08G0087(…	K15401+K15400+K15402+K15401+K15404+K15400+K15401+K15404+K13356+K15400+K15400+K15398+K15401+K15400+K15402+K15401+K15403+K15401+K13356+K15404+K13356+K20769+K15400+K15398
Metabolism	Global and overview maps	Biosynthesis of secondary metabolites	173	3310	3.32e-09	1.34e-07	ko01110	GH_A01G0127(poxN1);GH_A01G0352(F6'H2);GH_A01G0365(NCED3);GH_A01G1064(PLDDELTA);GH_A01G1910(PER43);GH_A01G1947(BCAT6);GH_A01G2027(BACOVA_02659);GH_A01G2316(PAL);GH_A01G2389(P5CS);GH_A02G0270(CHS1);GH_A02G0747(At1g21400);GH_A02G0791(CAO);GH_A02G1495(PER43);GH_A02G1628(CAD9);GH_A02G2012(PLDDELTA);GH_A03G1264(PER11);GH_A03G1314(ASB1);GH_A03G1518(KCR1);GH_A04G0223(CAD1-C2);GH_A04G0224(CAD1-C2);GH_A04G…	K00430+K06892+K09840+K01115+K00430+K00826+K05349+K10775+K12657+K00660+K00166+K13600+K00430+K00083+K01115+K00430+K01658+K10251+K14183+K14183+K01490+K00021+K00588+K00511+K00850+K00281+K01568+K00083+K00430+K15404+K13508+K00430+K13082+K01723+K13508+K09840+K05933+K13065+K15404+K15397+K15095+K09590+K05933+K00430+K20772+K00430+K05350+K13508+K22395+K03809+K00430+K00430+K00430+K09588+K04122+K00318+K09755+…
Organismal Systems	Environmental adaptation	Plant-pathogen interaction	83	1260	1.04e-08	3.16e-07	ko04626	GH_A01G0181(RPS5);GH_A01G0544(XA21);GH_A02G0765(CML44);GH_A02G0944(BETVIII);GH_A04G0276(At5g63020);GH_A04G0345(At1g61180);GH_A04G0363(At5g63020);GH_A04G0364(--);GH_A05G1377(MYB26);GH_A05G1670(MYB102);GH_A05G1832(CPK33);GH_A05G2265(MYB93);GH_A05G2685(MYB93);GH_A06G0826(TT2);GH_A06G1773(RIN4);GH_A06G1983(CCAMK);GH_A07G1434(MYB61);GH_A07G1457(KCS1);GH_A07G1497(CNGC3);GH_A08G1248(MYB111);GH_A08G1460(…	K13459+K13420+K13448+K13448+K13459+K13459+K13459+K13459+K09422+K09422+K13412+K09422+K09422+K09422+K13456+K13412+K09422+K15397+K05391+K09422+K09422+K13448+K09422+K09422+K09422+K09422+K02183+K09422+K13448+K09422+K09422+K09422+K09422+K09422+K13425+K09422+K05391+K13459+K09422+K13448+K09422+K09422+K09422+K13447+K04079+K15397+K13448+K09422+K09422+K13412+K09422+K09422+K09422+K13459+K13459+K09422+K15397+…
Metabolism	Metabolism of terpenoids and polyketides	Sesquiterpenoid and triterpenoid biosynthesis	13	78	2.67e-06	6.47e-05	ko00909	GH_A01G0700(VIT_19s0014g04930);GH_A04G0223(CAD1-C2);GH_A04G0224(CAD1-C2);GH_A04G1556(SQE3);GH_A13G1674(CAD1-A);GH_D04G1896(SQE1);GH_D05G2162(SQE1);GH_D05G3845(CAD1-C2);GH_D05G3846(CDN1);GH_D06G2151(OSCBPY);GH_D13G1625(CAD1-A);GH_D13G1626(CAD1-A);GH_scaffold418_objG0001(OSCBPY)	K15803+K14183+K14183+K00511+K14183+K00511+K00511+K14183+K14183+K20659+K14183+K14183+K20659
Metabolism	Metabolism of terpenoids and polyketides	Zeatin biosynthesis	12	68	3.48e-06	7.02e-05	ko00908	GH_A01G0753(UGT73C6);GH_A04G0874(UGT73C6);GH_A04G0876(UGT73C2);GH_A05G0390(CKX7);GH_A05G1899(CKX5);GH_A06G0063(CKX5);GH_D01G0757(UGT73C6);GH_D04G1194(UGT73C6);GH_D05G0393(CKX7);GH_D05G1936(CKX5);GH_D06G0049(CKX5);GH_D13G2207(CKX3)	K13496+K13496+K13496+K00279+K00279+K00279+K13496+K13496+K00279+K00279+K00279+K00279
Environmental Information Processing	Membrane transport	ABC transporters	13	99	3.85e-05	0.000665	ko02010	GH_A07G2429(ABCB19);GH_A09G0223(ABCB19);GH_A09G1255(ABCG23);GH_A10G0335(ABCB9);GH_A12G1481(ABCC4);GH_D04G0535(ABCB15);GH_D05G1199(ABCC13);GH_D07G2402(ABCB15);GH_D10G0348(ABCB9);GH_D11G3096(ABCC3);GH_D12G1389(ABCB4);GH_D12G1492(ABCC4);GH_D12G2293(ABCB2)	K05658+K05658+K05681+K05658+K05666+K05658+K05674+K05658+K05658+K05666+K05658+K05666+K05658
Metabolism	Metabolism of other amino acids	Glutathione metabolism	21	266	0.000428868	0.00649	ko00480	GH_A02G0292(GSTU7);GH_A02G0293(HSP26-A);GH_A02G0295(HSP26-A);GH_A06G0747(GGT3);GH_A07G2295(GSTU8);GH_A09G1773(GSTU8);GH_A09G1774(GSTU8);GH_A09G1775(GSTU8);GH_A11G0211(GSTT1);GH_A11G1207(GSTF13);GH_A11G1404(HSP26-A);GH_A11G2109(GSTF8);GH_A11G2862(ODC);GH_D02G0313(GSTU7);GH_D02G0314(HSP26-A);GH_D04G0634(DHAR2);GH_D07G2240(GSTU8);GH_D09G0656(PRP1);GH_D09G1723(GSTU8);GH_D10G1588(HSP26-A);GH_D11G1440(…	K00799+K00799+K00799+K18592+K00799+K00799+K00799+K00799+K00799+K00799+K00799+K00799+K01581+K00799+K00799+K21888+K00799+K00799+K00799+K00799+K00799
Metabolism	Global and overview maps	Metabolic pathways	252	6266	0.00181722	0.0244	ko01100	GH_A01G0042(VHA-a3);GH_A01G0127(poxN1);GH_A01G0365(NCED3);GH_A01G0852(CYP71D55);GH_A01G1064(PLDDELTA);GH_A01G1910(PER43);GH_A01G1947(BCAT6);GH_A01G2027(BACOVA_02659);GH_A01G2316(PAL);GH_A01G2389(P5CS);GH_A02G0270(CHS1);GH_A02G0514(UXS2);GH_A02G0747(At1g21400);GH_A02G0791(CAO);GH_A02G1495(PER43);GH_A02G1628(CAD9);GH_A02G2012(PLDDELTA);GH_A03G0194(CYP76A1);GH_A03G1054(PAP8);GH_A03G1165(SBH2);GH_A03…	K02154+K00430+K09840+K00512+K01115+K00430+K00826+K05349+K10775+K12657+K00660+K08678+K00166+K13600+K00430+K00083+K01115+K00512+K14379+K04713+K00430+K01658+K10251+K15920+K14183+K14183+K16055+K00512+K01490+K00021+K00588+K00511+K03715+K00850+K00281+K13248+K12309+K01568+K05298+K00083+K02641+K04708+K00430+K00889+K13508+K01938+K00430+K13082+K01723+K00512+K13508+K20547+K18592+K09840+K05933+K13065+K00679+…
Metabolism	Lipid metabolism	Fatty acid degradation	13	167	0.00570772	0.0638	ko00071	GH_A03G0617(CYP86A1);GH_A05G0901(CYP86A1);GH_A07G1129(CYP86A1);GH_D03G1337(CYP86A1);GH_D05G0338(CYP72A15);GH_D05G0703(ALDH3F1);GH_D05G0893(CYP86A1);GH_D05G2383(ALDH3H1);GH_D07G1110(CYP86A1);GH_D08G1266(At1g64710);MSTRG.28652(CYP72A67);MSTRG.29024(ADH1);MSTRG.29026(ADH1)	K15401+K15401+K15401+K15401+K07425+K00128+K15401+K00128+K15401+K00001+K07425+K18857+K18857
Metabolism	Biosynthesis of other secondary metabolites	Flavonoid biosynthesis	10	113	0.00608065	0.0638	ko00941	GH_A02G0270(CHS1);GH_A04G1441(CCOAOMT1);GH_A06G0081(DFR);GH_A06G2208(HST);GH_A12G1667(ACT);GH_A12G2012(CYP75B2);GH_D05G2419(CHS2);GH_D06G0066(DFR);GH_D12G1670(ACT);GH_D12G2010(CYP75B2)	K00660+K00588+K13082+K13065+K13065+K05280+K00660+K13082+K13065+K05280
Environmental Information Processing	Signal transduction	Plant hormone signal transduction	50	1000	0.00632534	0.0638	ko04075	GH_A01G0694(GH3.6);GH_A01G0933(SAUR72);GH_A01G1189(CYCD3-3);GH_A02G0372(AUX22B);GH_A03G1760(GH3.17);GH_A03G1858(GH3.6);GH_A03G2108(CYCD3-3);GH_A05G0253(IAA27);GH_A05G1283(IAA16);GH_A05G1319(IAA27);GH_A05G1875(--);GH_A05G3249(XTH22);GH_A07G0419(EBF2);GH_A07G0431(IAA20);GH_A07G1508(GH3.5);GH_A08G1821(MYC2);GH_A09G1803(LAX2);GH_A09G1993(PP2C51);GH_A10G0862(TGA4);GH_A10G1690(SRK2A);GH_A10G2016(ARR9);…	K14487+K14488+K14505+K14484+K14487+K14487+K14505+K14484+K14484+K14484+K14488+K14504+K14515+K14484+K14506+K13422+K13946+K14497+K14431+K14498+K14492+K13946+K13422+K14493+K14489+K14487+K13464+K14487+K14505+K14505+K13464+K14505+K14504+K14497+K14484+K14504+K14488+K13946+K14492+K14515+K14515+K14506+K14504+K14497+K14498+K14492+K14497+K13946+K12126+K13422
Metabolism	Metabolism of terpenoids and polyketides	Brassinosteroid biosynthesis	7	72	0.0125143	0.108	ko00905	GH_A02G0256(CYP72A67);GH_A05G0193(CYP734A1);GH_A06G0627(CYP734A1);GH_A07G2001(BA13);GH_A10G2603(CYP90A1);GH_A11G1926(CYP90B1);GH_D06G0600(CYP734A1)	K15639+K15639+K15639+K09590+K09588+K09587+K15639
Metabolism	Lipid metabolism	Glycerolipid metabolism	17	267	0.0125212	0.108	ko00561	GH_A05G0135(MGD2);GH_A05G3680(GPAT5);GH_A06G0434(GPAT2);GH_A06G2215(PDAT1);GH_A09G1801(GPAT6);GH_A11G0018(--);GH_A11G1087(DGAT3);GH_D04G0663(GPAT5);GH_D05G0139(MGD2);GH_D05G0703(ALDH3F1);GH_D05G2383(ALDH3H1);GH_D06G0407(GPAT3);GH_D10G2557(GPAT5);GH_D11G0612(DGAT2D);GH_D11G1116(DGAT3);GH_D12G2002(DGK1);GH_D12G2944(DDB_G0269086)	K03715+K13508+K13508+K00679+K13508+K01054+K22849+K13508+K03715+K00128+K00128+K13508+K13508+K22848+K22849+K00901+K01054
Environmental Information Processing	Signal transduction	MAPK signaling pathway - plant	29	559	0.0215462	0.174	ko04016	GH_A01G0544(XA21);GH_A06G0558(CHIT1B);GH_A06G0912(ERECTA);GH_A07G0419(EBF2);GH_A07G2243(OXI1);GH_A08G1357(ACS1);GH_A08G1821(MYC2);GH_A08G2078(HMA5);GH_A09G1993(PP2C51);GH_A10G1690(SRK2A);GH_A11G0721(CML46);GH_A11G1043(MYC2);GH_A11G1782(CHN50);GH_A12G0624(MPK7);GH_A12G2514(WRKY22);GH_D03G0889(RBOHA);GH_D05G0924(AIP1);GH_D05G1756(MAPKKK17);GH_D06G0901(ERECTA);GH_D06G1092(EBF2);GH_D07G0421(EBF2);GH_…	K13420+K20547+K20718+K14515+K20714+K20772+K13422+K17686+K14497+K14498+K02183+K13422+K20547+K20537+K13425+K13447+K14497+K20716+K20718+K14515+K14515+K13447+K20714+K14497+K14498+K14497+K02183+K13422+K13447
Metabolism	Amino acid metabolism	Arginine and proline metabolism	11	175	0.0427859	0.324	ko00330	GH_A01G2389(P5CS);GH_A05G0298(PAO5);GH_A07G0118(PAO5);GH_A11G1755(POX2);GH_A11G2862(ODC);GH_D01G2467(P5CS);GH_D05G0703(ALDH3F1);GH_D05G2383(ALDH3H1);GH_D07G1952(POX2);GH_D08G1708(PAO1);GH_D11G1788(POX2)	K12657+K12259+K12259+K00318+K01581+K12657+K00128+K00128+K00318+K13366+K00318
Metabolism	Metabolism of other amino acids	beta-Alanine metabolism	8	117	0.0518537	0.351	ko00410	GH_A05G0298(PAO5);GH_A07G0118(PAO5);GH_D01G1621(GAD);GH_D02G1518(GAD);GH_D05G0703(ALDH3F1);GH_D05G2383(ALDH3H1);GH_D08G1708(PAO1);GH_D08G2006(At1g62810)	K12259+K12259+K01580+K01580+K00128+K00128+K13366+K00276
Metabolism	Carbohydrate metabolism	Galactose metabolism	12	203	0.0522374	0.351	ko00052	GH_A05G0276(PFK3);GH_A05G1369(BGAL17);GH_A09G0333(RFS5);GH_A13G1347(GOLS2);GH_A13G2051(GOLS2);GH_D01G1405(RFS2);GH_D03G1232(INV*DC4);GH_D04G1075(INV1);GH_D05G0280(PFK3);GH_D08G1986(INVA);GH_D08G2324(GOLS2);GH_D10G0633(CWINV1)	K00850+K12309+K06617+K18819+K18819+K06617+K01193+K01193+K00850+K01193+K18819+K01193
Metabolism	Lipid metabolism	Arachidonic acid metabolism	4	45	0.0707036	0.429	ko00590	GH_A06G0747(GGT3);GH_D05G0338(CYP72A15);MSTRG.28652(CYP72A67);MSTRG.35784(LKHA4)	K18592+K07425+K07425+K01254
Metabolism	Lipid metabolism	Fatty acid elongation	7	104	0.0709831	0.429	ko00062	GH_A03G1518(KCR1);GH_A07G0301(abhd17c);GH_A07G1457(KCS1);GH_D04G0629(KCS19);GH_D06G0876(FDH);GH_D07G1450(KCS1);GH_D09G0698(KCS20)	K10251+K01076+K15397+K15397+K15397+K15397+K15397
Metabolism	Metabolism of other amino acids	Taurine and hypotaurine metabolism	3	31	0.0920932	0.519	ko00430	GH_A06G0747(GGT3);GH_D01G1621(GAD);GH_D02G1518(GAD)	K18592+K01580+K01580
Metabolism	Biosynthesis of other secondary metabolites	Isoflavonoid biosynthesis	2	15	0.094323	0.519	ko00943	GH_A12G0562(CYP81D1);GH_D12G0582(CYP81D1)	K13260+K13260
Metabolism	Biosynthesis of other secondary metabolites	Flavone and flavonol biosynthesis	2	17	0.116805	0.596	ko00944	GH_A12G2012(CYP75B2);GH_D12G2010(CYP75B2)	K05280+K05280
Metabolism	Lipid metabolism	Sphingolipid metabolism	6	96	0.118217	0.596	ko00600	GH_A03G1165(SBH2);GH_A05G1369(BGAL17);GH_A05G2302(TSC10B);GH_A13G1381(Gba2);GH_D02G1363(SBH2);GH_D05G2322(TSC10B)	K04713+K12309+K04708+K17108+K04713+K04708
Metabolism	Energy metabolism	Nitrogen metabolism	6	100	0.135995	0.641	ko00910	GH_A03G0412(NRT2.3);GH_A05G1061(ACA7);GH_A12G2944(BCA2);GH_A12G2945(BCA2);GH_D09G1322(ACA7);GH_D13G0642(GS1-1)	K02575+K01674+K01673+K01673+K01674+K01915
Metabolism	Amino acid metabolism	Phenylalanine metabolism	8	146	0.137821	0.641	ko00360	GH_A01G2316(PAL);GH_A04G1441(CCOAOMT1);GH_A11G3700(PAL);GH_D01G2395(PAL);GH_D03G1953(4CLL6);GH_D08G2006(At1g62810);GH_D10G2347(TPA1);GH_D11G3728(PAL)	K10775+K00588+K10775+K10775+K01904+K00276+K10775+K10775
Metabolism	Biosynthesis of other secondary metabolites	Stilbenoid, diarylheptanoid and gingerol biosynthesis	4	65	0.190421	0.853	ko00945	GH_A04G1441(CCOAOMT1);GH_A06G2208(HST);GH_A12G1667(ACT);GH_D12G1670(ACT)	K00588+K13065+K13065+K13065
Environmental Information Processing	Signal transduction	Phosphatidylinositol signaling system	10	214	0.214036	0.914	ko04070	GH_A05G2841(PIP5K6);GH_A05G3846(VIP2);GH_A11G0064(IPK2b);GH_A11G0721(CML46);GH_D04G0513(VIP2);GH_D04G1204(PIP5K9);GH_D04G1886(PIP5K8);GH_D11G0069(IPK2b);GH_D11G0753(CML46);GH_D12G2002(DGK1)	K00889+K13024+K00915+K02183+K13024+K00889+K00889+K00915+K02183+K00901
Metabolism	Glycan biosynthesis and metabolism	Other glycan degradation	3	47	0.22441	0.914	ko00511	GH_A05G1369(BGAL17);GH_A13G1381(Gba2);GH_D03G0083(At5g66150)	K12309+K17108+K01191
Metabolism	Carbohydrate metabolism	Ascorbate and aldarate metabolism	7	142	0.226566	0.914	ko00053	GH_A03G1322(GALUR);GH_A08G2244(AAO);GH_D04G0634(DHAR2);GH_D05G0703(ALDH3F1);GH_D05G1347(MIOX1);GH_D05G2383(ALDH3H1);GH_D07G0764(UGD5)	K19642+K00423+K21888+K00128+K00469+K00128+K00012
Metabolism	Glycan biosynthesis and metabolism	Glycosphingolipid biosynthesis - lacto and neolacto series	1	9	0.273248	1	ko00601	GH_D06G1467(A4galt)	K01988
Metabolism	Glycan biosynthesis and metabolism	Glycosphingolipid biosynthesis - ganglio series	1	9	0.273248	1	ko00604	GH_A05G1369(BGAL17)	K12309
Metabolism	Lipid metabolism	Ether lipid metabolism	5	101	0.276022	1	ko00565	GH_A01G1064(PLDDELTA);GH_A02G2012(PLDDELTA);GH_A11G3025(PLDZETA1);GH_D01G1104(PLDDELTA);GH_D11G3054(PLDZETA1)	K01115+K01115+K01115+K01115+K01115
Metabolism	Lipid metabolism	Glycerophospholipid metabolism	13	315	0.30511	1	ko00564	GH_A01G1064(PLDDELTA);GH_A02G2012(PLDDELTA);GH_A05G3680(GPAT5);GH_A06G0434(GPAT2);GH_A07G2619(GDPD2);GH_A09G1801(GPAT6);GH_A11G3025(PLDZETA1);GH_D01G1104(PLDDELTA);GH_D04G0663(GPAT5);GH_D06G0407(GPAT3);GH_D10G2557(GPAT5);GH_D11G3054(PLDZETA1);GH_D12G2002(DGK1)	K01115+K01115+K13508+K13508+K18696+K13508+K01115+K01115+K13508+K13508+K13508+K01115+K00901
Metabolism	Amino acid metabolism	Tryptophan metabolism	6	131	0.306194	1	ko00380	GH_A07G1675(YUC8);GH_A08G0781(YUC10);GH_D05G0703(ALDH3F1);GH_D05G2383(ALDH3H1);GH_D07G2242(YUC8);GH_D10G0148(CYP77A4)	K11816+K11816+K00128+K00128+K11816+K07409
Metabolism	Carbohydrate metabolism	Butanoate metabolism	3	59	0.3385	1	ko00650	GH_D01G1621(GAD);GH_D02G1518(GAD);GH_D12G2460(HMGS)	K01580+K01580+K01641
Metabolism	Metabolism of other amino acids	Cyanoamino acid metabolism	6	138	0.349418	1	ko00460	GH_A01G2027(BACOVA_02659);GH_A06G0747(GGT3);GH_A09G0690(BGLU44);GH_A11G2578(BACOVA_02659);GH_D11G2632(BACOVA_02659);GH_D13G1629(BGLU25)	K05349+K18592+K05350+K05349+K05349+K01188
Organismal Systems	Environmental adaptation	Circadian rhythm - plant	6	143	0.380612	1	ko04712	GH_A02G0270(CHS1);GH_A13G2014(PHYA);GH_D05G2419(CHS2);GH_D11G1127(PIL15);GH_D13G1972(PHYA);GH_scaffold4622_objG0001(APRR5)	K00660+K12120+K00660+K12126+K12120+K12130
Metabolism	Energy metabolism	Sulfur metabolism	4	91	0.391499	1	ko00920	GH_A07G2581(SOX);GH_A13G1575(SAT3);GH_D02G0390(APS1);GH_D13G1525(SAT3)	K00387+K00640+K13811+K00640
Metabolism	Biosynthesis of other secondary metabolites	Caffeine metabolism	1	15	0.412601	1	ko00232	GH_D10G0148(CYP77A4)	K07409
Metabolism	Carbohydrate metabolism	Starch and sucrose metabolism	17	457	0.425652	1	ko00500	GH_A01G2027(BACOVA_02659);GH_A04G0492(TPS1);GH_A09G0690(BGLU44);GH_A11G2578(BACOVA_02659);GH_A12G2390(TPPF);GH_D01G0417(TPS1);GH_D03G1232(INV*DC4);GH_D04G0013(SS1);GH_D04G1075(INV1);GH_D05G1558(TPS1);GH_D05G3563(TPS1);GH_D08G1986(INVA);GH_D10G0633(CWINV1);GH_D11G2632(BACOVA_02659);GH_D12G2208(TPPA);GH_D13G0830(STP-1);GH_D13G1629(BGLU25)	K05349+K16055+K05350+K05349+K01087+K16055+K01193+K00703+K01193+K16055+K16055+K01193+K01193+K05349+K01087+K00688+K01188
Metabolism	Metabolism of terpenoids and polyketides	Carotenoid biosynthesis	4	96	0.430899	1	ko00906	GH_A01G0365(NCED3);GH_A06G1606(NCED3);GH_D01G0347(NCED3);GH_D06G1625(NCED5)	K09840+K09840+K09840+K09840
Metabolism	Amino acid metabolism	Valine, leucine and isoleucine degradation	5	126	0.448292	1	ko00280	GH_A01G1947(BCAT6);GH_A02G0747(At1g21400);GH_D05G0703(ALDH3F1);GH_D05G2383(ALDH3H1);GH_D12G2460(HMGS)	K00826+K00166+K00128+K00128+K01641
Metabolism	Carbohydrate metabolism	Amino sugar and nucleotide sugar metabolism	15	408	0.452649	1	ko00520	GH_A02G0514(UXS2);GH_A03G1953(Xyl2);GH_A06G0558(CHIT1B);GH_A09G2294(EP3);GH_A10G1542(EP3);GH_A10G1543(EP3);GH_A11G1782(CHN50);GH_D02G0534(UXS2);GH_D02G2124(Xyl2);GH_D07G0764(UGD5);GH_D09G2229(EP3);GH_D09G2230(EP3);GH_D10G0063(MUR4);GH_D10G1347(EP3);GH_D10G1349(EP3)	K08678+K15920+K20547+K01183+K01183+K01183+K20547+K08678+K15920+K00012+K01183+K01183+K12448+K01183+K01183
Metabolism	Metabolism of cofactors and vitamins	Riboflavin metabolism	2	44	0.456399	1	ko00740	GH_A03G1054(PAP8);GH_D01G1602(PAP3)	K14379+K14379
Metabolism	Metabolism of cofactors and vitamins	Vitamin B6 metabolism	2	44	0.456399	1	ko00750	GH_A05G1359(At1g17710);GH_D05G2692(PPOX1)	K13248+K00275
Metabolism	Lipid metabolism	Synthesis and degradation of ketone bodies	1	18	0.471928	1	ko00072	GH_D12G2460(HMGS)	K01641
Metabolism	Glycan biosynthesis and metabolism	Other types of O-glycan biosynthesis	2	49	0.513077	1	ko00514	GH_A09G0685(eogt);GH_D09G0620(--)	K18134+K18134
Metabolism	Amino acid metabolism	Histidine metabolism	2	51	0.534633	1	ko00340	GH_D05G0703(ALDH3F1);GH_D05G2383(ALDH3H1)	K00128+K00128
Metabolism	Lipid metabolism	Linoleic acid metabolism	2	53	0.555526	1	ko00591	GH_A09G2358(LOX5);GH_D10G0148(CYP77A4)	K15718+K07409
Metabolism	Metabolism of terpenoids and polyketides	Diterpenoid biosynthesis	3	85	0.572411	1	ko00904	GH_A11G1109(--);GH_D06G2184(LE);GH_D08G1860(CYP88D6)	K04122+K04124+K04123
Metabolism	Amino acid metabolism	Tyrosine metabolism	5	146	0.578568	1	ko00350	GH_D06G2044(PPO);GH_D08G1266(At1g64710);GH_D08G2006(At1g62810);MSTRG.29024(ADH1);MSTRG.29026(ADH1)	K00422+K00001+K00276+K18857+K18857
Metabolism	Carbohydrate metabolism	Inositol phosphate metabolism	7	209	0.595564	1	ko00562	GH_A05G2841(PIP5K6);GH_A11G0064(IPK2b);GH_A11G2086(INPS1);GH_D04G1204(PIP5K9);GH_D04G1886(PIP5K8);GH_D05G1347(MIOX1);GH_D11G0069(IPK2b)	K00889+K00915+K01858+K00889+K00889+K00469+K00915
Metabolism	Biosynthesis of other secondary metabolites	Monobactam biosynthesis	1	26	0.602493	1	ko00261	GH_D02G0390(APS1)	K13811
Metabolism	Metabolism of terpenoids and polyketides	Monoterpenoid biosynthesis	1	28	0.629748	1	ko00902	GH_A07G1554(SDR1)	K15095
Metabolism	Amino acid metabolism	Cysteine and methionine metabolism	10	308	0.634714	1	ko00270	GH_A01G1947(BCAT6);GH_A06G1771(ACO);GH_A07G2090(ACO3);GH_A08G1357(ACS1);GH_A13G1575(SAT3);GH_D02G0377(HMT3);GH_D02G1844(HMT1);GH_D07G0119(ACO1);GH_D11G1631(ACO1);GH_D13G1525(SAT3)	K00826+K05933+K05933+K20772+K00640+K00547+K00547+K05933+K05933+K00640
Metabolism	Metabolism of cofactors and vitamins	Thiamine metabolism	2	63	0.649823	1	ko00730	GH_D01G0726(THI1);GH_D08G0285(Os07g0190000)	K03146+K01662
Metabolism	Metabolism of terpenoids and polyketides	Terpenoid backbone biosynthesis	5	162	0.669921	1	ko00900	GH_A04G1336(HMG1);GH_D03G0022(At2g17570);GH_D08G0285(Os07g0190000);GH_D12G0121(HMG1);GH_D12G2460(HMGS)	K00021+K11778+K01662+K00021+K01641
Metabolism	Amino acid metabolism	Alanine, aspartate and glutamate metabolism	4	137	0.707489	1	ko00250	GH_D01G1621(GAD);GH_D02G1518(GAD);GH_D07G1129(ASN1);GH_D13G0642(GS1-1)	K01580+K01580+K01953+K01915
Metabolism	Glycan biosynthesis and metabolism	Glycosphingolipid biosynthesis - globo and isoglobo series	1	35	0.711263	1	ko00603	GH_D06G1467(A4galt)	K01988
Metabolism	Metabolism of cofactors and vitamins	Ubiquinone and other terpenoid-quinone biosynthesis	3	106	0.719293	1	ko00130	GH_A10G0182(At4g27270);GH_D03G1953(4CLL6);GH_D10G0189(At4g27270)	K03809+K01904+K03809
Metabolism	Metabolism of cofactors and vitamins	Nicotinate and nicotinamide metabolism	2	74	0.734433	1	ko00760	GH_D03G1407(--);MSTRG.7472(--)	K18551+K03787
Metabolism	Lipid metabolism	Steroid biosynthesis	3	109	0.73671	1	ko00100	GH_A04G1556(SQE3);GH_D04G1896(SQE1);GH_D05G2162(SQE1)	K00511+K00511+K00511
Metabolism	Biosynthesis of other secondary metabolites	Indole alkaloid biosynthesis	1	39	0.749522	1	ko00901	GH_D13G0060(At3g48460)	K21026
Metabolism	Biosynthesis of other secondary metabolites	Tropane, piperidine and pyridine alkaloid biosynthesis	2	77	0.754266	1	ko00960	GH_A13G2547(At1g07440);GH_D08G2006(At1g62810)	K08081+K00276
Metabolism	Biosynthesis of other secondary metabolites	Glucosinolate biosynthesis	1	40	0.758268	1	ko00966	GH_A01G1947(BCAT6)	K00826
Metabolism	Amino acid metabolism	Lysine degradation	3	118	0.783848	1	ko00310	GH_D05G0703(ALDH3F1);GH_D05G2383(ALDH3H1);GH_D08G0556(SETD3)	K00128+K00128+K19199
Metabolism	Metabolism of cofactors and vitamins	Porphyrin and chlorophyll metabolism	3	122	0.802448	1	ko00860	GH_A02G0791(CAO);GH_D05G2373(CAO);GH_D08G2046(SGR)	K13600+K13600+K22013
Metabolism	Metabolism of other amino acids	Selenocompound metabolism	1	46	0.804701	1	ko00450	GH_D02G0390(APS1)	K13811
Metabolism	Biosynthesis of other secondary metabolites	Isoquinoline alkaloid biosynthesis	2	88	0.816396	1	ko00950	GH_D06G2044(PPO);GH_D08G2006(At1g62810)	K00422+K00276
Metabolism	Lipid metabolism	Biosynthesis of unsaturated fatty acids	2	90	0.826056	1	ko01040	GH_A03G1518(KCR1);GH_A11G2898(At3g03980)	K10251+K00059
Metabolism	Carbohydrate metabolism	Pyruvate metabolism	8	306	0.84062	1	ko00620	GH_A03G0398(GLY);GH_A07G0260(ME1);GH_D03G1575(GLY);GH_D03G1576(GLY);GH_D05G0703(ALDH3F1);GH_D05G2383(ALDH3H1);GH_D07G0269(ME1);GH_D13G1713(PPC1)	K01759+K00029+K01759+K01759+K00128+K00128+K00029+K01595
Genetic Information Processing	Replication and repair	Nucleotide excision repair	4	171	0.851035	1	ko03420	GH_A01G1258(CYCH1-1);GH_A13G1391(CYCH1-1);GH_A13G2081(RPA2A);GH_D13G2527(PCNA)	K06634+K06634+K10739+K04802
Genetic Information Processing	Transcription	Basal transcription factors	3	142	0.876367	1	ko03022	GH_A01G1258(CYCH1-1);GH_A13G1391(CYCH1-1);MSTRG.36213(TAF6B)	K06634+K06634+K03131
Genetic Information Processing	Folding, sorting and degradation	SNARE interactions in vesicular transport	3	142	0.876367	1	ko04130	GH_A13G1207(KN);GH_D01G1419(SYP121);GH_D09G1179(SYP72)	K08486+K08486+K08506
Metabolism	Metabolism of cofactors and vitamins	Biotin metabolism	1	60	0.881309	1	ko00780	GH_A11G2898(At3g03980)	K00059
Cellular Processes	Transport and catabolism	Endocytosis	16	594	0.884998	1	ko04144	GH_A01G1064(PLDDELTA);GH_A02G2012(PLDDELTA);GH_A05G2841(PIP5K6);GH_A10G2232(KINUC);GH_A11G3025(PLDZETA1);GH_A12G1566(--);GH_D01G1104(PLDDELTA);GH_D03G1262(AGD1);GH_D04G1204(PIP5K9);GH_D04G1886(PIP5K8);GH_D06G1244(--);GH_D06G1459(At4g04980);GH_D09G1684(HSP70);GH_D10G2327(KINUC);GH_D11G3054(PLDZETA1);GH_D13G0262(AGD4)	K01115+K01115+K00889+K10396+K01115+K19476+K01115+K12489+K00889+K00889+K19476+K05747+K03283+K10396+K01115+K12489
Genetic Information Processing	Replication and repair	Mismatch repair	2	105	0.885049	1	ko03430	GH_A13G2081(RPA2A);GH_D13G2527(PCNA)	K10739+K04802
Metabolism	Amino acid metabolism	Arginine biosynthesis	2	107	0.891342	1	ko00220	GH_D13G0642(GS1-1);MSTRG.14301(--)	K01915+K14677
Metabolism	Amino acid metabolism	Valine, leucine and isoleucine biosynthesis	1	64	0.89706	1	ko00290	GH_A01G1947(BCAT6)	K00826
Metabolism	Lipid metabolism	alpha-Linolenic acid metabolism	3	152	0.903204	1	ko00592	GH_A06G0128(AOS1);MSTRG.29024(ADH1);MSTRG.29026(ADH1)	K01723+K18857+K18857
Metabolism	Carbohydrate metabolism	Pentose phosphate pathway	3	153	0.905576	1	ko00030	GH_A05G0276(PFK3);GH_D05G0280(PFK3);GH_D06G0426(Os07g0604000)	K00850+K00850+K01057
Metabolism	Glycan biosynthesis and metabolism	Glycosylphosphatidylinositol(GPI)-anchor biosynthesis	1	68	0.910723	1	ko00563	GH_A06G2402(RH15)	K05283
Metabolism	Glycan biosynthesis and metabolism	Glycosaminoglycan degradation	1	71	0.919768	1	ko00531	GH_A05G1369(BGAL17)	K12309
Metabolism	Metabolism of cofactors and vitamins	One carbon pool by folate	1	71	0.919768	1	ko00670	GH_A05G4206(THFS)	K01938
Genetic Information Processing	Translation	Aminoacyl-tRNA biosynthesis	3	163	0.926557	1	ko00970	GH_A12G1522(ALATS);GH_D01G2583(EMB2247);GH_D07G0001(EMB2247)	K01872+K01873+K01873
Genetic Information Processing	Replication and repair	Homologous recombination	2	132	0.947178	1	ko03440	GH_A13G2081(RPA2A);GH_D13G0387(CHR25)	K10739+K10875
Metabolism	Carbohydrate metabolism	Glycolysis / Gluconeogenesis	9	409	0.950149	1	ko00010	GH_A05G0276(PFK3);GH_A05G1572(PDC1);GH_D05G0280(PFK3);GH_D05G0703(ALDH3F1);GH_D05G2383(ALDH3H1);GH_D08G1266(At1g64710);GH_D09G1778(PDC2);MSTRG.29024(ADH1);MSTRG.29026(ADH1)	K00850+K01568+K00850+K00128+K00128+K00001+K01568+K18857+K18857
Metabolism	Amino acid metabolism	Phenylalanine, tyrosine and tryptophan biosynthesis	2	135	0.95165	1	ko00400	GH_A03G1314(ASB1);GH_D13G0778(--)	K01658+K13832
Genetic Information Processing	Replication and repair	DNA replication	2	140	0.958311	1	ko03030	GH_A13G2081(RPA2A);GH_D13G2527(PCNA)	K10739+K04802
Metabolism	Carbohydrate metabolism	Propanoate metabolism	1	90	0.959233	1	ko00640	GH_A02G0747(At1g21400)	K00166
Metabolism	Carbohydrate metabolism	Glyoxylate and dicarboxylate metabolism	4	229	0.960451	1	ko00630	GH_A05G0429(GDCSP);GH_A12G2440(HPR3);GH_A13G1089(ICL);GH_D13G0642(GS1-1)	K00281+K15919+K01637+K01915
Metabolism	Energy metabolism	Carbon fixation in photosynthetic organisms	4	229	0.960451	1	ko00710	GH_A05G1788(GAPB);GH_A07G0260(ME1);GH_D07G0269(ME1);GH_D13G1713(PPC1)	K05298+K00029+K00029+K01595
Metabolism	Metabolism of cofactors and vitamins	Pantothenate and CoA biosynthesis	1	94	0.964653	1	ko00770	GH_A01G1947(BCAT6)	K00826
Genetic Information Processing	Folding, sorting and degradation	Ubiquitin mediated proteolysis	8	392	0.965811	1	ko04120	GH_A02G0504(CUL1);GH_A07G1334(UBC20);GH_A13G2313(RZFP34);GH_D07G1318(UBC20);GH_D09G2483(UBC23);GH_D10G0287(UBC24);GH_D13G2310(RZFP34);MSTRG.30861(CDC27A)	K03347+K06688+K10144+K06688+K10581+K10581+K10144+K03350
Metabolism	Carbohydrate metabolism	Pentose and glucuronate interconversions	9	434	0.968735	1	ko00040	GH_A03G1523(At5g63180);GH_A05G3286(At3g07010);GH_A09G1395(ADPG2);GH_A11G0823(PECS-2.1);GH_D02G1557(PECS-2.1);GH_D05G3309(At3g07010);GH_D07G0764(UGD5);GH_D09G1344(ADPG2);GH_D12G1472(PME7)	K01728+K01728+K01213+K01051+K01051+K01728+K00012+K01213+K01051
Cellular Processes	Transport and catabolism	Phagosome	7	366	0.973329	1	ko04145	GH_A01G0042(VHA-a3);GH_A05G2151(TUBA);GH_A10G0309(RAC13);GH_D01G1129(TUBB2);GH_D02G0886(TUBA);GH_D10G0321(RAC13);GH_D11G3501(TUBB1)	K02154+K07374+K04392+K07375+K07374+K04392+K07375
Genetic Information Processing	Replication and repair	Base excision repair	1	113	0.982057	1	ko03410	GH_D13G2527(PCNA)	K04802
Metabolism	Amino acid metabolism	Glycine, serine and threonine metabolism	3	216	0.982102	1	ko00260	GH_A05G0429(GDCSP);GH_A12G2440(HPR3);GH_D08G2006(At1g62810)	K00281+K15919+K00276
Metabolism	Carbohydrate metabolism	Fructose and mannose metabolism	2	170	0.98318	1	ko00051	GH_A05G0276(PFK3);GH_D05G0280(PFK3)	K00850+K00850
Cellular Processes	Transport and catabolism	Peroxisome	4	279	0.988869	1	ko04146	GH_A08G0083(FAR3);GH_D07G1174(FAR3);GH_D08G0087(FAR3);MSTRG.35465(PXN)	K13356+K13356+K13356+K13354
Metabolism	Global and overview maps	2-Oxocarboxylic acid metabolism	2	195	0.992258	1	ko01210	GH_A01G1947(BCAT6);MSTRG.14301(--)	K00826+K14677
Metabolism	Glycan biosynthesis and metabolism	N-Glycan biosynthesis	1	138	0.992657	1	ko00510	GH_D04G0601(--)	K00737
Genetic Information Processing	Folding, sorting and degradation	Protein export	1	148	0.994865	1	ko03060	MSTRG.42412(OXA1)	K03217
Metabolism	Lipid metabolism	Fatty acid biosynthesis	1	154	0.995858	1	ko00061	GH_A11G2898(At3g03980)	K00059
Genetic Information Processing	Transcription	RNA polymerase	1	159	0.996537	1	ko03020	GH_D13G2190(--)	K03026
Metabolism	Global and overview maps	Fatty acid metabolism	2	238	0.998026	1	ko01212	GH_A03G1518(KCR1);GH_A11G2898(At3g03980)	K10251+K00059
Metabolism	Energy metabolism	Photosynthesis	1	180	0.998368	1	ko00195	GH_A05G1857(PETH)	K02641
Metabolism	Carbohydrate metabolism	Citrate cycle (TCA cycle)	1	184	0.998586	1	ko00020	MSTRG.844(--)	K00234
Genetic Information Processing	Folding, sorting and degradation	RNA degradation	4	368	0.999038	1	ko03018	GH_A05G0276(PFK3);GH_D05G0280(PFK3);GH_D05G2599(XRN3);MSTRG.50198(VPS29)	K00850+K00850+K12619+K12581
Metabolism	Global and overview maps	Carbon metabolism	14	800	0.999043	1	ko01200	GH_A05G0276(PFK3);GH_A05G0429(GDCSP);GH_A05G1788(GAPB);GH_A05G4206(THFS);GH_A07G0260(ME1);GH_A12G2440(HPR3);GH_A13G1089(ICL);GH_A13G1575(SAT3);GH_D05G0280(PFK3);GH_D06G0426(Os07g0604000);GH_D07G0269(ME1);GH_D13G1525(SAT3);GH_D13G1713(PPC1);MSTRG.844(--)	K00850+K00281+K05298+K01938+K00029+K15919+K01637+K00640+K00850+K01057+K00029+K00640+K01595+K00234
Metabolism	Global and overview maps	Biosynthesis of amino acids	11	706	0.999479	1	ko01230	GH_A01G1947(BCAT6);GH_A01G2389(P5CS);GH_A03G1314(ASB1);GH_A05G0276(PFK3);GH_A13G1575(SAT3);GH_D01G2467(P5CS);GH_D05G0280(PFK3);GH_D13G0642(GS1-1);GH_D13G0778(--);GH_D13G1525(SAT3);MSTRG.14301(--)	K00826+K12657+K01658+K00850+K00640+K12657+K00850+K01915+K13832+K00640+K14677
Genetic Information Processing	Translation	mRNA surveillance pathway	5	447	0.999582	1	ko03015	GH_A05G0318(CFIS1);GH_A05G2159(--);GH_D05G2536(B'BETA);GH_D07G0145(CFIS1);GH_D07G2365(B''ALPHA)	K14397+K06100+K11584+K14397+K11583
Genetic Information Processing	Translation	Ribosome biogenesis in eukaryotes	1	227	0.999698	1	ko03008	GH_D05G2599(XRN3)	K12619
Metabolism	Energy metabolism	Oxidative phosphorylation	5	472	0.999793	1	ko00190	GH_A01G0042(VHA-a3);GH_D05G1217(AHA9);MSTRG.1109(ATPB);MSTRG.2399(At4g02580);MSTRG.844(--)	K02154+K01535+K02133+K03943+K00234
Metabolism	Nucleotide metabolism	Purine metabolism	4	480	0.999965	1	ko00230	GH_A04G1118(AMPD);GH_D02G0390(APS1);GH_D13G2190(--);MSTRG.7472(--)	K01490+K13811+K03026+K03787
Metabolism	Nucleotide metabolism	Pyrimidine metabolism	2	364	0.999969	1	ko00240	GH_D13G2190(--);MSTRG.7472(--)	K03026+K03787
Genetic Information Processing	Folding, sorting and degradation	Protein processing in endoplasmic reticulum	7	703	0.999995	1	ko04141	GH_A02G0504(CUL1);GH_A02G2057(IRE1A);GH_A13G1991(At4g32640);GH_D03G1673(HSP83A);GH_D04G1589(RMA1H1);GH_D09G1684(HSP70);MSTRG.5915(At3g54130)	K03347+K08852+K14007+K04079+K10666+K03283+K11863
Genetic Information Processing	Transcription	Spliceosome	3	533	0.999999	1	ko03040	GH_D09G1684(HSP70);MSTRG.43059(SCL30A);MSTRG.47478(At1g09760)	K03283+K12900+K11092
Genetic Information Processing	Translation	Ribosome	4	1104	1	1	ko03010	GH_A03G1069(RPL19A);GH_A05G4060(RPL27C);GH_A09G1951(RPL24A);GH_D02G1325(RPL19A)	K02885+K02901+K02896+K02885
Genetic Information Processing	Translation	RNA transport	1	558	1	1	ko03013	GH_D05G3860(At1g54290)	K03113
